# Supplementary material for: Genome-wide screening in pluripotent cells identifies Mtf1 as a suppressor of mutant huntingtin toxicity
Source: Nat Commun. 2023 Jul 5;14:3962. doi: 10.1038/s41467-023-39552-9 (PMC10322923; doi:10.1038/s41467-023-39552-9)
Supplement: Supplementary file 4 — Supplementary Data 1 [file 41467_2023_39552_MOESM4_ESM.xlsx]

## Sheet: Supplementary Table 1
Supplementary Data 1. This table reports RNAseq data of following samples: Q15_mCherry; Q128_mCherry; Q128_Mtf1; Q128_Kdm2b; Q128_Mtf1+Kdm2b; Q15_Mtf1. Table reports Count per Millions in each sample and differential analysis for the following comparisons: Q128 vs Q15; Q128_Mtf1 vs Q128; Q128_Mtf1 vs Q15. For differential expression analysis not adjusted p-values were calculated with two-tailed W…
		Differential expression analysis
Annotations		Q128_mCherry vs Q15_mCherry		Q128_Mtf1 vs Q128_mCherry		Q128_Mtf1 vs Q15_mCherry		CPM
EnsemblID	Symbols	Log2FC	P-value	Log2FC	P-value	Log2FC	P-value	Q15_mCherry_EXP1_rep1	Q15_mCherry_EXP1_rep2	Q15_mCherry_EXP1_rep3	Q128_mCherry_EXP1_rep1	Q128_mCherry_EXP1_rep2	Q128_mCherry_EXP1_rep3	Q128_Mtf1_EXP1_rep1	Q128_Mtf1_EXP1_rep2	Q128_Mtf1_EXP1_rep3	Q15_mCherry_EXP2_rep1	Q15_mCherry_EXP2_rep2	Q15_mCherry_EXP2_rep3	Q128_mCherry_EXP2_rep1	Q128_mCherry_EXP2_rep2	Q128_mCherry_EXP2_rep3	Q128_mCherry_EXP2_rep4	Q128_Mtf1_EXP2_rep1	Q128_Mtf1_EXP2_rep2	Q128_Mtf1_EXP2_rep3	Q128_Kdm2b_EXP2_rep1	Q128_Kdm2b_EXP2_rep2	Q128_Kdm2b_EXP2_rep3	Q128_Mtf1+Kdm2b_EXP2_rep1	Q128_Mtf1+Kdm2b_EXP2_rep2	Q128_Mtf1+Kdm2b_EXP2_rep3	Q128_Mtf1+Kdm2b_EXP2_rep4	Q15_Mtf1_EXP2_rep1	Q15_Mtf1_EXP2_rep2	Q15_Mtf1_EXP2_rep3	Q15_Mtf1_EXP2_rep4
ENSMUSG00000000001	Gnai3	-0.197078	0.526897	0.119177	0.702553	-0.0779014	0.809348	12.4802	12.4357	17.5068	13.7143	5.12638	13.0148	15.8559	18.9889	10.5074	22.8909	31.9817	36.2692	18.9908	28.1275	33.2987	17.0166	23.9375	31.8589	22.2236	19.2955	17.8213	20.142	29.0109	19.8527	22.1452	14.6071	19.9651	25.9427	24.2023	18.3651
ENSMUSG00000000028	Cdc45	0.0709177	0.818193	-0.180336	0.559637	-0.109418	0.733353	23.8753	27.5748	16.9763	18.1225	8.11677	18.0204	20.9297	21.7016	13.7053	35.3174	45.6881	39.6694	47.4769	31.2879	57.9344	38.1024	36.8596	42.4037	33.9765	38.8102	43.2492	48.4265	39.6551	38.4106	46.9267	39.2567	35.6822	40.0741	34.6534	31.1126
ENSMUSG00000000031	H19	0.26285	0.436256	-0.680713	0.0468384	-0.417863	0.242246	30.9293	9.73229	12.7323	10.7756	10.68	9.51079	14.5874	9.22316	11.8779	9.15636	10.8209	8.61393	16.6811	12.3255	22.4699	21.4557	8.6853	12.3397	2.99164	5.04313	6.30264	11.7852	9.60072	9.71054	6.32719	17.0417	10.6197	8.22574	10.726	6.48179
ENSMUSG00000000037	Scml2	-0.623195	0.248391	-1.39458	0.0174965	-2.01777	0.000753775	13.0229	3.2441	2.12204	1.95919	0.854397	10.0114	3.80541	0.542539	2.28421	5.23221	6.97345	12.0142	6.4158	4.42455	4.33154	3.14437	1.05918	3.14102	0	5.04313	6.51997	6.85685	3.33938	1.51053	3.69086	5.17336	0.212394	1.2655	2.20021	4.96937
ENSMUSG00000000056	Narf	-0.245349	0.543053	0.487162	0.224504	0.241813	0.559278	23.3326	12.4357	7.42715	4.89798	5.12638	8.00909	13.9532	14.6485	7.30948	6.75827	1.92371	8.61393	11.5484	7.90099	4.06082	12.2076	8.89714	12.5641	10.4707	3.50827	10.6493	7.71395	10.6443	2.1579	10.0181	4.26042	8.49577	5.90566	4.40043	4.75331
ENSMUSG00000000078	Klf6	0.0979096	0.591454	-0.0363899	0.841734	0.0615197	0.745591	87.3617	68.6667	82.2291	38.694	46.9918	73.0829	76.1081	58.5942	56.6484	44.6918	47.3714	35.8158	72.8835	72.3731	67.6804	51.2348	58.2551	54.2947	61.9697	24.9964	35.4252	29.1416	42.7858	48.7685	42.4449	48.9948	32.9211	37.3322	33.8283	40.6192
ENSMUSG00000000085	Scmh1	-0.015664	0.952795	-0.510748	0.0598364	-0.526412	0.0612581	24.9605	17.3019	12.7323	5.87758	6.83517	18.521	7.61081	10.3082	12.3347	15.4786	12.2637	10.4274	19.7607	17.6982	15.9726	14.0572	11.4392	12.7884	6.83804	10.0863	17.1693	8.99961	9.60072	8.63159	13.7089	8.21652	7.2214	9.91307	6.60064	10.1548
ENSMUSG00000000088	Cox5a	0.0606651	0.789618	0.0213847	0.925058	0.0820498	0.728065	229.528	276.289	317.245	295.348	128.16	261.797	256.231	307.62	254.461	418.141	478.523	418.909	439.867	476.904	464.287	399.89	446.975	492.916	436.139	451.251	508.993	510.192	516.56	483.153	512.239	445.518	409.071	442.081	479.371	423.477
ENSMUSG00000000120	Ngfr	-0.153568	0.508661	0.210058	0.365457	0.0564907	0.814059	17.3638	39.4698	47.2154	44.0818	27.3407	32.5369	24.1009	33.0949	31.979	25.943	26.2106	24.935	18.4775	20.5426	19.2212	18.8662	33.2583	26.2499	31.6259	30.6973	25.2106	41.9982	28.3847	42.9422	32.4269	27.3884	40.9921	21.7244	30.803	47.101
ENSMUSG00000000127	Fer	-0.107812	0.606927	-0.103409	0.625284	-0.211221	0.334584	20.0769	19.4646	20.6899	24.9797	13.2431	24.0273	19.6613	19.5314	21.4716	19.6208	25.7296	27.2019	24.3801	16.4341	11.9117	23.1204	20.5481	15.7051	16.454	18.4184	18.0386	26.7846	26.5063	25.679	15.0271	20.3891	9.13295	15.186	21.7271	15.9884
ENSMUSG00000000131	Xpo6	-0.142388	0.463909	0.165249	0.395244	0.0228603	0.909549	27.131	49.2021	42.9713	23.0205	21.3599	33.0375	39.3225	41.233	51.6232	54.9382	41.8407	51.6836	55.4325	52.7786	34.3816	46.2408	49.5698	44.8717	39.105	44.7304	59.3318	52.712	51.1343	48.5527	55.8902	49.2991	60.1076	41.7614	53.9052	41.6995
ENSMUSG00000000134	Tfe3	0.0742321	0.837494	0.397556	0.270534	0.471788	0.208126	64.0291	68.6667	56.7646	72.9799	80.7405	71.0806	69.7658	86.2637	98.2211	35.0994	21.6418	17.4545	26.6897	14.2218	21.387	18.3114	34.953	37.2435	29.489	33.5478	33.0345	34.7128	32.1415	32.1527	39.2813	48.0818	43.3284	47.2453	49.7798	53.7989
ENSMUSG00000000142	Axin2	-0.0495127	0.880365	0.552542	0.088411	0.50303	0.135184	14.6507	14.5984	13.7933	24.0001	13.2431	19.0216	16.4901	18.4463	15.9895	7.6303	16.1111	4.98701	6.92907	7.26891	5.14371	3.32934	9.95632	19.5192	17.0951	10.0863	13.6919	11.5709	11.4791	9.49475	11.0726	12.7812	17.8411	16.4515	20.627	14.9081
ENSMUSG00000000148	Brat1	-0.348041	0.35663	0.0961515	0.80236	-0.251889	0.518704	1.62786	3.78478	11.1407	4.40818	2.13599	2.50284	6.34234	2.71269	4.56842	3.05212	5.04974	4.08028	5.13264	2.21228	2.97794	4.43912	2.96571	4.93589	2.13689	4.38533	6.30264	2.78559	4.80036	4.96317	4.48176	3.65179	2.12394	3.58558	6.60064	4.75331
ENSMUSG00000000149	Gna12	0.0599418	0.869471	-0.147642	0.686779	-0.0876998	0.817905	8.68191	3.78478	5.83561	4.89798	0.854397	8.00909	7.61081	8.13808	4.11158	13.5165	8.17577	12.6942	14.8847	6.32079	15.9726	9.98801	9.10897	8.52562	11.1118	10.5248	10.2146	15.6422	8.34845	9.71054	7.64536	10.651	10.6197	9.70215	4.1254	7.12997
ENSMUSG00000000168	Dlat	0.20948	0.397102	-0.073095	0.767096	0.136385	0.595926	14.6507	34.063	23.3425	28.4083	20.5055	24.0273	22.1982	37.4352	31.979	44.9098	48.8142	40.8028	46.9637	61.6277	44.3983	39.7671	42.791	45.9935	41.4556	47.1423	53.0291	59.7831	31.5154	44.4527	43.2358	35.9092	27.3988	28.6846	37.6786	36.082
ENSMUSG00000000171	Sdhd	-0.285455	0.689818	0.322042	0.652495	0.036587	0.960628	1.08524	8.11024	4.24408	0.489798	2.99039	3.50398	1.9027	6.51047	0.913685	11.9905	26.451	32.4156	21.0438	19.5945	21.9284	7.21356	26.2677	30.7371	17.0951	32.0129	39.9892	35.9984	35.2722	39.7053	38.2268	10.651	7.2214	19.6152	20.352	14.9081
ENSMUSG00000000184	Ccnd2	0.239892	0.728924	-0.474451	0.493739	-0.234558	0.744669	27.131	41.6326	23.3425	27.9185	46.5646	41.0466	20.9297	32.5523	27.4105	3.48814	5.29021	5.89374	4.10611	3.1604	10.0167	4.62408	1.69469	5.83332	1.06844	6.578	5.86798	7.71395	2.08711	3.88422	2.3727	3.9561	3.6107	2.10916	3.57535	4.10514
ENSMUSG00000000194	Gpr107	0.0885766	0.686208	0.0218958	0.920361	0.110472	0.627405	100.385	79.4804	100.266	103.837	112.78	87.5994	120.505	67.8174	107.815	60.8244	42.5621	66.8713	58.2555	56.5711	47.3762	58.2634	69.9061	55.4165	51.9263	63.8066	68.4597	72.854	67.205	69.4843	80.9353	60.8631	88.1436	93.0141	65.1813	81.2385
ENSMUSG00000000247	Lhx2	0.754141	0.480737	-0.35947	0.730804	0.394671	0.725821	0	0	1.06102	0.979596	0	0	0	0	0.913685	0.872035	0.240464	0.906729	2.82295	0.948119	0	1.10978	0	1.79487	1.06844	0.6578	1.73866	2.78559	0	2.1579	1.05453	1.82589	0	1.05458	0.275027	0
ENSMUSG00000000253	Gmpr	0.101837	0.813504	-0.91489	0.0389448	-0.813053	0.0772721	15.736	0.540683	4.24408	5.87758	5.55358	3.50398	7.61081	5.42539	4.11158	10.2464	16.3515	10.2007	18.2209	12.9576	11.3703	10.5429	6.99061	2.24358	6.19697	8.5514	10.2146	5.78546	4.80036	6.47369	4.48176	2.73884	3.18591	4.64016	0.550053	2.1606
ENSMUSG00000000275	Trim25	-0.274751	0.0104742	0.135365	0.208905	-0.139387	0.21011	155.732	150.31	180.904	122.939	137.558	160.182	161.73	150.283	163.093	151.08	193.093	208.094	135.758	119.463	140.234	133.543	135.787	136.41	173.301	125.859	131.486	136.494	126.062	157.311	134.716	149.723	196.677	173.162	164.466	171.768
ENSMUSG00000000276	Dgke	-0.17197	0.529473	0.345403	0.20392	0.173433	0.536826	13.5655	14.5984	18.5679	19.5919	14.5247	21.5244	23.4667	23.8717	22.3853	13.2985	18.9966	9.74734	10.5219	7.58495	6.49731	9.24816	10.38	10.7692	10.0434	9.64773	8.47596	6.42829	16.6969	14.6737	16.0816	13.0856	18.9031	11.1786	17.3267	13.1796
ENSMUSG00000000278	Scpep1	-0.174905	0.193625	0.113202	0.400789	-0.0617038	0.658326	220.304	134.63	143.768	150.858	93.9836	147.668	142.069	164.389	142.535	128.189	137.786	152.784	152.439	118.831	138.609	94.8861	131.762	144.936	127.358	101.301	118.229	125.352	107.904	116.095	144.207	162.809	135.72	113.051	129.262	127.691
ENSMUSG00000000282	Mnt	0.13354	0.655009	-0.113953	0.702997	0.0195868	0.949738	53.1767	53.5276	38.1968	37.2246	77.3229	48.5551	32.9802	55.8815	74.4653	35.9714	19.718	33.3223	30.2826	27.4954	18.4091	40.137	19.9126	24.6794	23.9331	33.7671	22.8199	20.142	17.7405	29.5632	26.3633	23.128	24.2129	33.5357	28.8778	31.7608
ENSMUSG00000000295	Hddc2	-0.0598106	0.736591	0.290663	0.0990131	0.230852	0.206449	21.1622	19.4646	31.3001	39.1838	16.2335	35.5403	29.1748	33.6374	32.8926	28.5591	41.8407	34.6824	30.2826	26.5473	21.6577	24.6001	32.8347	41.7307	33.9765	43.6341	46.5091	35.9984	42.7858	30.8579	40.0722	39.2567	30.3724	35.8558	33.0032	32.409
ENSMUSG00000000296	Tpd52l1	0.00288841	0.990613	0.27951	0.251052	0.282399	0.264562	17.3638	10.8137	25.4645	17.6327	5.12638	22.025	22.8324	22.7866	16.9032	31.3932	21.1608	21.9882	26.9464	23.0709	27.6136	20.161	28.5979	30.9615	29.2753	26.5313	33.2519	35.1413	33.6025	24.8158	22.9361	30.7359	27.3988	26.5755	36.3035	38.2426
ENSMUSG00000000301	Pemt	0.509903	0.313563	-0.0118501	0.980979	0.498053	0.343015	2.7131	8.65093	0.53051	8.81636	2.99039	5.00568	9.51352	8.68062	3.65474	6.10424	2.88557	2.72019	3.33622	5.05663	7.5802	4.62408	3.81306	1.57051	6.41066	3.289	3.25999	13.4994	7.30489	1.72632	2.3727	10.651	7.2214	6.11658	3.02529	2.1606
ENSMUSG00000000303	Cdh1	0.108846	0.580527	-0.289934	0.141197	-0.181088	0.37597	600.68	335.764	743.776	499.594	249.057	633.719	479.481	310.875	377.809	636.585	562.205	590.961	799.666	721.202	629.969	599.466	603.522	569.422	611.363	481.071	466.395	517.049	516.56	649.743	599.765	560.549	416.505	458.743	406.764	405.76
ENSMUSG00000000305	Cdh4	-0.100672	0.860245	1.05794	0.0588341	0.957269	0.0993763	7.05405	3.78478	9.01868	11.2654	7.26237	6.50738	18.3928	13.0209	9.13685	3.92416	0.721392	3.62692	1.79643	0.632079	1.89505	0.184963	5.71959	3.58974	3.41902	0.877067	3.47732	1.92849	4.38294	7.12106	9.75442	2.13021	10.1949	9.91307	8.2508	9.72269
ENSMUSG00000000308	Ckmt1	-0.623522	0.0251676	-0.0244143	0.932004	-0.647936	0.0256509	26.5884	9.73229	18.0374	22.0409	9.39836	14.5165	14.5874	12.4784	9.59369	12.8625	16.1111	17.2279	3.59285	6.63683	9.74597	8.13838	7.20244	11.4423	8.12017	14.2523	18.4733	18.6421	8.34845	6.68948	8.43626	8.21652	9.34534	6.32749	11.5511	10.5869
ENSMUSG00000000317	Bcl6b	0.260929	0.635566	0.00585247	0.991394	0.266781	0.640625	2.7131	4.32546	2.12204	2.93879	2.13599	1.5017	0.634234	2.17016	1.82737	2.83411	0	2.04014	2.82295	3.1604	0	4.80904	3.81306	2.46794	3.8464	1.09633	0.651997	1.28566	2.29582	3.66843	5.27266	4.26042	1.27437	0.632749	0.275027	0.864239
ENSMUSG00000000320	Alox12	0.967591	0.258044	-0.349059	0.672715	0.618533	0.490679	0	1.62205	0.53051	2.44899	0.854397	3.50398	3.17117	1.62762	0.456842	0	1.92371	0.906729	1.79643	0	2.43649	0.369926	1.48286	1.34615	0	2.19267	0.217332	1.28566	2.50453	1.07895	0	0.608631	0.212394	1.05458	0.550053	1.72848
ENSMUSG00000000325	NA	-0.0421484	0.822601	-0.175088	0.357215	-0.217236	0.270282	24.9605	20.5459	28.1171	25.9593	23.9231	25.0284	20.9297	22.2441	23.299	28.3411	29.5771	20.4014	22.0704	32.5521	18.4091	17.0166	19.9126	28.4935	13.2487	27.1891	30.4265	31.0701	37.7767	34.958	23.9906	21.9107	25.9121	25.5209	29.7029	32.8411
ENSMUSG00000000326	Comt	-0.138076	0.449515	-0.199393	0.281723	-0.337469	0.0778108	34.7276	25.9528	30.7696	36.2451	13.2431	30.0341	31.0775	35.265	21.0147	48.8339	34.8673	32.1889	26.4331	31.92	33.5695	37.5475	26.4796	29.8397	19.6594	51.7469	48.2478	46.498	44.2468	41.8632	51.6721	35.6049	34.4079	41.3396	34.1033	39.9711
ENSMUSG00000000339	Rtca	0.184512	0.404962	-0.0345343	0.875763	0.149978	0.514814	23.8753	29.1969	28.6476	22.0409	28.6223	37.042	31.0775	37.9777	33.3495	42.7297	47.6119	49.6434	35.4152	37.6087	63.3488	53.8243	52.9591	50.705	34.6176	69.9461	47.1611	53.3548	46.1252	41.2159	47.1903	47.1689	45.6647	36.2776	41.254	38.4586
ENSMUSG00000000340	Dbt	-0.470023	0.0574238	0.449554	0.069439	-0.0204693	0.935775	30.3867	24.8714	29.1781	37.7144	14.5247	17.0193	27.9063	33.6374	31.0653	31.1752	17.0729	33.0956	16.4245	9.16515	27.3429	11.6527	25.8441	28.4935	13.6761	29.3817	30.2092	35.1413	23.5844	18.5579	31.636	29.8229	20.3898	28.0519	27.7777	26.3593
ENSMUSG00000000346	Dazap2	0.235433	0.353064	-0.139583	0.581405	0.0958504	0.716336	17.9064	24.3307	33.4222	33.7961	17.9423	41.5471	22.1982	38.5203	26.9537	43.3837	57.7113	47.83	44.3974	48.6701	57.9344	50.31	47.2396	47.7884	50.6442	46.4845	47.1611	35.7842	55.7259	29.779	43.2358	37.7351	40.3549	41.3396	37.9537	43.428
ENSMUSG00000000355	Mcts1	-0.257156	0.161349	0.425847	0.0197031	0.168691	0.369739	28.2162	33.5223	34.4832	28.4083	19.6511	31.0352	46.9333	44.4882	21.9284	32.2653	51.6997	25.1617	21.5571	30.3398	30.5915	28.8543	33.8939	35.2243	44.2335	35.5212	36.0772	46.498	47.3774	36.9001	43.7631	50.212	37.5938	40.285	44.8293	36.9462
ENSMUSG00000000365	Rnf17	-0.0591771	0.829565	-0.792453	0.00505569	-0.85163	0.00361264	39.6112	24.3307	16.9763	41.6328	19.6511	27.0307	24.7351	15.7336	17.8169	16.7867	19.4776	26.9752	18.9908	19.5945	16.2433	11.6527	8.26163	10.3205	4.48746	17.1028	19.7773	16.7136	12.5227	10.3579	11.8635	10.651	16.142	14.7641	17.3267	15.7724
ENSMUSG00000000374	Trappc10	0.00572987	0.984275	-0.30652	0.297442	-0.30079	0.324614	15.736	21.6273	20.1594	15.6735	22.2143	16.5187	18.3928	8.13808	12.7916	17.8767	8.17577	8.16056	7.44233	13.2737	11.0996	13.6873	6.14326	10.3205	15.813	9.2092	10.8666	11.1424	10.2269	10.7895	8.43626	6.08631	5.94704	9.06941	7.70074	14.476
ENSMUSG00000000378	Ccm2	-0.209978	0.175659	0.00868711	0.955937	-0.201291	0.211738	24.9605	29.7376	23.873	19.5919	23.0687	24.5278	23.4667	20.6165	20.1011	32.2653	29.0961	23.3483	24.8933	23.703	18.4091	22.3805	25.2086	29.391	18.5909	23.023	25.8626	20.3563	26.715	31.2895	22.4088	20.9978	19.1155	19.6152	22.2772	21.1739
ENSMUSG00000000384	Tbrg4	0.322182	0.137687	-0.021197	0.92208	0.300985	0.181548	132.399	204.378	218.57	221.389	365.682	213.242	209.297	233.292	282.329	162.852	118.549	141.223	138.581	137.161	123.72	137.798	163.538	146.955	138.684	146.251	172.345	158.993	170.1	140.695	154.753	190.501	166.942	162.827	139.438	177.817
ENSMUSG00000000399	Ndufa9	0.146404	0.564237	-0.377206	0.13814	-0.230803	0.38241	72.711	83.2652	80.1071	54.3676	59.8078	65.5744	74.2054	58.0517	50.7095	131.677	106.526	147.343	139.095	161.18	144.836	131.324	109.096	95.3523	124.367	111.826	111.926	108.424	131.488	117.174	96.226	114.727	128.286	89.8504	95.7093	118.617
ENSMUSG00000000402	Egfl6	-0.54923	0.17789	1.54101	7.062e-05	0.991782	0.0104013	3.79834	2.16273	3.71357	1.46939	4.27198	3.00341	14.5874	10.3082	2.74105	3.92416	4.32835	4.08028	3.84948	1.5802	1.62433	1.47971	5.71959	4.93589	7.05173	3.289	2.82532	2.57132	2.50453	3.88422	3.69086	9.73809	6.58422	11.6004	12.3762	8.64239
ENSMUSG00000000409	Lck	-0.0235021	0.923645	-0.175343	0.477479	-0.198845	0.437502	9.22453	18.3832	29.1781	14.6939	14.9519	19.5221	13.9532	15.7336	20.1011	34.0093	27.1724	30.8288	25.15	32.5521	29.5086	25.5249	19.2771	30.7371	25.4289	33.3285	33.4692	38.3555	28.8021	25.679	31.3723	25.2582	31.8591	17.0842	23.9273	30.2484
ENSMUSG00000000416	Cttnbp2	0.465747	0.460561	-0.415253	0.510378	0.0504933	0.938883	10.3098	11.3543	12.7323	35.2655	8.97117	16.0182	10.782	7.053	8.68	3.48814	1.44278	3.8536	1.28316	1.5802	2.70721	0.924816	9.32081	4.93589	2.13689	1.53487	7.3893	5.78546	0.417422	6.90527	8.43626	6.39062	5.52225	5.48383	6.32561	4.3212
ENSMUSG00000000420	Galnt1	0.273975	0.071901	-0.166571	0.271745	0.107405	0.499663	42.3243	25.4121	40.3188	52.8982	25.2047	53.0602	43.1279	47.2009	44.3137	41.2036	40.1575	38.0826	45.6805	40.137	49.542	40.137	35.5885	26.923	45.0883	39.2487	42.8145	37.0698	28.5934	33.6632	34.7996	25.8668	41.6293	41.3396	43.1792	42.3477
ENSMUSG00000000439	Mkrn2	-0.0518355	0.801964	-0.282912	0.17724	-0.334747	0.123304	41.7817	23.79	25.995	18.1225	25.2047	24.5278	15.2216	27.6695	20.1011	16.3506	28.1343	27.8819	27.203	24.6511	23.5528	27.5595	24.9967	22.6602	14.1035	34.6441	24.1239	18.6421	33.6025	20.2842	24.5179	24.6496	15.2924	21.5135	15.9515	21.822
ENSMUSG00000000441	Raf1	0.0812058	0.788603	0.192177	0.523368	0.273382	0.38302	8.68191	16.7612	13.2628	13.7143	14.5247	21.5244	10.1478	23.3292	13.2484	14.1706	37.9933	25.3884	28.2295	24.335	24.9064	11.4677	26.6914	34.1025	29.0617	17.1028	30.2092	37.7127	32.559	33.4474	31.636	26.1711	19.1155	17.5061	29.1528	24.6308
ENSMUSG00000000486	Septin1	0.0581033	0.876608	0.0371542	0.920892	0.0952575	0.806237	113.407	203.837	117.243	173.878	229.833	131.649	141.434	169.272	167.204	62.5685	55.7876	69.8181	53.3795	43.9295	34.3816	44.0212	74.1428	63.2691	36.5408	45.8267	62.8091	44.9981	58.6479	69.7001	66.6991	71.8184	75.1875	62.8531	70.4068	78.4297
ENSMUSG00000000489	Pdgfb	-1.46819	0.0344183	-0.656645	0.401174	-2.12484	0.00551227	4.34096	2.70341	0	0	0.427198	0.500568	0.634234	0	0	2.18009	7.69485	1.36009	0.513264	2.21228	2.43649	0.924816	1.27102	1.12179	0.641066	1.75413	1.52133	0.642829	1.46098	3.45264	1.31816	2.73884	0.212394	1.2655	0	0.648179
ENSMUSG00000000531	Tamalin	0.114978	0.674047	-0.897445	0.0011622	-0.782467	0.00638329	37.4407	51.3649	39.2578	23.5103	24.7775	55.0625	38.6883	24.4142	21.4716	82.8433	56.7495	85.2325	105.989	83.4344	72.0119	59.0032	33.8939	40.6089	40.6008	28.7239	44.5531	31.2844	57.6043	40.5685	40.5995	42.9085	23.7881	20.4589	18.1518	19.8775
ENSMUSG00000000532	Acvr1b	0.134032	0.630133	-0.271601	0.333208	-0.137569	0.6388	7.05405	8.11024	7.95766	6.36737	4.69918	10.0114	5.70811	7.59554	5.93895	11.1184	11.5423	12.6942	15.3979	12.6416	12.1825	10.173	12.7102	11.891	7.26541	12.4982	13.4746	9.42816	11.4791	12.0842	12.1271	5.47768	11.0445	5.27291	10.176	7.77815
ENSMUSG00000000538	Tom1l2	-0.0703927	0.815881	0.512278	0.0828187	0.441885	0.148845	7.05405	8.11024	5.83561	6.85717	5.55358	6.50738	16.4901	9.7657	10.0505	8.72035	7.69485	7.02715	6.15917	5.05663	12.1825	4.62408	5.50775	11.2179	8.12017	5.04313	4.56398	5.78546	12.314	17.479	12.3908	13.3899	5.94704	15.8187	15.6765	6.26573
ENSMUSG00000000544	Gpa33	0.000729123	0.997215	0.407705	0.0479818	0.408434	0.0567451	13.0229	29.1969	23.873	35.2655	13.2431	29.5335	31.7117	34.1799	23.299	31.1752	28.3747	32.1889	16.9377	29.0756	25.1771	28.4843	38.3424	41.7307	35.4723	26.5313	43.9012	30.8558	46.5426	43.3738	37.1723	38.0394	38.0186	48.2999	56.9305	42.3477
ENSMUSG00000000552	Zfp385a	0.253608	0.237839	-0.153401	0.472651	0.100207	0.655915	16.8212	16.7612	13.7933	14.2041	18.3695	19.5221	17.7586	16.2762	15.0758	13.0805	12.2637	10.8807	21.0438	10.4293	15.4311	9.98801	14.4049	12.7884	10.8981	16.8835	22.3852	14.7851	25.2541	21.1474	13.7089	19.4762	8.70816	13.0768	14.8514	14.9081
ENSMUSG00000000555	Itga5	0.0181083	0.954276	0.0740024	0.813933	0.0921107	0.778194	4.88358	11.895	13.2628	5.87758	7.68957	8.00909	5.07388	10.8508	5.93895	3.48814	8.89717	4.76033	8.98213	5.05663	7.03876	7.76845	9.53265	8.30126	6.83804	6.13947	14.9959	11.5709	9.39201	3.88422	7.38172	4.86905	2.12394	2.95283	3.02529	1.72848
ENSMUSG00000000561	Wdr77	0.0430213	0.814036	0.0313859	0.863626	0.0744072	0.695133	48.8358	72.4515	77.985	70.0411	45.283	74.084	66.5946	101.455	66.2421	93.5257	93.3	90.2195	101.883	72.6891	107.476	72.5056	105.918	98.269	52.5674	100.424	103.885	95.5673	94.7549	89.9844	97.0169	85.5126	95.5774	114.739	106.16	128.556
ENSMUSG00000000563	Atp5pb	0.0765336	0.770427	-0.0419377	0.872949	0.0345959	0.898887	83.5634	119.491	144.299	118.531	63.6526	101.115	101.478	139.975	105.987	196.644	220.505	218.748	235.845	218.699	252.854	155.924	202.092	236.025	190.61	265.093	267.971	277.059	263.811	207.158	242.279	207.847	168.004	175.904	186.468	180.626
ENSMUSG00000000568	Hnrnpd	0.114083	0.677174	0.00797338	0.976783	0.122056	0.667786	420.53	556.363	565.524	534.37	628.409	603.685	565.103	580.517	541.815	244.17	224.593	268.845	256.119	236.714	239.588	210.858	271.786	231.089	232.28	235.273	266.667	243.418	244.401	285.706	273.124	258.059	249.351	273.559	242.573	272.883
ENSMUSG00000000581	C1d	0.088235	0.750242	0.0261213	0.924741	0.114356	0.691084	9.76715	16.7612	16.4458	14.2041	7.26237	21.5244	19.6613	20.6165	16.9032	24.853	40.8789	21.9882	35.6719	30.0238	23.5528	23.6753	19.9126	36.7948	25.2153	28.7239	29.7745	31.9272	19.8276	20.2842	23.9906	22.215	21.8766	18.3497	25.3024	25.4951
ENSMUSG00000000594	Gm2a	0.299649	0.30579	-0.775483	0.00875036	-0.475833	0.122614	51.0062	23.2494	22.2814	20.5715	11.5344	16.0182	34.2487	9.7657	15.0758	22.6729	24.2869	23.3483	52.0963	37.9247	47.9177	35.8829	16.5233	19.2948	21.3689	21.9267	19.5599	30.8558	21.4973	21.579	24.5179	18.5632	21.4518	13.0768	14.5764	22.2542
ENSMUSG00000000600	Krit1	-0.557565	0.0353545	0.369247	0.165905	-0.188318	0.489483	29.3015	33.5223	27.056	16.1633	7.26237	18.0204	36.7856	15.7336	27.8674	20.7108	14.6683	17.4545	16.4245	14.8539	16.2433	15.9068	17.7943	17.5	7.69279	17.9799	14.1266	13.4994	20.4537	16.4	15.818	12.7812	23.151	10.5458	19.5269	20.9578
ENSMUSG00000000605	Clcn4	-0.00747503	0.988488	-0.0507192	0.922276	-0.0581942	0.914136	2.7131	3.78478	6.36613	2.93879	6.40798	3.50398	1.9027	3.25523	5.02527	1.52606	4.80928	1.13341	4.61938	0	1.62433	2.77445	3.38939	4.48717	0.427377	2.19267	0.86933	1.07138	5.6352	2.80527	4.21813	5.17336	3.18591	5.69474	2.20021	2.37666
ENSMUSG00000000627	Sema4f	-0.634377	0.3545	-0.442256	0.531841	-1.07663	0.136694	5.96881	3.2441	10.6102	0	0.854397	5.00568	0.634234	3.25523	1.37053	2.83411	3.36649	2.26682	1.53979	0.632079	0	10.7279	2.3302	3.36538	1.49582	0.438533	2.17332	0.857106	3.33938	1.29474	3.95449	3.65179	0.849577	0.421833	4.40043	1.29636
ENSMUSG00000000628	Hk2	-0.34168	0.0250845	-0.10726	0.483102	-0.44894	0.00461105	564.867	356.851	253.584	280.654	187.967	253.287	301.261	264.216	273.192	352.084	452.794	425.709	389.824	355.228	271.263	356.239	292.123	276.634	306.216	278.688	262.32	291.63	262.559	259.595	235.688	258.059	221.952	248.249	257.15	221.461
ENSMUSG00000000631	Myo18a	-0.367524	0.0696479	-0.450527	0.0278983	-0.818051	0.000112333	196.971	97.8636	103.98	69.0615	92.702	84.0954	80.5478	74.8704	70.8106	91.7816	81.7577	76.6186	90.8478	63.84	74.1777	74.3552	45.1212	32.0833	56.8412	46.9231	37.8158	45.8552	37.3593	53.7317	41.654	58.7329	41.2045	55.2601	48.1297	49.0456
ENSMUSG00000000632	Sez6	-0.273744	0.621404	-0.353623	0.539051	-0.627367	0.287039	2.7131	0.540683	2.12204	0	0.427198	0.500568	3.17117	1.08508	1.37053	3.05212	3.60696	3.8536	1.53979	2.21228	5.41443	3.69926	1.27102	1.12179	2.56426	1.75413	2.39066	2.14276	0.834845	1.51053	1.05453	5.47768	2.54873	3.7965	3.57535	2.80878
ENSMUSG00000000708	Kat2b	0.0192797	0.908569	0.0164581	0.921829	0.0357379	0.837599	32.0146	43.2546	40.8493	37.7144	35.4575	32.5369	46.9333	43.9456	38.3748	28.3411	39.917	30.1487	35.6719	34.4483	34.3816	28.1144	24.1494	40.8332	23.0784	23.9001	27.3839	32.1415	25.2541	24.3842	31.8996	22.5193	27.3988	38.3868	26.6776	30.2484
ENSMUSG00000000711	Rab5b	-0.250733	0.352548	-0.214204	0.434945	-0.464938	0.0999812	19.5343	22.168	12.7323	17.6327	6.83517	9.01022	20.9297	8.13808	7.76632	24.635	17.5539	19.0413	12.3183	15.802	28.4257	16.0918	17.1588	12.5641	14.9582	9.64773	13.9093	9.85672	15.8621	11.0053	19.2452	16.7373	19.5403	14.3423	11.8261	22.0381
ENSMUSG00000000730	Dnmt3l	0.0632	0.782876	0.310871	0.174873	0.374071	0.115804	161.701	203.837	191.514	211.593	200.356	170.694	334.876	365.129	316.135	355.79	457.603	437.043	346.197	402.318	430.176	322.576	439.349	391.281	440.626	306.754	284.271	268.274	322.668	349.364	326.641	303.707	411.62	365.518	376.511	369.462
ENSMUSG00000000731	Aire	-1.48374	0.000360653	0.448483	0.292859	-1.03526	0.0152349	44.4948	14.0578	9.01868	4.89798	2.99039	1.5017	10.1478	3.25523	4.56842	6.75827	7.93531	12.4675	3.84948	10.7453	2.97794	8.50831	7.83795	10.5448	7.05173	16.8835	9.56263	7.2854	8.76587	9.06317	6.85446	6.69494	1.91155	2.74191	1.65016	2.80878
ENSMUSG00000000732	Icosl	-0.444848	0.405258	0.50514	0.344401	0.0602923	0.913003	26.5884	15.1391	20.1594	7.34697	25.2047	17.0193	10.1478	19.5314	38.3748	7.84831	9.37809	3.62692	5.90254	2.52832	1.62433	6.47371	7.83795	3.14102	4.91484	8.98993	4.99865	5.78546	2.50453	7.12106	10.809	12.1726	7.64619	4.00741	4.95048	10.803
ENSMUSG00000000738	Spg7	0.475851	0.0198783	-0.664923	0.00118059	-0.189072	0.376564	67.2848	62.1785	80.1071	70.0411	52.1182	76.0863	36.1514	47.2009	57.5621	88.0755	67.8108	82.739	131.396	120.411	138.609	96.1808	75.202	68.6537	91.0314	73.8929	83.2383	79.068	90.5807	75.0949	76.7172	77.6004	54.7977	69.6024	54.4553	63.9537
ENSMUSG00000000739	Sult5a1	0.228196	0.675792	-0.0990787	0.855239	0.129117	0.820383	5.4262	2.16273	0.53051	3.42859	8.11677	3.00341	0.634234	3.79777	2.74105	3.48814	3.84742	4.53365	6.67244	3.47643	1.89505	0.184963	4.87224	4.71153	4.06008	4.6046	5.43331	4.49981	1.04356	8.4158	2.89996	5.47768	3.39831	3.37466	0.550053	4.10514
ENSMUSG00000000740	Rpl13	0.246387	0.150331	-0.0166675	0.922478	0.22972	0.196273	3345.79	3204.09	3277.49	3696.51	4344.61	2818.7	2768.43	2846.16	3617.28	2011.35	1708.98	1930.2	2555.54	2278.65	2008.48	2403.6	3067.61	2909.93	2368.52	3221.68	3912.85	3706.77	3662.67	3644.26	3956.08	4336.49	1913.88	1927.14	2111.38	2182.85
ENSMUSG00000000743	Chmp1a	0.216847	0.312837	-0.147942	0.490963	0.0689048	0.757526	199.684	195.727	203.716	200.327	299.466	189.715	173.146	152.996	257.659	131.677	100.273	128.982	118.564	137.477	100.167	170.721	147.65	112.179	132.487	168.835	176.474	169.921	166.343	170.474	187.707	209.978	107.896	127.604	104.51	141.303
ENSMUSG00000000751	Rpa1	0.0109414	0.961792	-0.165326	0.469541	-0.154385	0.515246	135.655	116.788	152.787	115.592	99.5372	138.157	111.625	135.092	109.642	212.34	266.915	249.124	229.429	223.756	250.417	203.829	199.762	213.589	216.68	220.144	216.246	236.99	237.096	225.285	202.734	193.545	179.261	183.075	179.317	158.372
ENSMUSG00000000759	Tubgcp3	0.43065	0.121272	-0.0830177	0.761873	0.347632	0.22949	11.395	12.4357	14.8543	14.6939	2.56319	12.0136	16.4901	16.2762	12.7916	15.0426	7.45438	9.29397	20.5306	21.4907	12.4532	18.6813	16.0996	11.891	13.2487	14.2523	19.9946	14.5708	7.30489	15.3211	17.1361	12.1726	14.6552	11.8113	9.07588	14.476
ENSMUSG00000000776	Polr3d	0.249603	0.0539286	-0.232237	0.0729066	0.0173656	0.897909	82.4782	83.2652	93.3698	99.9188	119.616	94.6073	93.2325	90.604	93.6527	80.2272	68.0513	76.6186	72.1136	85.6467	73.9069	86.1928	77.9559	62.596	61.9697	92.092	79.3263	77.7824	83.6932	70.9948	82.5171	74.8616	63.5059	61.1658	78.6576	66.3303
ENSMUSG00000000782	Tcf7	0.139417	0.634494	-0.0784555	0.788579	0.0609611	0.84192	3.79834	10.273	10.6102	11.2654	10.68	10.0114	10.782	11.9359	10.5074	8.50234	14.4278	12.0142	13.8581	7.26891	15.9726	5.17897	6.99061	15.2564	6.83804	18.1991	14.3439	14.7851	15.2359	10.1421	12.1271	5.78199	15.7172	10.9677	8.2508	9.07451
ENSMUSG00000000787	Ddx3x	0.119535	0.285282	0.0521914	0.640493	0.171726	0.139082	344.021	519.056	616.984	474.614	459.665	493.059	462.357	647.249	563.287	567.477	527.337	534.063	641.837	513.564	607.228	528.255	598.438	585.127	546.188	590.266	548.764	558.833	566.234	521.348	611.629	565.114	541.605	565.889	560.504	571.262
ENSMUSG00000000792	Slc5a5	1.51249	0.0887318	0.854523	0.25374	2.36701	0.00781673	1.08524	0	1.06102	0.489798	0.854397	1.00114	0.634234	1.08508	2.28421	0.218009	0.480928	0	1.02653	3.47643	0.812164	0.184963	4.0249	0.448717	3.41902	0	1.52133	1.07138	1.66969	1.72632	0.790899	0.608631	2.33634	1.89825	0	1.0803
ENSMUSG00000000804	Usp32	-0.460776	0.0550513	0.120546	0.622478	-0.34023	0.170587	18.9917	17.3019	14.3238	8.32657	17.0879	12.5142	12.0505	11.3933	13.7053	14.1706	11.3018	13.3743	9.23876	4.10851	13.5361	6.65867	13.1339	11.4423	6.62435	12.9367	15.2133	17.7849	13.1488	15.3211	15.818	12.4769	7.64619	8.22574	7.97577	8.85845
ENSMUSG00000000811	Txnrd3	0.0190932	0.931191	0.0941031	0.669515	0.113196	0.621348	20.6195	22.168	41.9103	24.9797	23.4959	39.5449	36.1514	40.1479	42.0295	29.4312	22.1227	36.2692	25.6632	20.8586	23.5528	34.7731	25.6322	21.5384	20.0867	33.7671	27.3839	18.2135	19.6189	31.9369	25.0451	31.9531	33.9831	36.0667	24.7524	26.3593
ENSMUSG00000000823	Zfp512b	0.427957	0.0449383	-0.0239041	0.909741	0.404053	0.0683393	24.4179	35.1444	37.1357	48.9798	55.963	29.5335	40.591	35.8076	53.9074	23.981	20.6799	24.4817	28.2295	29.0756	25.4478	26.8197	29.2334	27.1474	26.7111	17.7606	20.2119	18.8563	40.2813	22.2264	28.2087	24.9539	28.036	24.4663	33.2782	28.7359
ENSMUSG00000000826	Dnajc5	-0.175621	0.145878	-0.0947535	0.436217	-0.270374	0.0316679	138.368	129.223	106.102	91.1024	88.4301	97.6107	100.209	108.508	85.4295	107.478	129.851	125.582	112.662	116.935	102.603	105.799	82.6163	94.9036	120.52	117.746	94.9743	74.9968	111.452	93.0054	98.0715	88.8601	88.9932	94.2796	101.485	97.2269
ENSMUSG00000000827	Tpd52l2	0.0365035	0.851382	-0.00347734	0.985756	0.0330261	0.870377	35.2703	73.5329	44.5629	51.4288	44.0014	47.5539	31.7117	52.6263	49.339	63.6585	63.4825	70.0448	53.8928	47.722	83.3822	67.6965	72.8718	64.6152	73.9363	84.4177	96.4956	89.7818	79.3103	98.1844	89.6352	97.0766	67.329	65.8059	81.6829	71.2997
ENSMUSG00000000838	Fmr1	0.0292923	0.884691	0.154818	0.441606	0.184111	0.378686	46.1227	56.7717	51.4595	53.8778	47.8462	63.5721	75.4739	53.1688	60.76	30.3032	36.3101	45.3365	35.6719	30.3398	35.7352	33.1084	35.8004	46.6666	25.6426	28.5047	26.2972	33.4271	34.0199	33.6632	49.0357	39.8653	37.169	36.9104	32.1781	39.755
ENSMUSG00000000861	Bcl11a	-0.633445	0.522088	0.210162	0.833701	-0.423284	0.679102	5.96881	2.16273	1.06102	0.979596	2.13599	0.500568	1.26847	1.62762	1.37053	0	2.16418	0.906729	0	0.632079	4.06082	0	1.90653	2.46794	0	0	0	2.35704	0.208711	0.863159	1.05453	0	0.212394	0	0.275027	0.21606
ENSMUSG00000000876	Pxmp4	0.299339	0.264579	-0.344724	0.200133	-0.0453846	0.872381	20.6195	11.3543	10.0797	16.1633	14.0975	16.0182	5.70811	10.3082	4.56842	10.4644	8.17577	14.0543	9.75202	12.6416	15.1604	16.0918	17.5824	11.6666	16.0266	15.3487	18.4733	16.9278	17.9492	10.5737	21.3543	13.3899	10.4073	14.1314	21.4521	15.7724
ENSMUSG00000000881	Dlg3	-0.160709	0.582943	0.0663207	0.821146	-0.0943881	0.755977	48.2931	22.7087	11.1407	23.5103	10.2528	13.5153	23.4667	15.7336	15.0758	24.417	29.0961	20.1747	20.2739	16.118	34.3816	33.1084	27.1151	24.6794	33.3354	24.7771	26.5146	16.9278	19.6189	22.0106	20.2997	27.997	13.5932	18.1388	25.3024	11.4512
ENSMUSG00000000884	Gnb1l	0.115955	0.635113	0.00942852	0.968933	0.125383	0.620903	8.68191	14.0578	6.36613	8.32657	10.2528	6.00681	7.61081	8.68062	7.76632	5.45022	8.89717	8.38724	9.49539	9.48119	5.95587	10.173	10.8037	6.73075	10.8981	12.7175	17.3866	10.4995	15.0272	13.1632	9.22715	12.1726	7.85858	8.43666	8.52582	8.85845
ENSMUSG00000000901	Mmp11	-0.0529363	0.852397	0.0887353	0.754906	0.035799	0.903323	24.9605	13.5171	14.3238	9.79596	11.1072	12.0136	10.1478	10.3082	14.1621	5.66822	12.7446	7.48051	11.8051	12.9576	11.0996	11.4677	17.1588	13.9102	8.97492	11.4019	9.56263	10.071	6.26134	10.3579	11.8635	14.9115	5.09746	8.22574	5.22551	12.9636
ENSMUSG00000000902	Smarcb1	0.0441242	0.78007	0.0378493	0.810437	0.0819735	0.617246	51.5489	77.3177	79.5766	64.1635	43.147	77.588	65.9604	80.2957	61.2169	76.9571	80.315	97.7001	82.3789	92.5996	88.7966	78.7943	83.2518	86.8267	97.2283	63.1488	74.545	68.997	84.3193	85.6686	96.7533	71.2098	108.321	91.5377	102.585	87.9363
ENSMUSG00000000915	Hip1r	-0.401539	0.312148	-0.325592	0.423498	-0.727131	0.0817894	27.6736	15.6798	7.95766	8.32657	9.82556	8.00909	10.782	5.42539	5.48211	6.54026	1.20232	9.29397	10.5219	5.37267	4.60226	8.50831	7.41428	4.71153	5.5559	3.50827	6.08531	3.6427	5.00907	3.45264	6.59082	7.60789	4.03549	6.32749	1.92519	3.45696
ENSMUSG00000000916	Nsun5	-0.0789765	0.703655	0.360503	0.0792659	0.281527	0.186078	15.1933	24.3307	28.1171	25.9593	28.6223	27.5312	20.2955	26.0419	31.5221	27.0331	21.1608	21.9882	19.2474	17.6982	12.4532	15.7219	26.6914	31.1858	26.07	18.8569	25.8626	31.9272	37.3593	29.5632	27.1542	33.1704	17.6287	31.2156	32.4531	20.9578
ENSMUSG00000000934	Top1mt	-0.377295	0.38621	-0.166419	0.708558	-0.543714	0.233366	8.68191	5.40683	5.3051	4.40818	7.68957	3.00341	8.87928	3.25523	6.85263	6.10424	6.49253	8.38724	4.10611	10.4293	1.08289	3.69926	2.75388	3.14102	3.41902	3.72753	5.86798	1.49994	9.60072	3.88422	6.85446	2.73884	6.79661	1.89825	6.32561	1.72848
ENSMUSG00000000938	Hoxa10	-0.17643	0.880098	-0.630835	0.597851	-0.807265	0.513696	2.7131	1.08137	3.18306	8.32657	0	1.00114	1.9027	1.08508	0.456842	0	2.6451	0	0	0.632079	0	0	0	0.224358	1.70951	0	0.434665	0.428553	0.417422	0.21579	0.263633	0.608631	0	1.05458	0.275027	0
ENSMUSG00000000948	Gm38393	-0.868132	0.201011	0.883113	0.193369	0.0149815	0.982641	4.34096	10.8137	3.18306	3.42859	3.41759	5.50625	7.61081	8.13808	7.30948	1.96208	1.92371	2.94687	0	1.5802	0	1.66467	0.63551	0.448717	1.49582	0.877067	1.95599	2.14276	0.834845	1.07895	0.263633	2.13021	1.48676	1.05458	1.10011	1.0803
ENSMUSG00000000957	Mmp14	0.058132	0.851185	-0.0022536	0.99419	0.0558784	0.862218	17.9064	22.7087	16.4458	23.0205	22.2143	13.5153	11.4162	11.9359	17.8169	15.2606	5.29021	8.61393	11.5484	6.63683	10.5581	10.3579	16.7351	17.0512	9.4023	9.2092	17.8213	11.1424	13.3575	13.8105	17.6634	16.433	7.00901	11.3895	3.57535	8.42633
ENSMUSG00000000958	Slc7a7	0.0866497	0.69417	0.0275716	0.900086	0.114221	0.617568	14.6507	17.3019	19.0984	23.0205	26.4863	18.521	30.4433	32.0098	20.1011	24.199	35.8291	32.4156	25.9198	20.8586	36.8181	19.6061	23.302	28.2692	22.2236	19.2955	17.6039	19.7134	16.0708	12.9474	25.0451	12.4769	33.7707	27.2082	21.177	26.5754
ENSMUSG00000000959	Oxa1l	0.108571	0.477529	0.0399872	0.792873	0.148558	0.349012	46.1227	63.8006	55.7036	53.388	38.0207	64.5733	67.8631	78.1256	57.1053	80.4452	56.2686	73.2184	74.9366	62.2598	77.1556	76.5747	63.7628	71.7947	69.6625	69.5075	63.4611	82.7107	89.1197	75.958	68.8082	78.5134	73.9132	74.6644	64.3562	71.0837
ENSMUSG00000000976	Heatr6	-0.0598513	0.862928	0.422159	0.221519	0.362308	0.312053	45.58	48.1208	33.9527	47.5104	40.5838	41.5471	48.2018	45.0307	67.1558	20.7108	10.3399	21.0815	19.2474	13.5897	14.3482	13.3173	19.9126	15.4807	28.6343	24.3386	19.1253	20.7848	14.4011	23.3053	27.4178	30.1272	29.7352	24.8881	23.6523	27.0075
ENSMUSG00000001014	Icam4	0.119674	0.834277	1.53673	0.00271705	1.65641	0.00228115	2.17048	0.540683	1.06102	1.46939	0.427198	1.5017	1.9027	2.71269	3.1979	0.436017	2.16418	1.13341	1.53979	2.52832	0	1.47971	5.29591	4.93589	3.8464	3.06973	0.434665	1.71421	1.04356	1.51053	2.89996	1.21726	4.03549	2.95283	1.92519	4.3212
ENSMUSG00000001016	Ilf2	0.0555573	0.807453	0.0629273	0.782363	0.118485	0.616466	148.678	163.286	120.426	117.552	197.366	152.173	139.532	162.219	167.661	96.5778	90.6549	76.8453	81.609	82.1703	95.8354	66.0318	102.529	99.1664	67.0982	92.5305	80.413	94.7102	82.4409	85.8843	90.1625	102.554	94.7278	93.436	96.8094	71.9479
ENSMUSG00000001017	Chtop	-0.16656	0.363744	-0.0373133	0.839085	-0.203873	0.284504	118.834	127.601	122.017	136.164	63.2254	120.637	117.333	117.731	104.16	197.952	196.94	204.014	178.103	142.218	152.145	164.062	148.074	175.224	153.856	163.792	164.521	164.564	167.595	158.39	161.343	153.071	172.039	161.984	171.342	145.624
ENSMUSG00000001018	Snapin	0.0132379	0.951141	-0.123026	0.570952	-0.109788	0.626423	26.0457	18.9239	31.3001	17.1429	13.2431	34.0386	24.1009	22.7866	21.4716	14.8246	26.451	26.9752	25.6632	30.3398	27.0721	13.3173	15.6759	21.7628	24.1468	20.3918	23.2546	13.7137	22.9582	16.1842	18.7179	18.5632	18.2659	16.6624	16.2266	14.9081
ENSMUSG00000001025	S100a6	0.193964	0.538747	-0.483194	0.127392	-0.28923	0.380241	38.526	37.8478	48.2765	48.49	51.691	55.0625	48.8361	44.4882	42.9432	28.7771	24.7678	29.0153	23.8668	31.92	20.3041	29.4091	9.74448	12.7884	10.6844	26.5313	33.4692	30.4273	15.2359	28.7	15.818	16.7373	20.6022	16.8733	17.6017	25.279
ENSMUSG00000001034	Mapk7	0.267162	0.300081	0.00552009	0.982806	0.272683	0.308358	18.4491	16.7612	26.5255	19.5919	8.11677	26.5301	20.9297	24.9568	16.9032	20.4928	31.9817	27.8819	43.3708	28.1275	25.9893	36.9926	32.8347	39.2627	30.5575	25.4349	25.4279	34.2842	30.2631	26.1106	21.8815	25.2582	21.6642	37.754	34.3783	41.2674
ENSMUSG00000001036	Epn2	-0.258458	0.0751522	0.104106	0.475468	-0.154352	0.305338	105.268	100.567	88.5952	87.184	61.9438	91.6039	86.2559	95.4868	84.5158	76.085	62.7611	79.1121	61.5917	62.8919	59.0173	49.3852	66.093	65.9614	51.7127	46.2653	52.5944	61.0688	69.7096	71.4264	64.5901	73.34	74.9751	75.719	72.057	70.8676
ENSMUSG00000001039	B9d1	0.153404	0.430947	0.0303714	0.875174	0.183775	0.363199	14.6507	28.6562	19.6289	23.5103	23.0687	14.5165	22.8324	24.9568	26.4969	23.7629	22.8441	35.1358	33.8754	19.5945	31.133	31.0738	23.7257	33.2051	29.0617	38.5909	34.5559	35.5699	30.2631	27.6211	36.3814	39.2567	24.8501	28.6846	27.5027	30.4644
ENSMUSG00000001052	Sec24b	-0.279626	0.301063	0.0511526	0.851721	-0.228474	0.415505	11.395	6.48819	17.5068	10.2858	8.54397	10.5119	10.782	9.22316	10.5074	16.1326	8.6567	13.8276	8.46886	4.74059	18.1383	6.84364	10.38	11.4423	9.18861	11.1826	5.65064	10.7138	12.7314	8.63159	12.3908	9.12946	9.77013	11.6004	6.87566	10.1548
ENSMUSG00000001053	N4bp3	0.504301	0.112483	-0.354015	0.264301	0.150285	0.649924	11.9376	22.168	27.5865	21.5511	17.0879	31.5358	12.0505	20.0739	21.0147	43.3837	35.8291	31.2822	46.9637	40.4531	61.4538	50.8649	31.9873	32.9807	64.7477	45.6075	53.6811	36.427	53.2214	37.3316	30.0542	34.9963	34.4079	47.6671	34.3783	35.2177
ENSMUSG00000001054	Rmnd5b	0.0842555	0.718208	-0.35637	0.129057	-0.272115	0.264733	27.6736	27.5748	53.051	36.2451	25.2047	41.5471	24.7351	25.4993	23.299	63.8765	56.2686	49.6434	47.2203	57.2032	64.4317	53.8243	47.2396	48.6858	51.2853	49.335	37.3812	41.9982	48.6297	51.7896	51.1448	39.8653	45.0276	40.0741	45.3794	40.6192
ENSMUSG00000001056	Nhp2	0.155723	0.3874	-0.00888983	0.960614	0.146833	0.432399	112.322	231.412	220.162	213.062	379.352	205.233	171.243	231.664	264.969	209.506	223.631	262.271	189.395	179.51	169.742	204.569	239.799	252.628	196.166	277.372	273.404	294.844	295.326	239.742	286.305	283.013	271.652	267.864	307.48	249.117
ENSMUSG00000001062	Vps9d1	0.469738	0.206107	0.0347504	0.923981	0.504489	0.190243	3.25572	4.86615	4.24408	8.81636	4.69918	2.50284	4.43964	4.88285	11.4211	13.7345	5.04974	6.80047	11.5484	13.5897	8.93381	9.24816	8.04979	10.9936	13.035	7.2358	13.0399	11.9995	21.9147	7.98422	9.75442	6.08631	10.1949	10.124	8.2508	9.72269
ENSMUSG00000001065	Zfp276	0.0655321	0.866654	-0.0103316	0.978815	0.0552005	0.891774	2.7131	3.2441	2.12204	3.42859	3.84479	3.50398	1.26847	3.79777	5.02527	5.88623	8.41624	0.680047	3.33622	3.79247	5.41443	4.25415	3.38939	5.16024	4.91484	7.2358	7.60664	4.49981	6.67876	5.17896	7.38172	3.9561	3.39831	2.32008	3.02529	3.67302
ENSMUSG00000001076	C1ql4	-1.7422	0.196117	2.07565	0.118766	0.33345	0.788863	0	1.08137	0.53051	0	0.854397	0.500568	0	0	0.456842	0.436017	0	1.13341	0	0	0	0	0.211837	0.897434	1.9232	1.3156	0	0	0.417422	0.43158	1.31816	0.608631	0	0.210916	0	0
ENSMUSG00000001082	Mfsd10	-0.0630782	0.796013	0.114686	0.638185	0.0516077	0.838388	24.4179	43.7953	54.1121	43.1022	11.1072	41.0466	36.7856	50.4561	35.1769	62.5685	50.4974	62.791	55.1759	44.5616	66.3267	54.1942	56.7722	62.1473	58.1233	49.335	55.2024	64.0687	62.8221	59.9896	61.6901	53.2552	53.5233	67.2823	59.4057	79.9421
ENSMUSG00000001089	Luzp1	-0.12773	0.540971	0.102178	0.62494	-0.025552	0.906165	135.655	172.478	154.909	135.184	178.996	156.177	151.582	160.049	143.905	110.312	91.3763	103.14	68.5208	73.3212	75.802	83.9733	99.5632	89.9677	91.0314	115.992	114.534	103.71	112.495	111.563	114.944	140.289	76.6743	87.3194	88.2835	78.8618
ENSMUSG00000001098	Kctd10	0.0324106	0.90177	-0.0347093	0.894916	-0.00229872	0.99329	6.51143	8.65093	12.7323	8.32657	6.83517	9.01022	9.51352	12.4784	12.3347	15.0426	10.0995	19.948	16.9377	8.53307	14.3482	18.1264	11.4392	14.3589	11.9666	18.1991	10.432	9.21389	16.6969	20.2842	15.818	14.3028	19.1155	14.7641	15.6765	15.1242
ENSMUSG00000001100	Poldip2	0.2035	0.214482	-0.0873506	0.59324	0.11615	0.495911	57.5177	57.8531	62.6002	59.2656	111.072	62.571	64.6919	59.6793	69.44	81.7532	52.9021	67.098	51.3264	61.3117	83.9236	52.1596	61.0089	73.3652	71.7994	71.2617	72.589	82.2822	69.9183	82.6475	72.7627	67.8623	71.152	77.6172	78.6576	79.0779
ENSMUSG00000001105	Ift20	0.00344722	0.982381	0.262274	0.0916764	0.265722	0.0999425	91.7027	97.8636	104.511	104.817	49.9822	106.12	147.142	109.593	100.048	105.08	128.167	123.769	108.812	100.817	119.388	130.769	142.354	149.423	114.751	169.274	180.386	157.065	158.412	149.974	151.853	182.285	90.6923	112.418	125.962	118.185
ENSMUSG00000001120	Pcbp3	-0.206057	0.561403	0.227461	0.521386	0.0214038	0.953394	22.79	6.48819	10.0797	8.81636	8.11677	6.50738	15.2216	6.51047	14.619	7.84831	7.69485	9.74734	11.0352	6.95287	5.68515	12.7625	4.44857	7.62819	14.7445	2.6312	9.56263	6.85685	11.6878	5.61054	5.27266	8.21652	3.6107	5.06199	4.67545	1.72848
ENSMUSG00000001123	Lgals9	0.368574	0.535997	0.1463	0.797056	0.514873	0.399124	1.08524	1.08137	1.06102	1.95919	0.854397	3.00341	1.26847	0.542539	0.913685	1.30805	0.961856	1.13341	0	0.948119	1.08289	2.03459	1.27102	3.14102	1.49582	1.75413	1.30399	1.28566	2.08711	1.29474	0.790899	1.52158	1.69915	2.74191	1.37513	0.43212
ENSMUSG00000001127	Araf	-0.084009	0.622802	0.0557365	0.7446	-0.0282725	0.873206	45.58	39.4698	27.056	43.592	37.1663	29.5335	43.7622	34.7225	42.9432	26.8151	31.2603	40.3494	27.9729	24.6511	29.2379	27.3745	30.0808	23.3333	28.848	31.5744	27.6012	32.1415	22.9582	30.8579	28.2087	27.0841	34.8326	31.0047	35.4784	25.4951
ENSMUSG00000001128	Cfp	0.397936	0.357037	-0.18839	0.659704	0.209546	0.642802	7.59667	7.02888	4.24408	8.81636	9.82556	8.50965	5.07388	3.25523	5.48211	3.27013	0.961856	4.08028	4.10611	1.89624	0.541443	5.17897	4.44857	7.40383	3.20533	3.50827	2.39066	3.21415	10.0181	6.68948	4.48176	6.08631	3.39831	3.16375	3.02529	2.80878
ENSMUSG00000001131	Timp1	0.268711	0.151346	-0.173445	0.353129	0.0952655	0.625908	33.0998	27.5748	35.5442	32.8165	23.0687	37.5426	34.8829	26.5844	35.6337	37.0615	49.2951	36.2692	46.7071	38.2408	56.8515	54.5641	43.2147	47.1153	38.8913	49.9928	49.9865	47.9979	50.5081	41.2159	45.6085	35.3006	55.2225	53.1509	41.804	42.3477
ENSMUSG00000001134	Uxt	-0.0127148	0.959152	0.483553	0.0456399	0.470839	0.0612875	6.51143	8.65093	11.6712	12.7347	8.97117	7.50852	20.2955	14.106	7.76632	10.0284	14.4278	11.1074	10.2653	9.79723	14.3482	6.28875	16.7351	13.0128	14.3171	17.7606	14.1266	14.9994	20.4537	17.6948	11.3362	12.1726	12.5313	8.85849	15.1265	9.29057
ENSMUSG00000001138	Cnnm3	0.246535	0.123578	-0.0686148	0.666082	0.17792	0.285738	42.8669	29.1969	31.3001	35.2655	40.5838	35.0398	44.3964	29.8396	42.0295	44.4738	42.5621	35.8158	41.3178	48.3541	38.4424	55.8589	37.7069	42.1794	52.5674	47.5809	49.9865	40.4983	43.6206	48.7685	42.4449	48.6905	39.5053	54.6273	42.0791	48.3974
ENSMUSG00000001143	Lman2l	-0.399638	0.173679	0.405364	0.167726	0.005726	0.984763	18.9917	12.4357	14.3238	8.81636	5.12638	7.00795	23.4667	8.13808	10.9642	7.84831	8.17577	6.57379	10.2653	7.26891	11.9117	4.43912	8.04979	5.60896	10.6844	10.0863	9.12796	12.6423	8.76587	9.92633	12.3908	11.8683	7.64619	7.80391	8.80085	8.85845
ENSMUSG00000001150	Mcm3ap	0.0354359	0.814943	0.18115	0.229536	0.216586	0.16698	66.1996	116.788	108.755	112.164	88.0029	99.1124	105.283	91.6891	123.804	79.1371	74.7843	69.1381	68.7774	72.3731	60.6416	80.274	90.0305	73.1409	95.5188	80.9094	85.629	82.2822	82.8584	86.5317	93.3261	63.2976	97.7013	106.935	91.8589	101.548
ENSMUSG00000001151	Pcnt	0.0040027	0.989363	0.198006	0.509363	0.202009	0.516616	209.994	243.848	248.279	257.144	220.862	252.286	291.748	251.195	268.166	102.246	80.0745	115.608	82.8922	106.189	95.0232	88.9673	119.688	86.6024	105.776	104.371	96.9303	107.138	119.383	123	118.371	108.641	147.189	155.656	133.388	148.217
ENSMUSG00000001156	Mxd1	0.418444	0.36503	0.0427171	0.924402	0.461161	0.335035	4.34096	2.16273	3.18306	2.93879	0.427198	2.50284	11.4162	1.62762	3.1979	4.36017	1.68325	2.4935	8.72549	7.26891	1.62433	2.77445	2.3302	3.81409	3.20533	5.48167	3.04265	2.35704	5.42649	5.17896	4.74539	7.60789	3.39831	3.7965	3.85037	6.04967
ENSMUSG00000001157	Gmcl1	0.225947	0.194254	-0.329368	0.0593819	-0.103421	0.570593	45.0374	35.1444	41.9103	39.6736	35.4575	42.5483	41.8595	43.4031	31.5221	64.3126	47.6119	54.6304	71.3437	59.4154	66.056	58.0784	45.333	47.7884	51.7127	41.8799	37.3812	48.4265	37.1506	53.7317	46.663	44.1257	45.4524	44.9252	40.979	50.774
ENSMUSG00000001158	Snrnp27	-0.029747	0.764582	-0.0809642	0.416355	-0.110711	0.284173	247.977	190.32	206.369	219.43	150.374	229.26	218.177	207.792	228.878	201.876	205.356	206.734	198.633	186.779	203.312	174.42	163.962	149.423	173.729	189.885	165.39	183.635	181.996	179.106	179.007	171.634	177.562	160.086	169.141	196.614
ENSMUSG00000001166	Oas1c	-0.663403	0.497419	-1.97319	0.0701752	-2.63659	0.0178046	11.395	2.16273	1.59153	0.979596	2.13599	3.50398	0	0.542539	0.456842	0.436017	0	1.81346	0	0	1.62433	3.32934	1.27102	0	0.213689	1.53487	1.73866	0.428553	0	0	0	0	0.212394	0	0.82508	0
ENSMUSG00000001173	Ocrl	-0.140035	0.607638	-0.906123	0.00153837	-1.04616	0.000391753	21.7048	19.4646	11.6712	20.5715	3.41759	30.0341	8.87928	15.7336	8.68	17.0047	20.9204	15.8678	14.8847	17.3822	11.641	11.6527	5.50775	7.85255	5.76959	13.156	14.9959	11.1424	10.4356	8.4158	9.22715	6.39062	7.85858	9.49124	10.176	8.64239
ENSMUSG00000001175	Calm1	-0.075189	0.430499	0.223254	0.0191305	0.148065	0.134245	480.218	603.402	664.73	644.084	487.006	680.272	709.074	744.906	696.228	632.443	771.889	686.167	539.441	551.489	631.593	502.175	640.594	708.075	652.391	743.533	815.431	862.034	817.731	734.117	747.4	780.873	643.342	700.032	652.638	705.435
ENSMUSG00000001211	Agpat3	-0.453636	0.10803	-0.627286	0.0346937	-1.08092	0.000363572	27.131	17.3019	14.8543	11.2654	9.39836	11.5131	5.70811	8.68062	10.0505	13.5165	9.85902	16.3211	7.44233	11.6935	16.2433	10.3579	10.8037	7.85255	1.9232	7.01653	8.47596	11.9995	5.42649	6.2579	5.27266	5.17336	2.12394	3.37466	4.40043	4.3212
ENSMUSG00000001228	Uhrf1	-0.0231762	0.85151	-0.211872	0.0881048	-0.235049	0.0682615	173.638	229.79	183.557	203.266	193.948	196.223	175.683	198.027	173.6	282.539	280.381	273.379	242.261	230.393	240.401	242.487	231.537	204.839	195.739	241.632	245.803	254.346	215.807	211.474	262.051	193.24	219.616	232.641	232.672	225.566
ENSMUSG00000001229	Dpp9	0.0277384	0.892356	0.0457439	0.822975	0.0734823	0.729681	13.5655	23.2494	24.4035	19.5919	18.3695	25.0284	20.9297	23.8717	18.7305	33.1373	25.0082	22.8949	28.2295	27.4954	22.1992	21.0858	22.8784	26.0256	32.9081	23.6808	14.3439	20.3563	29.4283	28.0527	18.4543	28.6057	29.7352	24.6772	22.2772	16.2045
ENSMUSG00000001240	Ramp2	0.271334	0.728401	-0.205266	0.792364	0.0660677	0.935549	3.79834	1.08137	1.59153	2.44899	0	2.50284	1.9027	1.62762	0.913685	1.96208	0	2.26682	0.513264	1.89624	5.41443	1.10978	2.54204	2.46794	1.06844	0.877067	2.17332	0.214276	2.50453	1.72632	0	4.26042	1.69915	0	0	1.94454
ENSMUSG00000001247	Lsr	0.0232594	0.9275	-0.33596	0.19116	-0.3127	0.241231	54.262	28.6562	46.1544	25.9593	22.6415	30.5346	26.0036	21.159	22.3853	48.3979	45.2072	56.2172	76.9896	56.5711	47.647	50.4949	43.0028	41.282	59.6191	54.5974	43.9012	41.5696	46.3339	39.058	38.754	37.1265	28.2484	23.6226	39.0538	35.2177
ENSMUSG00000001248	Gramd1a	-0.459384	0.1265	0.175297	0.563788	-0.284087	0.360722	19.5343	8.11024	15.3848	15.1837	3.41759	9.01022	10.782	4.34031	15.0758	16.3506	10.8209	22.6682	12.575	13.5897	13.2653	7.95342	15.4641	8.52562	18.3772	10.9633	14.3439	9.21389	14.1924	6.04211	13.9725	10.9554	10.1949	15.3969	12.9262	11.019
ENSMUSG00000001249	Hpn	-0.886341	0.320221	0.742889	0.407615	-0.143453	0.872773	2.7131	0.540683	1.06102	2.44899	0	0	0	0	0	2.18009	0.240464	2.04014	2.30969	0	0.270721	0.369926	3.60122	0.897434	2.35058	1.09633	1.73866	1.28566	0.834845	0	0	0.608631	1.48676	0.632749	1.92519	3.02484
ENSMUSG00000001270	Ckb	-0.0487258	0.809784	-0.0552398	0.784998	-0.103966	0.620752	653.857	647.197	882.769	778.289	541.26	721.318	704	575.091	452.274	404.624	330.397	405.535	367.754	378.299	393.358	359.198	396.77	368.845	502.596	466.38	530.943	593.546	463.13	446.469	388.068	408.391	584.509	519.065	538.227	576.015
ENSMUSG00000001280	Sp1	0.00804251	0.947927	-0.0676173	0.583279	-0.0595748	0.64152	300.069	266.016	263.664	304.165	334.924	246.78	334.242	265.844	294.663	255.724	270.522	275.419	240.978	228.813	252.312	199.39	204.634	214.038	219.672	180.456	194.73	165.421	189.51	221.4	208.534	211.804	261.032	273.137	208.745	238.962
ENSMUSG00000001281	Itgb7	-0.235406	0.436195	-0.624017	0.0464881	-0.859422	0.0077292	11.395	7.02888	12.2017	6.85717	8.54397	7.50852	6.34234	7.053	4.56842	14.8246	25.7296	16.5478	10.5219	17.3822	18.1383	13.3173	10.38	6.73075	11.5392	11.8404	11.9533	12.428	5.84391	7.55264	8.43626	6.99926	4.24788	7.38207	2.20021	6.69785
ENSMUSG00000001285	Myg1	0.230858	0.188418	0.211585	0.224193	0.442443	0.0148471	46.6653	65.9633	90.7173	89.633	98.6828	72.5823	88.7928	78.6681	126.088	54.9382	65.6467	65.0578	72.3703	60.9956	44.669	64.7371	70.3297	61.2499	89.1082	64.4644	71.5024	74.1397	88.2849	64.7369	70.6536	84.5997	74.1256	92.8032	84.1581	79.7261
ENSMUSG00000001288	Rarg	0.229012	0.305159	0.091057	0.682939	0.320069	0.167172	120.462	187.076	129.445	186.613	286.65	169.693	176.317	182.836	260.4	124.047	144.278	112.434	136.272	82.4863	86.6309	107.279	134.728	128.333	115.819	117.746	115.621	99.4243	123.14	129.905	143.416	120.813	138.693	124.019	118.811	132.877
ENSMUSG00000001289	Pfdn5	-0.0694977	0.61015	-0.0828891	0.544558	-0.152387	0.282695	125.345	118.95	124.139	148.409	139.694	111.627	89.4271	107.423	126.088	108.35	115.663	128.529	72.1136	89.1232	96.3768	101.73	100.622	109.936	95.5188	146.909	159.305	151.922	121.053	113.937	109.408	124.769	87.294	106.935	113.861	125.315
ENSMUSG00000001300	Efnb2	0.0644025	0.945491	0.116106	0.901611	0.180508	0.853342	5.96881	7.02888	1.06102	5.38778	8.11677	3.50398	6.34234	4.88285	5.02527	1.52606	0.480928	0	0.513264	0	0	0.739853	0.423673	0.897434	0.427377	0	4.34665	0.642829	0.417422	0.43158	1.05453	3.9561	1.06197	0.843666	0.275027	0.864239
ENSMUSG00000001305	Rrp15	0.263016	0.230113	0.0100377	0.963352	0.273054	0.230064	50.4636	104.352	68.9664	81.3065	125.596	98.6119	88.1586	105.253	115.581	55.3742	60.3564	64.3778	55.6892	61.9438	60.1002	50.125	57.8314	67.0832	45.0883	70.1653	97.1476	63.8544	68.666	77.9001	81.199	61.1674	60.1076	71.2897	69.5817	69.1391
ENSMUSG00000001313	Rnd2	-0.140792	0.4837	-0.138318	0.495235	-0.27911	0.1834	48.8358	41.6326	48.2765	33.3063	59.3806	33.0375	23.4667	35.265	32.8926	39.0235	30.058	32.4156	34.3887	20.2265	21.6577	35.5129	40.0371	29.8397	27.5658	36.3983	42.1625	38.5698	54.0562	51.5738	46.663	57.8199	18.9031	20.0371	30.2529	18.5811
ENSMUSG00000001323	Srr	0.230042	0.755184	0.191652	0.789837	0.421693	0.5781	2.17048	1.08137	1.06102	2.93879	1.2816	1.00114	1.26847	1.08508	2.28421	0.218009	1.20232	1.13341	0	0.31604	2.70721	0.554889	0.423673	1.34615	2.13689	0	0.217332	0.857106	1.04356	2.58948	3.69086	0.304315	0.212394	1.2655	0.275027	0.43212
ENSMUSG00000001334	Fndc5	-0.238486	0.766523	-0.692027	0.411974	-0.930513	0.282749	3.25572	0	1.59153	0.489798	0.427198	1.5017	3.80541	0	1.37053	2.83411	1.92371	0.453365	1.53979	2.21228	0	2.95941	0.63551	0	0.213689	2.19267	2.60799	2.57132	1.46098	0.863159	0	1.52158	0.212394	0.210916	0.82508	0
ENSMUSG00000001348	Acp5	0.395395	0.317524	-0.458484	0.247138	-0.0630888	0.878712	29.3015	5.40683	5.83561	11.2654	12.816	8.00909	10.782	5.42539	10.0505	20.4928	17.7943	16.7745	34.3887	17.3822	17.8676	35.8829	26.0559	21.0897	14.1035	8.5514	13.0399	7.71395	11.8965	15.3211	12.6544	12.7812	1.48676	8.43666	6.32561	7.99421
ENSMUSG00000001366	Fbxo9	-0.0305845	0.921636	-0.0674083	0.828851	-0.0979928	0.762005	5.4262	19.4646	7.42715	17.6327	7.68957	16.0182	19.027	16.8187	17.36	32.2653	26.6915	15.4144	17.9643	13.5897	25.4478	19.4211	15.2522	17.2756	14.5308	18.1991	8.0413	23.3561	17.7405	14.8895	14.4998	11.2597	9.77013	18.5606	21.177	17.7169
ENSMUSG00000001376	Vps50	-0.582749	0.06518	0.622962	0.0485745	0.040213	0.901048	11.395	16.2205	7.95766	9.30616	3.84479	9.01022	22.1982	21.159	16.4463	23.981	24.7678	26.7485	16.4245	10.4293	25.9893	7.58349	18.4298	26.6987	9.61599	31.5744	19.3426	20.9991	14.8185	19.8527	23.4633	14.6071	18.4783	19.1934	19.2519	23.3345
ENSMUSG00000001380	Hars	0.131997	0.495526	0.0415141	0.829812	0.173511	0.387999	34.185	50.8242	56.2341	57.7962	39.3022	56.5642	45.0306	61.3069	68.9832	79.1371	85.8456	69.3648	75.1932	77.1136	87.443	64.1822	83.8873	83.4613	70.0899	74.9892	97.5823	89.139	97.2594	70.5633	95.6988	88.5558	77.3115	86.0539	82.783	71.5158
ENSMUSG00000001383	Zmat2	0.0685459	0.649722	0.0602429	0.689589	0.128789	0.410931	309.836	324.41	376.132	342.369	433.179	379.931	367.222	389	369.129	277.089	251.525	262.951	235.845	241.454	218.743	225.655	257.17	277.531	259.418	286.801	298.832	254.132	265.063	282.253	276.024	298.229	294.378	299.079	298.404	278.069
ENSMUSG00000001403	Ube2c	-0.283088	0.0811959	0.372809	0.021595	0.0897211	0.593682	168.212	222.761	246.157	260.083	122.179	275.312	248.62	272.897	243.497	306.302	325.829	380.826	195.04	204.794	244.461	207.899	341.057	325.993	278.436	287.897	340.777	335.343	292.404	301.243	292.633	283.926	372.327	370.58	377.336	374.216
ENSMUSG00000001415	Smg5	0.0807051	0.605423	0.0357874	0.818236	0.116492	0.472465	36.3555	47.5801	58.3561	49.9594	64.507	53.0602	63.4234	74.8704	69.44	53.6301	74.3034	54.8571	59.7953	51.5144	62.5366	41.4317	40.6726	51.8268	51.2853	64.4644	64.7651	74.3539	66.3702	58.479	75.6627	66.6451	56.9216	63.2749	49.7798	56.8237
ENSMUSG00000001416	Cct3	0.0867531	0.721569	-0.0928156	0.703019	-0.00606245	0.980859	269.682	303.323	389.395	350.206	205.91	323.867	391.323	386.288	307.912	627.429	669.692	637.884	624.386	618.173	724.992	551.19	550.351	576.153	590.849	501.244	509.21	524.12	488.176	519.838	514.612	484.774	603.199	610.814	591.582	604.319
ENSMUSG00000001418	Glmp	0.0859958	0.711207	-0.121729	0.600585	-0.0357333	0.882473	26.0457	34.063	37.6662	57.3064	22.6415	35.5403	34.2487	36.8926	35.6337	62.3505	67.5704	44.6564	54.406	62.8919	56.5808	34.7731	38.1306	51.1537	62.6108	69.5075	64.5477	56.9975	67.6224	42.7264	48.5085	47.1689	46.0895	37.5431	61.606	51.8543
ENSMUSG00000001419	Mef2d	-0.0163584	0.945721	-0.0639448	0.790959	-0.0803032	0.748423	21.7048	11.895	23.3425	21.0613	5.12638	19.5221	15.8559	15.7336	9.13685	12.4265	15.1492	23.1216	17.451	12.9576	18.9505	21.0858	19.489	16.6025	19.6594	17.9799	14.1266	16.0707	13.3575	9.92633	14.4998	17.6503	12.5313	16.6624	15.6765	18.7972
ENSMUSG00000001420	Tmem79	0.380129	0.273229	0.672207	0.0406049	1.05234	0.00263896	2.17048	10.273	6.36613	4.89798	0.854397	7.50852	7.61081	8.13808	9.59369	5.88623	1.92371	4.08028	11.0352	6.63683	4.87299	6.28875	11.8628	8.30126	13.035	7.67433	11.084	7.92823	12.1053	9.27896	10.0181	6.08631	7.64619	10.3349	7.97577	5.83361
ENSMUSG00000001424	Snd1	0.055266	0.761705	0.0614193	0.73575	0.116685	0.537221	130.229	113.003	97.6139	104.327	105.945	107.122	113.528	104.167	108.272	82.4073	64.6848	51.9102	95.4672	70.4768	55.2272	76.3898	84.311	75.1601	81.4154	53.2818	54.5504	78.4252	68.2486	61.0685	69.0718	76.3832	64.143	62.8531	50.0548	58.3361
ENSMUSG00000001435	Col18a1	-0.043643	0.812974	-0.107911	0.559858	-0.151554	0.429934	102.555	94.0788	63.6613	75.9187	92.2748	74.084	72.3027	60.7644	58.4758	54.5022	56.9899	55.0838	62.3616	46.4578	55.4979	47.3506	52.1118	49.1345	77.1416	39.468	26.0799	34.9271	40.2813	35.6053	48.7721	45.6473	83.4709	73.8207	65.4563	66.7625
ENSMUSG00000001436	Slc19a1	0.173012	0.471731	-0.338592	0.162704	-0.16558	0.513511	13.0229	8.65093	11.6712	7.83677	15.8063	10.5119	14.5874	16.2762	11.8779	22.6729	16.1111	18.1346	24.6367	17.0661	15.4311	21.4557	8.26163	16.8269	13.4624	13.8138	13.9093	18.2135	15.6533	15.9684	15.2907	13.0856	16.3544	15.3969	15.1265	20.9578
ENSMUSG00000001440	Kpnb1	-0.0569896	0.695757	0.167074	0.251285	0.110085	0.466348	209.451	308.73	299.738	282.124	291.349	311.353	256.231	371.097	313.394	272.729	232.048	270.432	252.013	171.609	227.135	158.698	237.045	284.038	215.398	261.366	318.827	325.7	328.511	253.337	296.851	294.577	242.767	277.988	280.527	245.228
ENSMUSG00000001441	Npepps	-0.0851841	0.534745	0.015784	0.90853	-0.0694001	0.626217	201.854	220.058	209.552	219.919	118.761	207.235	218.177	246.855	185.935	173.971	161.111	169.105	178.873	147.274	171.367	139.832	141.931	138.205	129.923	128.49	116.708	107.567	123.974	147.816	142.362	139.072	162.482	159.875	189.218	174.144
ENSMUSG00000001444	Tbx21	0.946353	0.281002	-1.15357	0.193561	-0.207218	0.826499	4.34096	1.62205	0.53051	1.95919	0.427198	2.50284	3.17117	0.542539	0.913685	1.30805	0	0	2.05306	0.31604	7.85092	0.184963	0.847346	1.12179	0	1.75413	0.651997	2.78559	3.13067	0.21579	1.05453	0.304315	0.637183	0.632749	0.275027	0.21606
ENSMUSG00000001445	Mrpl10	0.122609	0.62679	-0.255094	0.312658	-0.132486	0.613887	33.0998	42.1733	57.2951	48.9798	10.2528	54.0613	48.8361	45.5733	37.4611	64.0945	72.1392	69.1381	78.5294	81.2222	74.1777	61.2228	57.8314	59.2306	51.499	65.1222	70.1984	71.3541	65.5353	70.3475	67.49	49.6034	62.0191	59.6893	67.9316	66.3303
ENSMUSG00000001467	Cyp51	0.161835	0.520262	-0.853104	0.000732975	-0.691269	0.00839536	187.746	123.816	123.078	96.4902	93.1292	111.627	82.4505	90.604	68.5263	199.478	220.986	226.909	292.047	257.256	252.854	229.354	120.111	143.589	142.53	157.433	143.439	132.851	133.366	140.911	127.598	132.377	62.8687	72.9771	88.0085	52.0704
ENSMUSG00000001472	Tcf25	0.178579	0.159513	-0.027262	0.829697	0.151318	0.251079	270.225	230.331	307.696	248.328	242.649	283.321	210.566	252.281	246.695	160.236	195.497	172.052	220.704	231.657	203.041	224.36	252.933	201.698	261.982	201.506	197.555	205.705	244.818	190.542	195.879	194.153	159.296	157.344	194.719	163.989
ENSMUSG00000001473	Tubb6	0.0539399	0.847214	-0.45074	0.109814	-0.3968	0.175231	24.9605	27.5748	30.7696	19.1021	15.8063	25.529	26.0036	19.5314	19.1874	44.6918	65.1657	41.0295	47.2203	61.9438	43.5861	54.9341	37.7069	39.7114	30.5575	25.2157	42.1625	38.1412	40.0726	40.5685	30.3178	29.8229	24.4253	21.5135	23.9273	29.8162
ENSMUSG00000001482	Def8	0.248562	0.141425	0.0464032	0.782036	0.294965	0.0925267	54.8046	39.4698	65.2528	59.2656	75.6141	59.5676	53.9099	58.5942	55.7348	39.4596	70.2155	33.0956	54.406	48.038	56.0393	42.5415	75.4138	69.1024	44.6609	63.3681	58.0278	61.9259	72.4228	66.2475	70.6536	73.0357	58.8332	51.6745	52.2551	53.1507
ENSMUSG00000001506	Col1a1	-0.396213	0.788614	0.315093	0.831168	-0.0811196	0.957809	49.921	121.654	39.2578	58.286	61.5166	54.5619	98.3063	64.5621	34.2632	0	0	1.13341	0.256632	1.26416	1.62433	0	1.05918	0.448717	0.427377	0.219267	0.651997	1.07138	0.834845	1.72632	0	0	0	0.210916	1.65016	0.864239
ENSMUSG00000001507	Itga3	0.235117	0.315124	-0.570409	0.0167266	-0.335292	0.178913	15.1933	14.0578	18.0374	21.0613	7.68957	20.0227	15.2216	8.13808	14.1621	13.7345	12.0232	23.3483	27.203	17.6982	13.8068	18.1264	12.4984	12.5641	11.7529	12.0597	13.6919	17.9992	4.38294	8.63159	7.38172	11.564	12.7437	10.124	9.3509	9.50663
ENSMUSG00000001517	Foxm1	-0.0963612	0.561399	0.383691	0.0191446	0.28733	0.0901247	28.2162	28.6562	35.5442	32.3267	17.0879	19.5221	37.4198	41.233	29.6948	31.6113	27.8938	28.7886	28.2295	23.3869	28.155	34.5881	27.9624	47.1153	30.9849	17.5413	22.1679	21.2134	24.4192	28.9158	32.6905	32.2574	23.5758	29.3174	30.528	28.7359
ENSMUSG00000001518	Itfg2	0.458469	0.0482311	0.18085	0.423367	0.63932	0.00757272	18.9917	15.1391	15.9153	25.9593	14.0975	27.0307	17.7586	20.0739	33.8063	19.8388	8.6567	13.8276	17.1944	18.9624	14.3482	22.3805	21.6073	30.064	14.9582	23.4615	33.6865	26.356	35.0635	21.1474	28.736	24.3452	19.9651	30.5829	21.177	15.7724
ENSMUSG00000001521	Tulp3	0.255825	0.383601	-0.150202	0.607949	0.105623	0.730087	7.59667	12.4357	9.01868	6.36737	11.9616	11.5131	13.9532	9.7657	9.59369	19.6208	19.2371	22.6682	16.4245	26.8634	27.0721	19.7911	16.0996	24.0064	21.5826	17.9799	18.2559	18.2135	18.9927	21.579	17.927	17.9546	23.5758	20.248	17.8767	24.4148
ENSMUSG00000001524	Gtf2h4	0.00112517	0.994432	0.057397	0.721254	0.0585222	0.726256	25.5031	32.9817	27.5865	20.5715	24.3503	30.5346	41.8595	35.8076	24.2126	40.7676	33.4245	35.5891	33.6188	41.7172	28.4257	36.9926	31.7755	37.9166	30.7712	42.0992	37.5985	52.9263	43.4119	43.5895	43.7631	38.3437	38.8681	35.0121	37.4036	39.1068
ENSMUSG00000001525	Tubb5	0.226774	0.108505	-0.172731	0.221517	0.0540435	0.712497	2050.56	2028.64	2223.37	2138.95	2089.43	2022.79	2017.5	2360.04	1919.65	2739.5	2534.73	2900.4	3135.02	3243.51	3152.01	2854.35	2689.48	2682.88	2906.17	2050.14	2255.48	2163.12	2286.64	2683.99	2565.94	2489.6	2973.73	2754.57	2544	2805.54
ENSMUSG00000001542	Ell2	0.0761183	0.73542	0.318969	0.152181	0.395087	0.0886626	39.0686	23.2494	37.1357	43.1022	32.4671	31.5358	44.3964	41.233	37.0042	14.6066	22.6036	23.1216	20.5306	18.3303	22.7406	16.4617	23.5139	32.0833	25.2153	19.9533	23.0372	19.7134	37.9854	24.3842	43.4994	32.5618	25.6997	21.9353	25.5775	29.1681
ENSMUSG00000001552	Jup	0.252973	0.242409	0.283487	0.186938	0.53646	0.0165811	22.79	40.0105	53.5816	60.2452	32.4671	57.0647	74.8397	83.0084	55.7348	58.8623	84.4028	75.0318	71.857	89.7552	70.6583	63.2574	88.124	86.8267	88.2534	67.0956	70.4157	98.3529	80.1451	73.3685	72.2354	63.2976	116.392	112.208	107.535	106.734
ENSMUSG00000001555	Fkbp10	0.681268	0.16671	-0.589777	0.229714	0.0914907	0.860461	3.25572	3.78478	2.65255	4.40818	4.27198	3.00341	3.17117	2.17016	4.11158	4.57818	5.29021	4.30696	12.0617	6.00475	5.68515	7.0286	1.90653	3.81409	9.18861	7.45507	3.69465	6.64257	7.72232	7.98422	4.21813	1.52158	5.94704	3.37466	0	0.648179
ENSMUSG00000001558	Klhl10	0.453286	0.579546	-1.32494	0.124605	-0.871652	0.335726	1.62786	1.08137	0.53051	1.95919	0	2.00227	0	1.08508	0.456842	2.3981	0.721392	1.58678	1.53979	6.00475	0	0.924816	2.11837	0	0.427377	3.06973	7.17197	1.49994	0	1.29474	2.10906	2.73884	0.212394	0.210916	0	0
ENSMUSG00000001569	Nom1	0.0406682	0.877881	0.0461439	0.861522	0.0868121	0.751974	100.385	100.567	99.2055	106.286	145.247	99.613	105.917	100.912	97.3074	65.8386	47.3714	60.0708	42.6009	42.0333	38.4424	59.0032	68.6351	61.4742	55.3454	82.6635	51.0731	76.2824	70.9618	55.2422	79.6172	77.2961	62.2315	52.3073	56.3805	81.6706
ENSMUSG00000001576	Ergic1	0.195591	0.321131	-0.298707	0.13087	-0.103116	0.616776	51.0062	38.3885	39.2578	33.7961	40.5838	40.546	30.4433	39.6053	34.2632	47.7439	45.9286	60.0708	60.0519	46.4578	67.6804	64.5521	39.8253	43.7499	64.534	39.2487	36.2945	47.7837	35.0635	45.5317	35.5905	52.0379	42.9036	48.5108	36.0285	36.7302
ENSMUSG00000001583	Tnk1	-0.219872	0.602675	0.160988	0.703719	-0.058884	0.892828	18.4491	6.48819	6.89664	10.7756	8.54397	4.00454	9.51352	5.42539	3.65474	8.28433	4.80928	6.80047	9.23876	7.58495	0.270721	7.95342	9.32081	6.5064	12.1803	5.48167	6.73731	2.14276	6.88747	7.12106	5.00903	8.21652	5.94704	2.531	1.92519	6.26573
ENSMUSG00000001588	Acap1	0.267651	0.546001	-0.204271	0.644314	0.0633802	0.891227	13.5655	5.40683	3.18306	3.91838	5.98078	7.00795	3.80541	3.79777	3.1979	4.14216	1.92371	5.89374	11.5484	6.32079	4.33154	4.80904	2.96571	6.28204	12.1803	2.85047	3.47732	4.07125	2.92196	8.84738	2.10906	3.34747	1.91155	4.42924	5.22551	1.29636
ENSMUSG00000001604	Tcea3	0.171792	0.412985	0.388312	0.0632053	0.560104	0.00995124	106.353	116.788	146.951	235.103	156.355	169.693	202.955	190.431	223.853	106.606	124.56	107.221	70.0606	83.4344	75.2606	97.2906	149.557	133.269	120.948	132.218	132.138	157.279	158.829	129.905	140.516	142.724	152.287	168.944	196.919	157.075
ENSMUSG00000001627	Ifrd1	0.407728	0.10882	-0.39077	0.124343	0.0169575	0.948844	82.4782	96.7822	122.017	111.674	76.0413	117.133	123.041	116.646	83.1453	225.639	163.035	167.292	262.535	265.473	211.975	212.708	170.528	170.961	178.003	165.108	144.091	187.278	155.072	194.642	168.198	160.983	107.047	106.724	133.113	137.846
ENSMUSG00000001630	Stk38l	-0.0646658	0.746993	0.149818	0.453174	0.085152	0.680705	20.0769	17.3019	16.9763	16.6531	16.6607	19.5221	27.9063	18.9889	16.4463	17.8767	23.0845	27.4286	28.2295	16.7501	18.1383	15.167	22.6665	25.3525	17.3088	24.9964	21.5159	24.8561	38.8203	22.0106	23.727	16.433	23.151	20.8807	27.7777	24.4148
ENSMUSG00000001632	Brpf1	0.0766007	0.765662	0.0353168	0.890574	0.111918	0.674817	47.2079	73.5329	74.802	59.7554	99.11	73.5835	48.2018	59.6793	83.6021	39.6776	46.4095	34.229	39.778	38.5568	21.6577	33.2934	54.6538	40.6089	43.3788	52.624	61.0704	44.7838	40.9074	56.5369	46.3994	52.0379	44.3904	36.4885	43.4542	54.6631
ENSMUSG00000001642	Akr1b3	0.0545303	0.811629	0.548167	0.0128823	0.602698	0.00889276	7.05405	9.73229	11.6712	5.87758	10.2528	15.017	7.61081	16.8187	18.7305	11.9905	7.69485	14.7343	11.8051	8.84911	10.2874	10.9128	15.0404	18.173	16.2403	11.8404	19.3426	14.7851	16.6969	16.1842	15.0271	9.73809	13.3808	13.9205	15.4015	13.8278
ENSMUSG00000001655	Hoxc13	-0.492798	0.0888057	0.0481706	0.870911	-0.444627	0.139279	18.4491	9.19161	11.6712	11.2654	6.40798	6.00681	5.70811	15.7336	11.4211	8.28433	10.3399	10.6541	7.1857	7.58495	6.76804	7.76845	6.77877	5.3846	5.12853	5.70093	9.34529	5.35691	2.92196	5.17896	11.3362	5.78199	7.64619	9.06941	8.52582	10.5869
ENSMUSG00000001665	Gstt3	0.134302	0.845524	-1.10351	0.124776	-0.969208	0.194387	4.88358	3.2441	5.83561	1.46939	4.27198	2.50284	4.43964	2.17016	0	2.6161	0	1.58678	3.59285	4.10851	1.08289	3.69926	1.27102	0.448717	1.06844	2.85047	0.217332	8.78534	1.46098	4.53159	1.5818	0.608631	0.212394	1.05458	0	0.43212
ENSMUSG00000001666	Ddt	-0.0238866	0.8779	0.0332905	0.830489	0.00940399	0.953544	77.5946	74.0736	53.5816	58.286	54.6814	62.571	49.4703	60.7644	68.9832	72.5969	79.834	80.6989	78.5294	68.8966	89.6088	62.3326	85.582	72.0191	87.3987	68.8497	91.2796	81.6393	84.1106	61.5001	83.8353	87.3385	70.3025	62.2203	53.3552	60.2807
ENSMUSG00000001674	Ddx18	-0.289026	0.0608243	0.323907	0.0355911	0.0348807	0.826721	81.3929	109.759	126.792	106.776	45.283	115.131	130.018	127.497	91.3685	114.019	140.912	113.568	91.1044	87.2269	102.333	77.6845	114.604	124.968	99.5789	126.298	143.005	170.778	148.602	127.963	104.926	111.988	103.648	107.146	119.637	109.974
ENSMUSG00000001687	Ubl3	-0.00628472	0.972401	0.288427	0.10941	0.282142	0.131822	18.4491	35.6851	45.6239	43.1022	17.9423	48.0545	41.2252	60.7644	41.1158	45.5638	46.4095	41.2562	34.1321	48.038	28.6965	40.322	50.2053	43.5255	42.524	50.4313	59.3318	56.569	51.1343	53.7317	58.7902	46.5603	50.5498	53.9946	58.0306	55.9595
ENSMUSG00000001700	Gramd3	-0.00565741	0.994724	-0.366591	0.672706	-0.372248	0.679271	1.08524	5.94751	1.59153	3.42859	5.55358	2.00227	0.634234	0.542539	0.913685	1.74407	0.961856	0	0.256632	0.632079	0	0.554889	1.48286	1.34615	2.77795	0.219267	2.82532	3.85698	0.626134	0.647369	0.263633	0.608631	0.212394	1.05458	3.85037	0
ENSMUSG00000001707	Eef1e1	0.100221	0.624669	0.166183	0.412631	0.266404	0.20805	18.9917	19.4646	16.4458	19.1021	16.2335	22.025	27.2721	27.6695	17.8169	21.1468	27.8938	38.3093	36.4418	31.2879	26.26	19.6061	36.2241	32.7563	26.4974	35.3019	39.1198	33.4271	39.2377	34.0948	44.8176	32.2574	32.0715	32.0593	30.803	31.9768
ENSMUSG00000001729	Akt1	0.259798	0.338247	-0.300789	0.268225	-0.0409915	0.88502	17.9064	25.4121	31.3001	19.5919	8.11677	27.5312	10.1478	21.7016	14.1621	27.2511	25.9701	21.9882	43.1142	38.5568	24.0942	35.6979	30.2926	35.4486	26.07	33.3285	31.2959	33.4271	30.2631	20.7158	29.2633	23.4323	12.7437	15.8187	20.902	23.7666
ENSMUSG00000001750	Tcirg1	-0.212008	0.547788	0.173043	0.624363	-0.0389653	0.914881	7.05405	6.48819	5.83561	5.38778	2.99039	6.50738	5.70811	6.51047	3.1979	14.6066	13.466	10.6541	13.3449	7.26891	8.39236	11.8376	15.6759	9.87177	13.2487	13.156	9.56263	5.57119	6.67876	7.12106	3.42723	5.47768	6.79661	10.7567	6.32561	7.12997
ENSMUSG00000001751	Naglu	-0.510018	0.631424	-0.297631	0.78571	-0.807648	0.470559	3.79834	2.70341	0.53051	0.489798	2.99039	2.50284	0	1.08508	3.1979	1.30805	0	0.453365	0.256632	0	0	0.554889	0.211837	0.448717	0	0.877067	0.217332	1.07138	0	1.94211	3.69086	0	0	0.632749	0.275027	0.43212
ENSMUSG00000001755	Coasy	0.268953	0.180553	-0.280893	0.162315	-0.0119397	0.954673	55.8898	36.7664	47.7459	41.6328	48.7006	40.0454	38.6883	31.4673	48.4253	30.0852	25.7296	26.9752	33.6188	44.8776	33.5695	46.9806	40.6726	34.5512	18.8046	27.8469	19.9946	26.5703	29.2196	41.8632	47.1903	51.4293	31.6467	29.1065	28.8778	28.0878
ENSMUSG00000001761	Smo	-0.80849	0.0343901	-0.323095	0.426286	-1.13159	0.0054157	15.1933	5.40683	3.18306	0.979596	2.56319	4.00454	1.26847	4.34031	3.65474	6.10424	7.93531	8.61393	9.75202	2.84436	5.68515	2.58948	4.87224	2.46794	3.41902	6.578	9.77996	7.92823	7.72232	4.10001	3.1636	4.56473	4.24788	4.64016	3.30032	2.80878
ENSMUSG00000001763	Tspan33	-0.0686549	0.907665	-0.146034	0.807	-0.214689	0.728737	4.88358	0.540683	0.53051	1.95919	0.427198	1.5017	2.53694	1.62762	1.82737	4.57818	4.32835	2.72019	2.30969	4.10851	7.85092	0.554889	2.75388	2.46794	3.63271	0.6578	1.52133	3.42842	3.13067	7.98422	4.48176	3.34747	1.48676	0	2.47524	1.51242
ENSMUSG00000001767	Crnkl1	0.0716511	0.784299	0.281283	0.281064	0.352934	0.193017	60.7734	103.811	75.3325	100.409	82.0221	91.1034	98.3063	131.837	89.9979	33.7913	47.8523	56.4439	50.5565	34.4483	36.8181	43.6513	56.3485	58.5576	37.8229	55.6937	50.4211	56.7833	41.5335	48.3369	53.7811	41.6912	46.3019	48.2999	60.2308	51.8543
ENSMUSG00000001768	Rin2	-0.236738	0.701228	-0.435843	0.493019	-0.672582	0.303883	6.51143	5.40683	1.06102	5.87758	3.84479	2.00227	5.70811	2.17016	1.37053	3.27013	0.240464	3.17355	1.79643	2.21228	0.270721	2.40452	1.05918	0.224358	2.13689	0.6578	1.30399	1.28566	0.834845	0	0.790899	0.304315	0.637183	0.421833	1.10011	1.72848
ENSMUSG00000001774	Chordc1	-0.110686	0.469216	0.370187	0.0150963	0.259502	0.100415	93.8732	128.142	111.407	159.674	90.1389	116.132	134.458	167.645	133.855	117.071	97.1474	104.047	77.7595	82.8024	62.8074	83.9733	102.317	110.384	114.751	107.66	109.753	119.781	95.381	122.784	118.635	125.987	120.003	104.615	115.236	129.636
ENSMUSG00000001783	Rtcb	-0.0154167	0.874138	0.134574	0.165246	0.119158	0.236772	107.981	114.625	132.097	118.531	96.5468	137.156	113.528	135.092	132.484	140.616	148.126	129.209	131.139	120.095	113.974	130.769	138.753	143.814	150.864	131.779	136.919	123.638	128.357	127.316	132.344	122.03	120.852	125.284	138.888	123.586
ENSMUSG00000001785	Pwp1	0.0377663	0.778019	0.0394901	0.767811	0.0772565	0.578494	89.5322	87.5906	93.9003	79.3473	110.644	101.115	90.0613	118.273	112.383	88.7295	75.5057	109.261	87.7682	76.7976	72.8241	87.6725	87.0648	74.487	80.988	98.8893	111.057	97.4958	80.5625	94.5159	97.0169	127.812	81.1346	86.4757	92.959	82.7509
ENSMUSG00000001786	Fbxo7	0.0144305	0.945621	-0.491136	0.0229573	-0.476706	0.0334026	25.5031	19.4646	20.6899	19.1021	15.3791	27.0307	19.6613	15.7336	21.9284	28.7771	33.6649	28.7886	42.8576	19.2784	19.4919	32.7385	19.9126	14.8077	19.232	27.4083	29.9919	24.6418	33.3938	37.1158	37.6995	41.3869	11.6817	22.5681	23.6523	22.2542
ENSMUSG00000001794	Capns1	-0.506462	0.00672167	-0.151684	0.41808	-0.658147	0.000697207	646.802	439.034	491.253	455.512	349.021	428.486	365.953	283.205	418.924	381.297	427.785	394.2	218.651	225.968	208.997	276.15	231.326	227.275	193.602	157.653	218.854	195.206	170.517	188.169	177.689	231.584	376.15	352.441	381.462	391.716
ENSMUSG00000001802	Lrp3	0.319315	0.596502	-1.26549	0.0437333	-0.94617	0.14826	6.51143	2.16273	10.0797	2.93879	8.97117	3.50398	5.07388	1.62762	0.913685	2.18009	1.92371	1.58678	2.30969	1.5802	1.08289	10.9128	1.90653	2.24358	0.641066	0.219267	5.43331	2.14276	3.33938	2.80527	4.48176	3.65179	0.637183	1.2655	1.37513	0
ENSMUSG00000001827	Folr1	0.0591178	0.682398	0.311217	0.0299677	0.370334	0.013041	82.4782	64.8819	85.9427	96.98	58.099	77.588	95.1352	112.848	130.657	79.5732	100.514	110.848	96.7503	74.5853	112.891	87.4876	114.18	94.9036	114.323	121.693	100.19	128.994	113.121	121.921	133.662	104.076	202.412	159.031	151.265	181.49
ENSMUSG00000001829	Clpb	0.0934972	0.552148	-0.114482	0.466959	-0.0209846	0.897967	125.888	111.921	102.919	98.9392	124.742	82.0931	107.82	96.5719	104.16	77.6111	72.1392	82.9657	64.9279	81.5382	105.852	105.059	77.1085	71.7947	90.1766	77.1819	72.1544	59.5689	67.4137	85.8843	92.2715	86.7299	84.7453	85.2102	80.0327	80.8064
ENSMUSG00000001833	Septin7	-0.211571	0.317019	0.191907	0.364164	-0.0196634	0.928564	354.873	326.032	326.794	303.185	258.882	312.354	361.514	320.098	301.059	201.222	189.966	178.172	149.103	133.369	185.715	157.034	210.777	172.756	153.001	183.965	159.522	167.993	199.737	182.127	197.725	197.501	150.163	156.922	196.644	173.496
ENSMUSG00000001844	Zdhhc4	-0.170782	0.438896	0.170584	0.439598	-0.000198395	0.999307	36.3555	47.0394	50.929	58.7758	56.8174	51.5585	56.4469	46.6583	59.3895	39.8956	43.043	51.0035	23.8668	26.2313	18.6798	30.7039	40.249	35.2243	26.7111	46.9231	46.9438	36.8556	40.49	40.7843	39.8086	47.7775	64.9926	58.6348	55.0053	49.6937
ENSMUSG00000001847	Rac1	0.141273	0.439982	-0.134629	0.461844	0.00664417	0.972123	118.291	111.921	143.768	109.715	93.9836	127.144	107.82	137.262	106.901	151.952	192.131	171.372	169.89	182.987	220.367	175.16	153.582	169.166	190.183	168.397	184.298	178.278	171.143	136.811	163.716	138.159	123.826	123.386	126.237	131.148
ENSMUSG00000001855	Nup214	0.0640242	0.816774	-0.118868	0.667296	-0.0548443	0.848551	69.4553	59.4751	91.2478	77.3881	120.897	78.5892	70.4	66.7323	100.505	60.3884	40.8789	60.9775	47.4769	38.2408	20.5748	55.119	42.3673	33.6538	45.7294	44.5111	58.8971	52.0692	42.3684	64.0896	52.463	47.1689	43.116	53.9946	52.2551	71.7318
ENSMUSG00000001864	Aif1l	-0.13723	0.670535	-0.851168	0.0119115	-0.988398	0.00462538	9.76715	9.73229	7.95766	4.89798	4.69918	6.00681	3.17117	5.96793	5.02527	14.6066	10.8209	15.6411	12.575	9.79723	9.74597	19.6061	7.20244	7.17947	4.70115	12.0597	7.3893	17.9992	15.4446	10.5737	10.0181	14.6071	1.48676	1.68733	1.37513	3.88908
ENSMUSG00000001870	Ltbp1	-0.565936	0.287786	-0.191848	0.724959	-0.757785	0.174202	12.4802	12.4357	5.3051	6.36737	5.98078	4.50511	8.24505	7.59554	4.56842	3.70615	2.6451	3.17355	3.84948	2.52832	1.35361	4.43912	0.847346	1.34615	1.49582	0.6578	1.30399	2.99987	0.626134	3.66843	3.69086	4.26042	2.12394	0.210916	1.65016	1.51242
ENSMUSG00000001891	Ugp2	-0.125864	0.620005	0.289077	0.252281	0.163213	0.532221	15.1933	14.5984	16.4458	25.9593	7.26237	12.0136	19.6613	21.7016	12.7916	17.4407	15.1492	28.1086	14.8847	15.4859	24.6356	9.80305	13.3457	26.4743	23.0784	22.3652	19.5599	26.356	16.0708	21.7948	19.2452	13.0856	19.7527	21.5135	14.5764	17.933
ENSMUSG00000001909	Trmt1	0.26788	0.214458	0.116496	0.588258	0.384376	0.085923	109.609	147.606	155.97	194.45	201.21	159.681	137.629	163.847	222.025	83.9333	90.4144	94.5265	100.856	74.5853	86.9016	85.8229	124.56	106.57	109.409	136.822	128.226	114.209	128.566	153.858	132.344	125.987	88.5684	83.7338	91.0338	81.8867
ENSMUSG00000001910	Nacc1	0.293736	0.168653	0.105228	0.621172	0.398965	0.071509	143.794	221.68	200.002	188.082	305.874	224.755	163.632	217.558	312.48	139.744	109.652	120.368	164.758	115.67	96.1061	159.993	188.111	163.557	150.009	180.456	214.507	182.349	198.693	216.437	243.333	240.714	156.322	129.503	163.641	166.798
ENSMUSG00000001911	Nfix	0.342094	0.651206	-0.283053	0.708298	0.0590413	0.940154	16.8212	32.441	29.7086	21.5511	28.6223	46.0522	24.7351	29.2971	24.2126	2.6161	1.92371	2.04014	8.21223	10.1133	3.24866	1.10978	4.6604	2.6923	1.70951	6.13947	3.25999	5.78546	3.54809	6.04211	3.95449	1.52158	0.212394	1.68733	1.37513	2.59272
ENSMUSG00000001918	Slc1a5	-0.380497	0.0546214	-0.167381	0.405722	-0.547878	0.00812138	71.0832	45.958	47.2154	33.3063	35.8847	46.5528	45.0306	35.265	26.4969	42.0757	26.6915	41.7095	25.6632	24.9671	41.6911	23.1204	27.5388	26.0256	23.5058	32.89	27.1666	26.1417	32.3502	32.8001	33.2178	24.9539	29.7352	18.5606	27.5027	25.4951
ENSMUSG00000001924	Uba1	-0.01411	0.921969	-0.0320398	0.824038	-0.0461498	0.757631	599.052	546.63	523.614	601.962	501.958	518.588	518.804	513.242	493.847	417.705	335.447	378.559	408.815	366.29	290.213	369.186	390.203	352.916	369.681	317.06	353.383	353.77	382.359	388.853	362.759	377.96	380.398	341.895	336.908	364.277
ENSMUSG00000001930	Vwf	1.4228	0.0951119	-2.25381	0.0110218	-0.831008	0.377692	1.08524	0	1.59153	2.44899	0	2.00227	0.634234	0	0.456842	5.0142	0	1.81346	6.15917	6.00475	8.12164	4.06919	1.90653	2.01923	0	0.877067	0	1.92849	2.08711	1.07895	0.263633	1.21726	1.48676	0.210916	0	0.864239
ENSMUSG00000001942	Siae	-0.488492	0.0944991	-0.0675386	0.820214	-0.55603	0.0679291	48.2931	21.6273	11.1407	14.2041	11.9616	12.0136	20.9297	10.8508	8.22316	14.6066	12.5041	17.6812	22.8403	10.4293	12.9946	12.3925	12.4984	14.5833	14.7445	7.45507	4.99865	8.99961	11.4791	9.49475	10.809	5.17336	13.5932	7.17116	11.8261	8.64239
ENSMUSG00000001943	Vsig2	0.512566	0.383688	0.0756828	0.894989	0.588249	0.334008	1.08524	3.2441	0.53051	5.87758	0.427198	3.00341	1.26847	2.71269	1.82737	2.3981	4.08789	2.04014	0.769896	5.68871	0	6.10378	5.93142	2.6923	4.91484	5.70093	4.12932	1.07138	2.29582	2.58948	3.69086	2.43452	4.03549	1.89825	3.02529	1.94454
ENSMUSG00000001946	Esam	0.364705	0.580119	0.466542	0.459073	0.831247	0.214859	0	0	2.65255	0.489798	4.27198	2.00227	1.26847	3.79777	2.74105	0.654026	2.16418	2.4935	1.79643	2.84436	0	0.739853	1.90653	1.79487	2.99164	1.09633	0	0.857106	3.7568	1.29474	1.31816	0.608631	5.52225	2.32008	2.75027	2.37666
ENSMUSG00000001948	Spa17	-0.00545694	0.989747	-0.457306	0.294993	-0.462763	0.306585	8.68191	4.32546	4.77459	1.95919	3.84479	7.00795	1.9027	3.25523	1.82737	5.66822	3.12603	1.36009	5.64591	2.52832	0.541443	7.76845	4.0249	4.03845	3.20533	1.3156	2.60799	2.14276	3.7568	3.02106	2.89996	4.86905	3.8231	2.74191	3.85037	3.45696
ENSMUSG00000001962	Fam50a	-0.0128166	0.93964	-0.00449363	0.978838	-0.0173102	0.9216	51.0062	75.1549	48.807	63.6737	89.7117	63.0716	59.618	54.2539	65.7853	60.1704	66.368	56.2172	55.9458	39.5049	37.6303	45.131	56.1367	53.3973	55.7727	42.9763	42.3798	49.9264	51.343	33.879	54.0448	50.8207	43.7532	43.2379	45.1044	40.8353
ENSMUSG00000001964	Emd	0.19762	0.431675	-0.20121	0.423437	-0.00358986	0.989035	64.5717	80.0211	92.3088	91.5922	30.3311	78.5892	83.7189	73.2427	72.1811	89.1655	155.099	127.169	125.493	163.708	142.129	139.092	112.485	118.461	128.213	121.693	101.06	113.352	112.078	129.042	101.235	108.945	114.905	123.175	118.811	125.531
ENSMUSG00000001983	Taco1	0.287726	0.522732	-0.182094	0.684599	0.105632	0.82243	8.13929	3.2441	5.3051	4.40818	1.2816	7.00795	4.43964	10.3082	1.37053	1.74407	4.32835	4.98701	11.0352	5.05663	2.16577	5.54889	4.23673	3.36538	5.12853	6.35873	6.95464	4.92836	4.59165	2.80527	2.89996	6.69494	4.46028	5.06199	0.82508	1.29636
ENSMUSG00000001985	Grik3	0.00482498	0.988749	0.223598	0.508924	0.228423	0.5164	2.17048	13.5171	7.42715	7.34697	11.9616	4.00454	13.3189	13.0209	7.76632	7.6303	5.77113	5.21369	5.13264	5.68871	3.24866	8.13838	5.71959	5.3846	4.48746	9.64773	9.77996	7.92823	12.9401	12.7316	10.0181	9.12946	16.142	7.59299	10.176	6.69785
ENSMUSG00000001995	Sipa1l2	0.210448	0.391253	-0.122534	0.616917	0.0879139	0.730993	25.5031	18.9239	33.9527	20.5715	11.9616	23.0261	15.8559	16.2762	21.0147	35.3174	16.592	17.9079	30.5392	31.92	36.0059	31.8137	29.4453	28.0448	37.3955	20.1725	23.4719	18.4278	21.9147	25.679	24.7815	30.4315	14.018	18.9825	24.2023	17.5008
ENSMUSG00000001998	Ap4e1	-0.472739	0.0772192	-0.0998406	0.714323	-0.57258	0.0403954	25.5031	10.8137	23.873	20.5715	22.6415	17.0193	19.027	16.2762	12.7916	14.6066	28.8557	29.242	9.23876	17.6982	7.5802	12.9474	12.0747	13.2371	14.9582	16.2257	17.1693	15.8565	9.18329	17.0474	18.9816	16.433	17.2039	6.96024	16.7766	10.803
ENSMUSG00000001999	Blvra	-0.168922	0.562666	-0.245535	0.412244	-0.414458	0.178436	6.51143	8.65093	7.42715	8.32657	6.83517	11.5131	8.87928	3.79777	10.9642	14.8246	5.77113	9.97402	7.1857	9.79723	3.24866	7.39853	4.87224	5.3846	6.62435	9.2092	10.6493	8.78534	8.55716	7.12106	8.17262	5.78199	5.09746	8.01482	6.05059	12.3154
ENSMUSG00000002006	Pdzd4	0.230875	0.337105	0.245023	0.302224	0.475898	0.0553407	12.4802	17.3019	17.5068	20.0817	26.0591	20.5233	13.3189	29.8396	23.7558	28.3411	36.3101	27.2019	26.6897	33.8162	26.5307	29.2242	46.1804	41.282	34.1902	33.3285	35.6425	35.9984	41.951	38.6264	41.1267	48.3862	25.9121	23.8336	41.254	29.6002
ENSMUSG00000002010	Idh3g	-0.0187207	0.871122	-0.103764	0.370331	-0.122484	0.308257	156.817	135.171	115.121	130.286	125.169	133.652	90.6955	123.699	127.916	113.583	116.144	132.609	106.502	133.053	99.3548	108.758	126.255	99.1664	114.323	144.277	156.697	171.421	130.653	107.032	146.844	128.421	97.4889	112.418	135.863	109.542
ENSMUSG00000002012	Pnck	-0.920287	0.103441	0.203107	0.726482	-0.71718	0.218949	10.3098	3.2441	1.59153	3.91838	1.2816	2.00227	1.26847	3.79777	1.82737	3.05212	5.77113	3.8536	0.769896	3.1604	4.87299	0.369926	2.3302	2.01923	4.70115	1.3156	4.34665	1.07138	2.92196	0.863159	5.00903	0.304315	1.91155	4.00741	3.02529	1.0803
ENSMUSG00000002014	Ssr4	0.206967	0.178078	-0.119119	0.437819	0.0878483	0.582535	161.701	163.827	140.585	168.98	143.539	164.186	133.823	137.805	182.737	95.7058	90.8954	94.9799	110.865	114.722	107.747	134.283	106.342	102.083	106.631	104.809	108.232	103.71	132.532	137.674	147.371	134.812	128.923	128.448	132.288	138.494
ENSMUSG00000002015	Bcap31	-0.129462	0.291497	-0.0357661	0.771853	-0.165228	0.195655	79.2224	91.9161	117.243	97.4698	88.4301	93.6062	90.6955	93.8592	87.7137	123.829	135.622	110.168	101.37	82.4863	113.162	91.0019	109.096	95.128	95.9462	125.64	106.058	91.2818	100.181	97.3212	86.7353	95.555	120.852	111.575	135.863	115.376
ENSMUSG00000002017	Fam98a	-0.22457	0.417109	0.210682	0.446879	-0.0138882	0.961277	11.9376	27.0341	8.48817	11.7552	14.0975	23.5267	18.3928	18.9889	16.9032	23.7629	27.6534	24.255	14.3714	14.5378	28.6965	11.2828	18.8535	19.0705	27.3521	12.7175	19.1253	24.8561	21.0798	22.6579	14.2362	28.91	16.5667	10.9677	21.4521	21.606
ENSMUSG00000002028	Kmt2a	-0.172509	0.62859	-0.0415277	0.907382	-0.214037	0.563213	177.437	153.554	157.562	133.225	132.004	155.176	148.411	106.88	145.276	56.6822	41.1193	48.0566	55.6892	45.1937	35.4645	61.4078	47.2396	44.6473	41.4556	52.1855	39.9892	38.9983	53.8475	64.0896	56.1538	53.2552	57.5588	61.5876	48.1297	67.6267
ENSMUSG00000002031	Ift46	0.0705285	0.686144	-0.125786	0.472158	-0.0552576	0.761479	49.921	41.6326	44.0324	34.2859	39.7294	39.5449	34.2487	35.265	46.5979	36.4074	35.1077	51.0035	35.1586	42.3493	64.7024	38.8423	45.9685	36.5704	39.9598	38.8102	32.1652	46.9265	36.9419	36.0369	44.2903	23.128	42.9036	38.3868	29.7029	35.8659
ENSMUSG00000002043	Trappc6a	0.0585058	0.81322	-0.689349	0.00644738	-0.630843	0.0163553	45.0374	23.79	15.9153	15.6735	17.0879	25.0284	17.7586	15.1911	13.2484	21.1468	26.6915	23.8016	18.9908	31.2879	34.6523	33.1084	19.489	12.5641	18.8046	18.4184	10.2146	17.5707	11.0617	9.27896	17.6634	13.6942	10.4073	10.9677	15.6765	19.6614
ENSMUSG00000002052	Supt6	0.114827	0.747774	0.111423	0.754926	0.226251	0.541451	270.767	297.916	259.95	311.512	464.365	254.789	298.724	334.204	333.495	158.492	97.3879	102.007	96.4937	95.4439	75.2606	105.059	150.192	109.936	128.641	114.457	93.8876	99.4243	75.5535	138.537	139.989	160.374	155.685	171.897	110.011	152.106
ENSMUSG00000002055	Spag5	0.0416009	0.794543	-0.184262	0.251361	-0.142661	0.392922	66.1996	52.4462	64.1918	50.4492	49.9822	59.5676	60.8865	46.1158	45.2274	42.9477	30.7794	50.7768	56.9723	49.3022	39.796	39.0272	44.2738	33.8781	39.5324	34.2056	45.4225	40.7125	28.3847	43.3738	40.5995	44.4301	43.3284	46.6125	46.7545	51.8543
ENSMUSG00000002058	Unc119	-0.144372	0.462095	0.0304784	0.877293	-0.113894	0.576415	27.6736	20.5459	24.934	29.3879	19.6511	13.0148	25.3694	17.3612	17.8169	25.507	33.9054	26.0685	28.9994	27.4954	15.4311	24.7851	26.6914	22.8846	30.9849	28.9432	26.9492	38.9983	25.8802	28.0527	25.5724	27.0841	24.0005	28.8955	17.6017	22.9023
ENSMUSG00000002059	Rab34	0.386591	0.095195	-0.201469	0.382367	0.185121	0.443512	28.7588	21.0866	25.995	17.1429	28.1951	33.538	18.3928	26.5844	28.7811	27.4691	35.1077	32.1889	26.6897	49.9342	47.1055	41.6167	32.6228	36.7948	42.9514	28.0661	28.0359	24.8561	37.9854	38.8422	23.9906	35.6049	46.3019	25.5209	27.7777	33.7053
ENSMUSG00000002064	Sdf2	-0.0837721	0.70939	0.288729	0.193517	0.204957	0.372219	4.34096	15.1391	14.3238	11.2654	6.40798	12.0136	10.1478	13.0209	9.59369	14.3886	11.3018	14.0543	14.1148	12.6416	11.3703	9.61808	20.9718	15.4807	11.7529	16.445	20.2119	16.0707	12.9401	16.8316	13.7089	13.6942	11.0445	11.6004	11.0011	12.3154
ENSMUSG00000002068	Ccne1	-0.00604117	0.981845	-0.0986426	0.710337	-0.104684	0.70411	60.7734	139.496	177.721	114.123	70.0605	140.159	105.283	160.591	118.779	207.544	271.243	246.404	194.271	258.204	231.196	205.309	182.391	201.923	226.296	195.147	198.425	185.349	181.161	203.706	184.543	168.895	246.802	228.422	211.22	219.517
ENSMUSG00000002076	Hsf2bp	0.0249612	0.810995	0.200199	0.0539691	0.22516	0.0370576	237.125	189.239	154.379	170.94	158.918	165.688	178.854	206.165	188.219	143.668	151.973	132.609	155.006	155.807	147.814	166.467	202.939	179.711	179.498	169.493	169.519	155.993	207.25	213.416	197.197	192.936	145.278	127.394	142.189	131.58
ENSMUSG00000002083	Bbc3	0.00318628	0.990911	-0.125545	0.654745	-0.122359	0.674684	17.9064	15.6798	14.3238	17.6327	9.39836	16.0182	31.0775	17.3612	6.85263	19.8388	30.5389	32.1889	21.0438	30.6558	31.133	19.4211	26.6914	13.4615	23.2921	23.9001	22.8199	28.713	13.7749	17.0474	24.5179	14.9115	20.1774	28.0519	20.902	25.7111
ENSMUSG00000002100	Mybpc3	0.250385	0.652842	-0.128969	0.815688	0.121416	0.834593	2.17048	2.70341	5.3051	3.91838	6.40798	4.50511	4.43964	2.17016	1.82737	1.74407	0.721392	2.4935	2.82295	1.5802	0	0.739853	2.75388	1.12179	3.20533	0.6578	1.30399	2.35704	0.834845	1.07895	2.63633	1.82589	0.849577	0.632749	0.82508	0.648179
ENSMUSG00000002102	Psmc3	0.21454	0.155323	0.0284027	0.850659	0.242942	0.121027	429.755	522.3	692.316	672.493	805.696	613.196	601.254	576.719	716.329	457.164	452.313	436.137	407.788	410.535	403.646	492.557	558.401	494.486	489.347	568.997	519.859	557.119	545.78	548.538	561.011	589.155	451.125	492.701	557.204	534.316
ENSMUSG00000002103	Acp2	0.140232	0.681291	-0.121122	0.722783	0.0191103	0.95712	25.5031	22.168	22.2814	25.9593	43.147	23.0261	22.8324	26.0419	26.04	15.9146	10.5804	12.6942	5.90254	7.90099	11.641	13.6873	12.2865	11.891	9.4023	16.0065	16.7346	11.9995	16.9056	31.5053	18.1907	27.3884	16.5667	16.6624	15.4015	17.5008
ENSMUSG00000002104	Rapsn	-0.553893	0.0645467	-0.156011	0.615409	-0.709903	0.0241308	11.9376	12.4357	12.2017	8.32657	11.9616	6.50738	2.53694	9.7657	5.02527	11.3364	10.5804	12.9209	8.46886	3.79247	7.5802	7.0286	11.651	9.1987	2.99164	9.2092	13.2573	7.2854	10.853	17.2632	15.5543	17.346	11.2569	5.90566	6.05059	13.3957
ENSMUSG00000002105	Slc39a13	-0.409343	0.351922	-0.0658007	0.883254	-0.475143	0.300401	13.5655	3.78478	6.36613	4.40818	5.98078	1.00114	6.34234	5.42539	4.11158	8.28433	3.12603	5.89374	6.4158	2.52832	7.03876	5.36393	4.0249	7.85255	1.06844	1.53487	8.91063	6.64257	2.50453	4.53159	3.1636	6.08631	5.09746	1.89825	2.47524	3.67302
ENSMUSG00000002107	Celf2	-0.813827	0.0333782	0.597264	0.119798	-0.216562	0.581865	53.7193	23.79	21.7509	16.6531	19.6511	13.5153	35.5171	23.8717	20.1011	10.2464	11.3018	8.61393	10.0087	7.90099	7.5802	5.17897	9.10897	10.9936	9.61599	9.2092	11.9533	4.07125	8.34845	12.5158	12.3908	14.9115	15.9296	9.70215	12.6512	12.0993
ENSMUSG00000002109	Ddb2	-0.140845	0.777269	-0.354154	0.490912	-0.495	0.349684	4.88358	2.16273	1.59153	2.44899	1.2816	0.500568	0.634234	3.79777	0.913685	1.52606	5.04974	2.94687	5.64591	3.47643	0.541443	3.69926	2.54204	2.01923	2.35058	4.16607	6.30264	4.28553	3.13067	6.04211	4.21813	1.82589	5.09746	4.21833	0.82508	3.2409
ENSMUSG00000002111	Spi1	0.263263	0.607804	-0.378143	0.463295	-0.11488	0.831365	1.62786	3.2441	7.95766	6.85717	5.12638	8.50965	3.80541	3.79777	10.9642	8.72035	0.961856	3.40023	6.4158	3.1604	2.43649	2.77445	4.0249	0.448717	1.28213	1.9734	4.12932	2.57132	6.26134	5.17896	2.89996	3.9561	2.54873	2.74191	0.550053	2.59272
ENSMUSG00000002129	Sf3a1	0.0801008	0.627928	0.0621319	0.706666	0.142233	0.406928	166.584	196.268	200.533	219.919	272.553	171.695	195.978	199.112	249.436	182.691	146.923	165.251	194.784	125.152	97.4597	150.745	165.021	183.75	144.24	146.689	146.482	170.564	169.056	174.574	179.27	191.414	164.393	179.701	166.666	173.712
ENSMUSG00000002147	Stat6	0.0450307	0.834672	-0.0266098	0.901829	0.0184209	0.934573	32.5572	20.5459	9.54919	31.8369	20.9327	22.5256	30.4433	27.6695	23.299	37.9335	20.4394	30.8288	21.0438	33.8162	25.7185	20.3459	26.4796	24.0064	21.3689	24.9964	23.2546	16.285	20.8711	15.1053	21.6179	21.9107	26.5493	24.8881	20.0769	31.9768
ENSMUSG00000002190	Clgn	0.0844476	0.758845	-0.982789	0.00052915	-0.898341	0.00227512	21.7048	14.5984	12.2017	18.6123	19.6511	17.0193	5.07388	8.68062	12.3347	25.943	24.7678	37.4026	29.5127	26.8634	20.0334	29.4091	18.4298	18.173	7.4791	13.8138	19.9946	12.2138	16.4882	10.7895	10.0181	18.5632	8.92056	11.3895	7.42572	7.56209
ENSMUSG00000002204	Napsa	-1.30038	0.351057	-0.516463	0.725637	-1.81684	0.220769	1.08524	1.08137	1.59153	0.489798	2.56319	1.00114	0.634234	2.17016	0	2.3981	0	2.4935	0	0	0	0	0	0	0	0	0	0	0.208711	1.07895	0	1.21726	0	0.843666	0	0
ENSMUSG00000002205	Vrk3	0.178103	0.405131	0.0237889	0.910853	0.201892	0.363253	27.131	32.9817	15.9153	39.6736	32.8943	20.5233	23.4667	28.7546	25.5832	28.5591	21.6418	19.268	22.0704	23.0709	12.4532	31.2588	35.5885	28.0448	20.0867	27.8469	25.8626	23.7847	28.176	33.0158	30.5814	37.1265	34.1955	32.4811	34.9284	23.5505
ENSMUSG00000002210	Smg9	0.279049	0.478969	-0.442893	0.262519	-0.163844	0.690578	30.9293	23.79	12.2017	21.5511	58.5262	17.0193	15.2216	23.8717	37.0042	25.507	12.5041	13.6009	26.4331	13.9057	2.97794	16.8316	9.53265	9.87177	8.97492	8.33213	9.77996	14.1422	16.2795	15.1053	15.5543	15.5201	10.6197	11.3895	8.80085	14.9081
ENSMUSG00000002221	Paxip1	-0.0913084	0.738193	0.158393	0.561568	0.0670846	0.812518	14.6507	10.8137	31.3001	18.1225	6.83517	15.5176	22.1982	31.4673	15.0758	37.7155	25.9701	22.4415	19.7607	30.6558	31.4037	25.34	28.1743	28.0448	22.0099	20.6111	27.3839	23.3561	27.5499	32.8001	24.2542	22.215	20.6022	19.6152	32.1781	32.625
ENSMUSG00000002222	Rmnd5a	-0.559788	0.0579777	0.294726	0.321578	-0.265062	0.384274	17.3638	15.6798	9.54919	16.1633	8.11677	11.5131	8.24505	11.3933	8.68	32.0473	31.0198	24.935	22.8403	15.1699	10.0167	15.9068	24.573	25.8012	25.2153	25.4349	21.7332	23.3561	21.9147	28.7	29.2633	14.3028	26.5493	22.1462	25.5775	24.8469
ENSMUSG00000002227	Mov10	0.235256	0.0583195	-0.0260411	0.832606	0.209215	0.105306	51.0062	63.2599	59.4172	50.939	69.6333	67.5767	57.0811	85.7211	68.5263	64.3126	52.4211	68.6847	80.5825	61.6277	61.183	73.0604	61.6444	70.6729	62.3971	61.6139	55.2024	63.8544	73.6751	69.9159	83.8353	79.7306	43.9656	44.7143	55.0053	60.4967
ENSMUSG00000002228	Ppm1j	-0.387875	0.126224	0.0697907	0.78655	-0.318085	0.226613	20.0769	17.8425	14.8543	9.30616	15.3791	7.00795	8.24505	14.106	16.9032	7.6303	17.0729	14.281	13.3449	12.0095	9.20453	9.24816	13.9812	10.5448	7.05173	14.6909	12.6053	12.6423	19.6189	7.76843	12.918	12.4769	8.70816	8.43666	7.15069	10.1548
ENSMUSG00000002233	Rhoc	0.230972	0.217795	-0.451749	0.0163233	-0.220776	0.259357	132.942	95.7009	87.5342	62.2043	150.801	99.1124	60.8865	72.1577	113.754	75.867	71.6582	81.1523	96.4937	99.8685	84.4651	101.545	72.8718	65.9614	66.0298	58.9827	68.677	75.211	59.274	91.0633	70.9173	86.4256	48.2135	41.1287	38.7787	54.0149
ENSMUSG00000002249	Tead3	-0.838351	0.355699	0.516029	0.577744	-0.322322	0.722475	0.54262	0.540683	1.06102	0	0.854397	0	0.634234	0.542539	0	1.96208	0.240464	0.680047	1.02653	0.31604	0	0.739853	1.27102	1.34615	0	0	0.86933	2.14276	0.626134	0.647369	1.05453	0.304315	1.06197	0.632749	0.550053	0.21606
ENSMUSG00000002250	Ppard	0.148891	0.642382	0.144404	0.647935	0.293295	0.375585	8.68191	8.11024	7.42715	13.7143	10.2528	11.0125	12.0505	12.4784	12.7916	5.0142	9.85902	7.48051	8.46886	8.84911	3.51938	3.14437	5.29591	7.40383	7.26541	12.9367	6.08531	9.42816	8.76587	8.4158	13.1816	11.564	4.46028	6.11658	9.3509	11.4512
ENSMUSG00000002257	Def6	-0.0705233	0.786495	0.340955	0.187904	0.270431	0.314061	23.8753	40.5512	32.8916	38.694	40.5838	33.0375	39.9568	33.0949	45.6842	18.3127	23.8059	26.7485	24.1234	11.6935	9.20453	18.4963	23.9375	27.3717	25.2153	17.3221	22.8199	25.9275	31.3067	27.1895	30.0542	37.7351	19.7527	21.9353	18.4268	20.9578
ENSMUSG00000002265	Peg3	-0.370731	0.263182	0.380808	0.250475	0.0100769	0.976548	63.4865	67.0447	46.6849	41.6328	58.5262	44.5505	68.4973	55.339	40.659	25.507	22.6036	21.5348	18.7341	12.6416	14.3482	18.8662	24.3612	20.641	33.1217	21.4881	15.6479	12.8566	22.7495	19.8527	26.3633	22.215	31.4343	24.6772	26.1275	30.8965
ENSMUSG00000002274	Metrn	0.18677	0.428438	-0.332753	0.160339	-0.145984	0.554697	25.5031	29.1969	23.3425	25.9593	54.6814	23.5267	23.4667	27.1269	26.04	30.7392	22.3631	32.1889	17.1944	33.8162	14.8897	34.2182	30.0808	19.9679	17.9498	38.5909	25.2106	24.2132	27.1325	42.2948	33.745	30.7359	24.4253	22.9899	21.7271	28.5199
ENSMUSG00000002279	Lmf1	0.146954	0.648243	0.0609612	0.848821	0.207915	0.533568	23.3326	10.8137	6.89664	7.34697	15.3791	10.5119	6.97658	14.6485	23.299	10.4644	4.32835	8.61393	11.0352	11.0614	7.03876	13.5023	11.8628	6.95511	7.69279	13.156	7.82397	8.57106	11.6878	14.2421	17.6634	12.7812	6.58422	5.27291	9.62593	10.803
ENSMUSG00000002280	Ciao3	0.100311	0.7131	0.204354	0.44894	0.304665	0.279178	5.96881	10.273	19.6289	9.30616	5.55358	15.5176	9.51352	18.4463	15.0758	20.7108	12.7446	14.961	18.4775	13.2737	21.387	16.0918	21.3955	23.1089	13.4624	19.0762	10.6493	9.42816	18.1579	18.5579	20.827	15.5201	15.7172	19.1934	19.5269	22.2542
ENSMUSG00000002289	Angptl4	0.0463449	0.872914	0.218694	0.447655	0.265039	0.376279	11.9376	16.2205	16.4458	15.6735	10.2528	16.5187	10.782	14.6485	20.1011	23.3269	37.0314	13.3743	20.2739	24.6511	29.5086	19.0512	30.5045	21.3141	39.3187	25.2157	48.6825	43.2838	23.3757	33.6632	29.2633	28.91	17.4163	20.8807	24.7524	18.149
ENSMUSG00000002297	Dbf4	-0.0754945	0.525777	0.232192	0.0506724	0.156697	0.203681	213.249	317.922	311.41	257.634	292.204	307.349	286.674	327.151	370.499	328.103	255.854	262.951	272.543	235.765	191.941	215.297	324.745	281.794	244.246	267.286	301.005	253.061	285.517	319.369	324.532	360.005	281.635	276.511	304.729	273.748
ENSMUSG00000002307	Daxx	0.0646429	0.696731	0.184255	0.2653	0.248897	0.1476	122.632	133.008	146.951	160.164	176.86	131.149	156.656	172.527	209.691	123.175	112.297	118.555	98.2901	85.0146	113.162	106.169	117.357	111.731	111.118	98.4507	84.1077	105.853	107.069	100.558	112.571	134.507	153.773	122.542	141.914	168.527
ENSMUSG00000002308	Cd320	0.440167	0.00129475	-0.0325533	0.808571	0.407614	0.00413993	48.8358	58.9344	32.3611	58.7758	60.235	59.067	53.2757	56.9666	59.8463	39.8956	36.791	49.6434	53.1229	51.8305	51.9785	61.0378	58.6787	57.2114	54.7043	62.2717	65.8517	63.4258	60.3175	64.0896	54.0448	87.9472	73.276	71.5007	59.9558	66.5464
ENSMUSG00000002319	Ipo4	0.165211	0.372435	0.17909	0.330583	0.344301	0.0726108	39.6112	62.7192	64.7223	84.2453	97.4012	67.5767	55.8126	99.8271	99.5916	63.8765	69.4941	60.2975	62.8749	55.3069	39.2546	44.7611	72.8718	69.5511	52.14	79.3745	71.937	65.7829	75.7622	83.2949	79.6172	75.4702	72.214	78.4609	90.4837	82.7509
ENSMUSG00000002320	Tm9sf1	0.566204	0.434087	-0.892661	0.225089	-0.326457	0.674165	2.7131	1.08137	1.59153	3.91838	2.99039	7.00795	2.53694	2.17016	2.74105	1.30805	1.44278	2.94687	3.84948	0	0	1.29474	1.69469	0	0.213689	2.19267	0	1.92849	2.71325	3.45264	1.84543	0.304315	2.76112	2.531	3.02529	2.59272
ENSMUSG00000002324	Rec8	-0.669207	0.218725	0.318785	0.562257	-0.350422	0.531546	16.8212	3.2441	4.77459	2.93879	2.13599	2.50284	4.43964	2.17016	5.93895	5.45022	1.68325	2.26682	4.36275	0.31604	9.47525	0.924816	4.23673	2.91666	5.34222	2.85047	3.25999	3.21415	4.17422	1.72632	6.32719	4.86905	4.24788	4.42924	0.550053	3.2409
ENSMUSG00000002325	Irf9	-0.0821103	0.752878	0.155874	0.549386	0.0737633	0.784615	22.2474	28.1155	25.4645	35.2655	26.4863	28.0318	27.9063	26.5844	30.6084	26.379	13.2255	16.7745	11.5484	13.5897	14.0775	10.9128	15.8877	17.0512	18.3772	15.5679	20.6466	22.9276	28.176	16.4	20.5634	29.2143	20.1774	20.248	16.2266	24.8469
ENSMUSG00000002326	Gmpr2	-0.0924016	0.718005	0.0615785	0.810182	-0.0308231	0.907517	10.3098	16.7612	16.4458	16.6531	15.8063	7.50852	8.24505	10.8508	16.4463	17.2227	15.1492	11.7875	9.49539	10.4293	8.66309	21.0858	13.1339	18.3974	14.5308	17.1028	17.6039	19.0706	20.6624	17.9106	12.6544	16.433	7.64619	17.5061	12.1012	10.3709
ENSMUSG00000002329	Mdp1	-0.128342	0.501675	-0.243983	0.208123	-0.372325	0.0631506	56.975	31.3596	37.6662	41.143	31.1855	44.05	30.4433	26.5844	31.5221	23.981	34.8673	30.3754	22.8403	19.5945	26.5307	31.2588	23.5139	27.1474	21.5826	30.9166	28.2532	30.213	25.0453	26.3264	28.9996	29.8229	27.1865	17.717	16.7766	25.7111
ENSMUSG00000002332	Dhrs1	0.355394	0.179404	-0.0537863	0.838271	0.301608	0.272728	31.4719	32.9817	30.7696	31.8369	8.97117	29.0329	36.7856	36.8926	32.4358	49.706	34.1459	38.7627	58.7688	68.5806	54.1443	55.304	62.4918	34.3268	56.8412	55.2552	64.1131	57.8546	53.0127	42.5106	44.2903	50.212	42.4788	43.0269	39.8789	38.2426
ENSMUSG00000002342	Tmem161a	0.246238	0.251575	-0.257449	0.230982	-0.0112107	0.960146	47.2079	30.8189	44.0324	26.4491	23.0687	23.5267	33.6144	30.3822	33.3495	35.9714	28.8557	29.242	48.5035	46.7739	50.0835	56.4138	43.6383	33.8781	30.5575	41.8799	38.0332	24.8561	43.4119	42.079	36.3814	36.2135	19.1155	30.7938	37.1286	30.0323
ENSMUSG00000002343	Armc6	0.178664	0.462295	0.529466	0.0258726	0.70813	0.004413	13.0229	14.5984	14.3238	13.7143	16.2335	14.0159	27.2721	33.6374	22.3853	30.3032	12.2637	22.6682	28.4862	16.118	21.387	24.4151	33.0465	19.5192	37.3955	44.7304	36.0772	27.4274	47.5862	32.3685	27.9451	28.6057	23.5758	23.2008	19.8019	26.1432
ENSMUSG00000002345	Borcs8	0.160598	0.455448	0.297466	0.16165	0.458064	0.0389839	24.9605	28.1155	48.2765	27.4287	38.8751	40.0454	28.5406	32.0098	52.9937	22.6729	18.7562	36.7225	25.4066	34.4483	15.7018	36.8077	45.5449	39.0384	36.7544	39.6873	36.9465	27.6417	33.3938	48.7685	43.4994	35.9092	29.9476	32.4811	29.7029	33.0571
ENSMUSG00000002346	Slc25a42	0.936316	0.215637	-0.57998	0.429697	0.356337	0.658886	0	0.540683	0.53051	0.489798	3.41759	1.00114	0	3.25523	0.456842	0.872035	0.721392	1.58678	1.02653	2.21228	0	1.66467	1.90653	0.224358	0.213689	1.9734	3.04265	4.28553	2.71325	0.863159	1.5818	0.912946	0.849577	0	0.82508	0.648179
ENSMUSG00000002365	Snx9	-0.0165852	0.97073	-0.114556	0.801472	-0.131142	0.781424	1.08524	4.86615	6.36613	3.91838	7.68957	4.50511	3.17117	4.88285	1.37053	4.57818	2.6451	3.62692	0.769896	1.89624	5.68515	1.29474	2.96571	2.91666	4.91484	2.19267	1.73866	3.85698	2.08711	5.82633	4.74539	3.04315	4.88507	5.48383	3.57535	2.59272
ENSMUSG00000002372	Ranbp3	0.0846603	0.547748	0.416027	0.00266769	0.500687	0.000528766	44.4948	58.9344	56.2341	49.9594	35.8847	64.5733	62.155	93.3167	79.9474	48.1799	60.116	60.0708	50.8132	61.9438	53.3321	66.2168	69.2706	58.3332	89.3219	65.78	71.0677	70.2827	64.2831	66.8948	79.8808	76.6875	65.205	61.1658	69.5817	62.8734
ENSMUSG00000002379	Ndufa11	0.191077	0.223212	-0.11489	0.463788	0.0761867	0.64008	221.931	265.475	247.218	239.511	323.389	232.764	235.301	246.313	268.623	313.714	361.658	337.53	333.622	348.276	314.849	399.705	331.312	304.006	399.598	320.787	375.985	418.053	379.228	348.932	349.314	357.266	362.344	362.143	342.958	334.461
ENSMUSG00000002393	Nr2f6	0.280219	0.286494	0.167073	0.519526	0.447292	0.0998634	13.0229	10.8137	14.3238	17.6327	7.26237	18.0204	16.4901	16.2762	16.9032	20.9288	18.5157	26.0685	21.3005	36.9766	21.6577	18.3114	23.9375	31.4102	32.0533	24.7771	28.6879	31.0701	28.3847	26.5421	22.4088	24.0409	23.5758	16.2406	20.0769	14.2599
ENSMUSG00000002395	Use1	0.328651	0.117667	-0.0410974	0.844603	0.287554	0.187293	126.43	117.869	136.872	130.776	61.9438	131.149	131.921	131.837	112.383	162.198	131.774	157.317	197.35	192.468	225.24	210.673	198.703	163.782	241.041	170.809	164.086	178.064	176.778	179.753	153.434	156.418	247.652	218.298	204.07	229.023
ENSMUSG00000002396	Ocel1	0.11716	0.553237	0.267865	0.168326	0.385025	0.0581125	21.1622	21.0866	22.2814	21.0613	16.6607	25.529	23.4667	23.8717	22.3853	20.4928	31.5008	18.1346	27.4596	21.1746	29.7794	19.7911	34.953	30.9615	32.6944	26.5313	34.3385	16.0707	23.5844	26.7579	35.8541	25.5625	22.089	19.1934	25.5775	19.0133
ENSMUSG00000002409	Dyrk1b	-0.220596	0.61669	-0.117523	0.794632	-0.338119	0.464483	3.79834	5.40683	2.65255	5.87758	2.56319	2.00227	1.9027	2.71269	5.48211	1.74407	6.0116	0.906729	2.05306	2.21228	2.16577	2.58948	2.54204	1.34615	1.9232	6.79727	7.82397	4.28553	1.8784	3.88422	1.05453	1.52158	4.88507	4.64016	4.95048	2.59272
ENSMUSG00000002413	Braf	-0.418383	0.113832	0.0534519	0.84068	-0.364932	0.184039	93.3306	54.609	66.8443	44.0818	70.4877	62.0704	48.8361	53.7113	63.0442	42.5117	43.043	46.6965	27.7163	24.6511	38.7132	17.7565	21.3955	33.8781	41.4556	30.6973	36.0772	25.4989	32.7677	26.7579	41.654	39.561	27.8236	33.7466	34.6534	38.2426
ENSMUSG00000002416	Ndufb2	0.347882	0.196949	-0.286631	0.287621	0.0612509	0.826969	66.1996	78.399	82.2291	79.8371	65.7885	70.5801	64.0577	73.2427	76.2927	145.848	139.71	134.423	154.236	152.647	202.77	179.784	155.7	116.891	165.609	193.612	188.862	178.921	196.189	153.858	144.998	152.158	115.755	103.771	131.463	123.37
ENSMUSG00000002428	Hltf	-0.548252	0.0180458	0.425625	0.067332	-0.122627	0.606933	37.4407	34.6037	51.4595	24.4899	34.6031	27.5312	39.3225	37.4352	37.9179	32.9193	24.2869	29.4687	20.5306	21.1746	16.7847	13.3173	27.1151	31.8589	15.1719	22.5845	24.9932	29.1416	22.7495	29.3474	26.6269	22.8237	11.0445	23.8336	26.4026	15.3402
ENSMUSG00000002455	Prpf6	-0.0819296	0.680533	0.209081	0.293039	0.127151	0.5377	189.374	207.082	189.392	203.756	204.201	202.73	227.056	215.93	204.209	142.578	122.396	143.263	144.227	91.6515	72.8241	118.006	139.812	134.166	137.829	141.208	152.133	188.778	189.927	183.853	159.762	193.24	129.136	133.088	127.887	166.15
ENSMUSG00000002458	Rgs19	0.0604457	0.837561	0.29939	0.29999	0.359835	0.232701	2.7131	8.11024	7.95766	3.42859	9.39836	12.0136	6.34234	7.59554	6.85263	6.75827	9.37809	8.61393	6.4158	8.53307	4.60226	7.21356	9.53265	10.9936	12.1803	18.6377	12.6053	9.21389	13.5662	8.4158	16.0816	14.3028	5.30985	5.06199	8.80085	8.64239
ENSMUSG00000002477	Snrpd1	0.243564	0.34759	-0.106291	0.681819	0.137273	0.61005	217.59	269.26	334.222	314.94	136.703	316.859	252.425	265.844	221.112	386.311	524.692	454.045	510.441	541.692	542.255	498.106	527.685	521.633	535.076	584.784	539.419	546.619	560.598	567.096	546.511	484.774	427.549	400.741	489.272	458.911
ENSMUSG00000002486	Tchp	0.234603	0.336848	-0.288849	0.238152	-0.0542467	0.832118	22.2474	24.3307	18.5679	30.8573	32.0399	25.0284	27.2721	17.3612	32.8926	20.7108	20.9204	20.1747	17.7076	21.1746	11.3703	27.1896	16.9469	15.7051	11.5392	8.11287	12.8226	5.99974	9.39201	16.8316	16.3452	14.3028	12.5313	17.717	15.4015	21.606
ENSMUSG00000002489	Tiam1	0.107386	0.768934	-0.590907	0.110737	-0.483521	0.20933	22.79	29.1969	11.6712	10.2858	33.3215	14.5165	15.8559	11.3933	15.9895	10.9004	7.21392	6.57379	9.23876	12.0095	12.9946	9.43312	7.20244	4.93589	6.62435	7.67433	4.78131	6.21402	10.6443	15.1053	7.90899	14.3028	3.39831	9.49124	6.60064	6.04967
ENSMUSG00000002496	Tsc2	-0.0509759	0.794633	0.344797	0.0754779	0.293821	0.144392	21.7048	22.168	40.3188	38.2042	26.9135	23.0261	50.7388	36.3501	43.4	34.0093	35.1077	26.5218	23.6102	28.7596	18.1383	34.0332	34.5294	23.3333	31.1985	23.6808	27.6012	34.9271	30.8893	21.3632	28.4724	27.997	31.0095	32.903	29.4278	22.9023
ENSMUSG00000002500	Rpl3l	-0.264797	0.666542	-0.723469	0.261059	-0.988266	0.135064	8.68191	2.70341	1.06102	1.46939	2.13599	2.00227	1.9027	0	1.82737	2.3981	5.29021	0.226682	3.33622	3.1604	1.35361	4.43912	4.87224	0	0.854755	1.3156	5.43331	4.71408	6.05263	6.2579	3.95449	6.69494	1.06197	1.05458	0.275027	1.51242
ENSMUSG00000002504	Slc9a3r2	-0.200705	0.293411	0.128391	0.502795	-0.0723141	0.714621	36.3555	33.5223	38.7273	30.8573	35.8847	28.0318	38.0541	40.1479	31.0653	33.7913	26.932	43.523	39.2647	21.1746	16.514	32.1836	30.0808	31.6345	27.5658	29.8203	37.3812	51.8549	40.2813	34.5264	47.7176	43.5171	27.6112	34.8012	18.4268	34.1374
ENSMUSG00000002524	Puf60	0.171469	0.0909721	-0.00507301	0.960017	0.166396	0.11422	238.753	273.586	293.903	299.267	319.972	270.307	275.258	301.652	272.735	250.274	226.517	196.76	252.013	238.294	217.119	234.718	254.416	241.634	265.188	254.13	242.978	271.274	294.074	262.185	245.706	286.969	264.856	270.395	248.624	278.717
ENSMUSG00000002546	Golga2	-0.107086	0.600072	0.02345	0.908774	-0.0836358	0.693357	85.1913	63.8006	79.0461	58.7758	49.555	59.5676	79.2793	52.6263	49.7958	52.9761	33.9054	31.0555	49.0167	52.7786	27.6136	52.3446	42.3673	40.3845	51.0716	34.8634	27.8186	38.9983	32.7677	36.6843	44.0267	33.779	38.4433	36.4885	36.5785	36.082
ENSMUSG00000002550	Uck1	-0.0557234	0.813564	-0.0497372	0.833865	-0.105461	0.668007	20.0769	27.0341	32.3611	22.0409	13.6703	15.017	26.0036	24.4142	15.0758	28.9952	30.058	26.9752	39.0081	21.4907	38.1717	24.4151	30.7163	22.4358	29.9164	29.601	23.6892	22.499	22.5408	29.9948	34.7996	17.346	16.3544	26.7864	14.5764	25.4951
ENSMUSG00000002578	Ikzf4	0.341244	0.452721	0.592193	0.170876	0.933436	0.0422897	5.96881	3.2441	3.71357	4.40818	1.2816	5.50625	9.51352	7.053	1.82737	2.83411	0	2.94687	5.38928	1.89624	4.06082	2.40452	3.17755	5.16024	6.62435	2.19267	1.52133	1.07138	2.92196	2.37369	2.3727	1.21726	4.03549	3.16375	2.47524	2.37666
ENSMUSG00000002580	Mien1	0.187582	0.190716	-0.490213	0.000705487	-0.302631	0.0447443	84.106	77.8583	79.0461	64.6533	68.3517	72.5823	60.8865	49.371	63.0442	67.1467	87.7693	82.5123	99.06	101.449	92.0453	96.7357	69.4824	58.5576	72.0131	62.9295	85.1943	102.424	87.0326	97.537	84.0989	108.336	63.7183	75.9299	66.8315	66.1143
ENSMUSG00000002602	Axl	1.07236	0.0945657	-0.963442	0.131597	0.108915	0.87311	2.17048	4.32546	5.83561	2.44899	7.68957	5.50625	1.9027	3.25523	2.28421	1.30805	1.44278	0.680047	0.769896	4.42455	13.2653	0	2.96571	4.03845	1.06844	1.09633	1.30399	2.78559	1.46098	1.72632	2.3727	0	1.91155	2.32008	3.30032	1.72848
ENSMUSG00000002603	Tgfb1	0.024348	0.961502	-0.430947	0.404873	-0.406599	0.44899	1.08524	3.2441	5.3051	4.89798	2.99039	2.50284	1.26847	4.34031	3.65474	3.27013	3.60696	1.81346	4.36275	2.21228	2.43649	1.47971	3.17755	0.673075	0.854755	3.289	1.30399	3.6427	2.29582	2.58948	1.5818	0.608631	1.69915	0	0.275027	0.21606
ENSMUSG00000002608	Ccdc97	0.0380827	0.855639	-0.217408	0.301795	-0.179326	0.412407	47.2079	41.0919	32.8916	51.4288	40.5838	44.05	45.0306	33.6374	33.3495	27.9051	29.3366	37.4026	28.7428	24.335	26.8014	29.4091	19.7008	24.0064	31.4122	17.5413	13.9093	24.2132	22.7495	18.7737	25.0451	26.1711	33.5583	31.6375	16.7766	27.2235
ENSMUSG00000002617	Zfp40	0.32888	0.591352	-0.629536	0.311354	-0.300656	0.644777	5.4262	2.70341	1.06102	5.38778	1.2816	1.5017	3.80541	2.71269	1.82737	4.79619	0.480928	1.36009	5.64591	2.84436	4.60226	0.554889	1.48286	3.14102	0	0.438533	0.86933	0.428553	0.417422	0.647369	1.31816	2.13021	2.12394	2.74191	0.550053	1.51242
ENSMUSG00000002625	Akap8l	-0.16807	0.636048	-0.235011	0.508805	-0.403081	0.274627	275.108	127.601	126.792	151.348	187.54	111.126	134.458	109.05	119.693	55.5922	53.1425	62.5643	77.2463	64.7881	27.0721	62.7025	54.2302	48.6858	50.6442	54.3781	33.9039	45.4266	69.0834	45.9632	50.8812	53.5595	55.6473	43.4488	35.2034	38.4586
ENSMUSG00000002635	Pdcd2l	0.300224	0.472507	0.161169	0.698701	0.461393	0.286959	8.13929	14.0578	22.8119	19.1021	0.427198	31.0352	27.2721	27.1269	11.4211	38.1515	38.2338	37.8559	34.902	54.6748	44.3983	34.0332	49.5698	49.8076	48.0799	47.8001	58.6798	57.8546	50.2994	42.9422	57.7356	36.2135	34.1955	36.4885	43.7292	42.5638
ENSMUSG00000002658	Gtf2f1	0.201483	0.245644	0.0546676	0.752085	0.256151	0.154889	117.206	126.52	149.073	152.327	187.113	161.183	156.022	159.506	176.798	106.17	107.006	95.4332	91.6177	94.4958	101.791	98.4004	119.476	110.16	95.5188	116.869	120.402	123.209	133.993	88.258	117.317	90.9903	117.666	105.88	101.21	122.506
ENSMUSG00000002660	Clpp	0.222194	0.215729	-0.084356	0.637917	0.137838	0.45982	72.1684	109.759	122.017	104.817	90.9932	96.109	100.209	110.678	111.47	130.587	149.088	131.702	123.183	134.949	184.091	181.449	151.251	142.692	146.804	140.55	144.091	161.136	164.882	160.763	163.98	154.288	171.19	138.572	147.139	149.513
ENSMUSG00000002661	Alkbh7	0.277449	0.0997148	0.392734	0.0166618	0.670183	0.000103856	30.3867	27.0341	40.3188	63.1839	32.0399	27.5312	42.4937	50.4561	52.9937	22.0189	27.4129	35.5891	26.4331	32.5521	35.4645	28.1144	47.6632	39.0384	47.6526	55.6937	51.9425	51.2121	49.0471	41.6474	48.7721	47.7775	40.5673	48.7217	48.1297	50.9901
ENSMUSG00000002668	Dennd1c	-0.96156	0.383723	0.986699	0.371281	0.0251394	0.981883	0	3.2441	1.06102	1.46939	1.2816	0	3.17117	1.62762	0.456842	0.654026	2.16418	0.226682	0	1.5802	0	0	1.48286	0	0.854755	1.3156	0	0.428553	1.04356	0	0	0	1.91155	1.68733	0	2.59272
ENSMUSG00000002679	Med6	0.0535051	0.813147	0.395188	0.0751664	0.448693	0.0526663	7.05405	16.7612	17.5068	15.1837	9.39836	14.5165	19.6613	16.2762	16.4463	16.7867	21.1608	18.8146	17.9643	21.8067	15.9726	18.3114	26.4796	34.3268	16.8814	28.2854	30.4265	26.9988	20.0363	25.2474	28.736	25.8668	18.6907	19.8261	31.353	23.5505
ENSMUSG00000002718	Cse1l	0.060311	0.81854	0.0686105	0.793982	0.128921	0.636499	51.0062	82.7245	103.45	83.2657	44.8558	116.132	85.6217	114.476	72.1811	141.27	172.413	162.305	143.971	154.543	130.217	151.855	160.572	174.102	150.437	159.626	165.607	162.85	152.777	137.89	147.107	123.552	114.48	123.175	191.969	116.456
ENSMUSG00000002728	Naa20	0.0644249	0.801891	0.0101743	0.968339	0.0745992	0.779702	26.5884	23.2494	27.056	32.8165	25.6319	31.0352	29.1748	32.0098	32.8926	18.5307	20.4394	17.0012	22.0704	14.8539	9.74597	18.1264	19.0653	11.891	13.4624	13.3753	19.3426	13.928	14.1924	26.1106	20.2997	17.346	20.8146	23.6226	16.7766	14.6921
ENSMUSG00000002731	Prkra	-0.226597	0.431669	-0.831473	0.0065691	-1.05807	0.000753999	23.8753	9.19161	11.6712	11.7552	8.11677	12.0136	4.43964	6.51047	6.39579	8.06632	10.8209	13.1476	5.90254	16.4341	6.49731	10.7279	5.50775	5.60896	6.41066	10.0863	5.21598	6.64257	5.6352	5.82633	11.8635	11.8683	7.00901	4.42924	9.07588	7.12997
ENSMUSG00000002732	Fkbp7	0.473611	0.43278	-0.375112	0.532831	0.0984987	0.876715	8.13929	1.62205	2.65255	1.95919	5.12638	2.00227	1.9027	2.71269	5.93895	1.96208	0	1.81346	5.38928	1.89624	4.60226	2.03459	1.90653	0.448717	3.20533	1.09633	1.95599	0	2.92196	1.72632	0.527266	0.912946	2.12394	1.2655	1.65016	2.1606
ENSMUSG00000002733	Plekha3	0.575576	0.00846193	-0.115309	0.589475	0.460267	0.0432624	17.9064	17.8425	15.9153	17.6327	32.0399	18.0204	28.5406	19.5314	18.7305	10.9004	13.9469	17.0012	14.628	23.703	27.0721	17.5715	23.9375	21.7628	12.3939	18.1991	23.0372	20.5705	25.0453	20.7158	13.9725	23.4323	19.5403	19.4043	27.5027	22.6863
ENSMUSG00000002741	Ykt6	-0.168736	0.446481	0.261846	0.23686	0.0931099	0.684672	25.5031	34.063	48.2765	44.0818	27.3407	38.5437	38.6883	36.8926	42.0295	63.6585	66.6085	70.4982	45.4239	40.4531	41.4204	67.5116	69.4824	73.8139	58.5507	64.2451	56.2891	56.7833	63.0308	67.758	69.5991	56.6027	54.5853	64.5404	62.7061	52.9346
ENSMUSG00000002748	Baz1b	-0.0941734	0.753978	0.16791	0.576274	0.0737367	0.813047	362.47	387.129	473.215	442.777	417.373	403.958	450.306	392.256	438.112	206.018	167.844	183.613	156.032	133.053	125.073	156.664	211.201	192.051	144.454	180.237	155.175	165.636	179.283	188.385	214.07	234.323	202.624	190.458	215.896	222.974
ENSMUSG00000002763	Pex6	-0.141118	0.659315	0.71481	0.0219839	0.573692	0.0752482	7.05405	4.86615	3.71357	3.91838	5.98078	6.00681	11.4162	5.42539	6.85263	10.4644	7.69485	10.8807	5.38928	8.53307	8.93381	6.84364	13.5575	13.9102	14.1035	5.70093	6.51997	10.7138	15.2359	7.98422	17.3998	7.30357	13.8056	8.85849	7.42572	7.12997
ENSMUSG00000002767	Mrpl2	0.192004	0.114481	0.00558291	0.963252	0.197587	0.117766	98.2141	125.438	123.609	150.368	105.518	130.648	121.139	145.4	167.204	157.402	148.847	121.275	139.095	154.227	138.068	161.843	144.896	130.128	158.13	145.374	169.085	171.207	138.584	165.079	155.016	176.503	134.446	143.845	157.59	143.896
ENSMUSG00000002768	Mea1	-0.000767087	0.997241	0.231652	0.292296	0.230885	0.312586	30.3867	16.2205	18.5679	12.7347	20.0783	20.0227	17.1243	20.6165	20.5579	18.3127	15.1492	28.3353	19.504	17.0661	21.387	26.4497	19.7008	38.3653	25.0016	32.2322	36.5118	31.2844	21.9147	21.7948	12.918	23.128	23.7881	33.5357	28.0527	30.2484
ENSMUSG00000002769	Gnmt	0.362835	0.678271	-0.0285052	0.97385	0.33433	0.712848	3.79834	0.540683	1.59153	0	0.427198	0	0.634234	1.62762	2.74105	4.36017	2.6451	3.8536	8.98213	9.16515	0	5.17897	7.62612	0	7.4791	2.41193	3.47732	0.214276	3.33938	2.1579	2.10906	2.13021	0.212394	1.2655	0.275027	3.2409
ENSMUSG00000002778	Kdelr1	0.00464145	0.979739	-0.0985538	0.590276	-0.0939123	0.621153	107.439	94.6195	92.8393	82.7759	42.2926	86.5982	104.649	74.8704	71.7242	111.184	115.182	115.608	112.662	116.619	130.488	130.399	100.834	120.705	105.562	83.7599	96.4956	91.0675	112.913	97.9686	103.871	97.0766	121.702	106.091	89.1086	123.154
ENSMUSG00000002781	Tmem143	-0.2643	0.35751	-0.320272	0.275514	-0.584572	0.053191	22.2474	17.3019	8.48817	8.81636	8.97117	10.0114	6.97658	7.053	13.7053	16.3506	22.1227	14.961	19.2474	14.5378	18.6798	12.0226	6.99061	12.3397	17.3088	5.70093	8.0413	10.2853	9.39201	7.76843	7.90899	13.0856	9.34534	11.1786	4.40043	6.04967
ENSMUSG00000002797	Ggct	-0.0750788	0.780945	-0.347689	0.202867	-0.422768	0.135093	33.6424	20.0053	22.2814	39.1838	45.7102	29.5335	23.4667	22.7866	21.0147	35.3174	27.1724	24.0283	18.9908	19.2784	7.30948	13.8722	22.6665	11.891	17.7362	20.1725	20.4292	24.4275	20.8711	19.2053	21.0906	21.6064	18.2659	19.6152	13.7513	17.933
ENSMUSG00000002799	Jag2	0.248639	0.557244	-0.241992	0.567903	0.0066471	0.988095	3.25572	3.2441	4.24408	2.93879	1.2816	2.00227	3.80541	0	3.1979	2.83411	4.80928	3.8536	2.82295	8.53307	4.06082	6.47371	4.44857	6.73075	2.56426	4.82387	3.04265	5.99974	3.54809	4.74738	5.53629	1.82589	2.12394	2.74191	2.20021	1.94454
ENSMUSG00000002803	Btbd6	-0.431695	0.24349	0.318184	0.392463	-0.113511	0.765059	7.05405	4.32546	4.24408	8.81636	1.70879	3.50398	6.97658	4.88285	2.74105	11.3364	13.466	5.21369	5.38928	7.58495	4.33154	7.0286	12.922	9.87177	3.8464	2.41193	4.99865	2.78559	3.96551	6.04211	7.11809	5.78199	7.85858	7.38207	11.2761	7.77815
ENSMUSG00000002804	Nudt14	0.292692	0.161506	0.0231176	0.910537	0.315809	0.14526	22.2474	14.0578	17.5068	13.7143	18.3695	14.5165	15.2216	21.159	19.6442	11.9905	14.9088	20.8548	12.575	27.8115	23.5528	22.7505	24.1494	18.6218	21.3689	14.4716	19.5599	22.9276	15.6533	17.9106	21.8815	18.5632	19.3279	25.5209	23.3773	23.7666
ENSMUSG00000002808	Epdr1	0.597385	0.2173	-0.829365	0.0910841	-0.231981	0.655642	2.7131	2.16273	2.65255	0	1.70879	2.50284	0.634234	1.62762	1.82737	3.92416	3.36649	5.21369	7.9556	5.37267	7.5802	7.76845	3.81306	4.71153	3.20533	6.13947	6.95464	5.14264	7.72232	3.23685	1.84543	4.26042	0.424788	1.2655	0.82508	1.94454
ENSMUSG00000002812	Flii	0.13554	0.557263	-0.0305475	0.894595	0.104993	0.661711	63.4865	55.6903	51.99	38.694	61.5166	61.5699	58.3496	54.2539	56.1916	27.2511	33.6649	29.4687	46.1938	25.9152	34.9231	43.2814	33.4702	41.5063	29.2753	37.4946	20.2119	34.07	37.9854	29.1316	36.1177	39.8653	40.5673	22.3571	33.5532	38.2426
ENSMUSG00000002814	Top3a	-0.283037	0.269845	0.586389	0.0206098	0.303352	0.243247	6.51143	10.273	13.7933	12.7347	8.11677	8.50965	10.1478	14.6485	12.7916	14.6066	15.6302	18.8146	13.6015	11.0614	8.93381	10.9128	10.8037	17.2756	29.489	15.7872	17.3866	13.4994	11.6878	13.379	8.43626	9.43378	17.8411	14.7641	18.1518	14.0439
ENSMUSG00000002820	Atg4d	0.0225025	0.907743	0.130063	0.500798	0.152566	0.44762	45.58	23.79	24.934	20.0817	30.7583	28.0318	29.1748	24.9568	27.8674	21.5829	32.9436	29.9221	33.3622	25.5992	26.8014	32.5535	38.7661	27.3717	40.8145	23.023	21.2986	28.4988	25.4628	36.4685	36.1177	48.3862	24.4253	33.5357	31.353	30.6805
ENSMUSG00000002825	Qtrt1	-0.0121844	0.95779	0.313122	0.172104	0.300938	0.206315	22.2474	61.0972	54.1121	69.0615	14.9519	57.0647	69.7658	67.8174	46.5979	67.3647	63.9634	61.6576	47.2203	71.1089	52.2492	54.1942	72.2363	64.1665	77.1416	66.4378	73.893	85.9249	71.1705	86.5317	89.6352	62.9933	77.9487	60.7439	73.9822	85.9918
ENSMUSG00000002833	Hdgfl2	0.0378356	0.760897	0.0786396	0.526013	0.116475	0.366337	105.811	111.921	121.487	153.307	89.7117	93.6062	134.458	119.901	119.693	91.3456	99.5521	112.208	113.175	100.817	101.521	77.3146	102.317	104.327	98.7242	88.1452	102.798	124.066	90.5807	76.8212	96.7533	105.902	106.834	120.222	105.06	119.265
ENSMUSG00000002835	Chaf1a	-0.101155	0.625735	0.0893088	0.666817	-0.0118467	0.956099	173.638	197.349	150.665	175.348	255.037	143.162	195.978	181.751	163.55	137.781	135.141	129.662	113.945	92.2835	74.9898	92.6665	130.703	107.243	117.101	112.484	118.446	127.066	128.149	138.537	148.162	155.81	121.489	143.845	129.538	160.316
ENSMUSG00000002844	Adprh	0.0762231	0.760935	-0.0423848	0.865646	0.0338383	0.896477	87.3617	121.654	126.261	131.266	132.859	137.656	150.948	158.964	138.423	252.454	306.111	290.153	232.252	240.506	278.572	226.765	225.818	240.961	264.547	207.207	240.804	198.42	244.401	227.442	223.561	235.236	264.856	250.78	256.6	267.05
ENSMUSG00000002845	Tmem39a	0.125476	0.465451	-0.437828	0.0116234	-0.312352	0.0836079	61.316	67.0447	47.2154	45.0614	88.4301	51.5585	37.4198	51.5412	41.1158	64.3126	46.65	63.471	77.2463	67.3164	46.2934	44.0212	48.9343	55.1922	38.464	55.4745	51.5078	68.7827	52.1778	72.0738	62.481	60.2545	36.107	37.1213	35.4784	46.0207
ENSMUSG00000002846	Timmdc1	-0.169332	0.550758	0.207366	0.464342	0.0380342	0.896339	8.13929	7.56956	8.48817	12.7347	4.27198	7.00795	12.6847	7.053	5.02527	10.0284	12.0232	9.74734	8.21223	3.1604	11.3703	9.06319	13.7694	11.4423	6.41066	16.445	12.3879	16.9278	18.3666	10.1421	16.0816	17.0417	8.49577	6.32749	11.5511	10.803
ENSMUSG00000002847	Pla1a	-0.284799	0.313875	0.207828	0.464292	-0.0769707	0.791545	13.0229	15.1391	13.7933	7.34697	15.3791	11.5131	10.1478	12.4784	9.13685	10.6824	10.8209	5.89374	10.5219	10.1133	4.06082	3.88423	6.99061	13.0128	10.6844	11.8404	14.9959	15.2136	12.1053	14.4579	18.9816	10.9554	3.8231	5.48383	4.40043	6.48179
ENSMUSG00000002870	Mcm2	-0.0324804	0.885755	-0.235304	0.298471	-0.267784	0.254188	135.112	179.507	211.143	188.572	89.2845	208.737	175.683	213.76	170.402	325.051	352.52	334.81	282.039	282.855	366.286	247.481	226.453	236.698	222.877	214.443	231.894	225.419	233.13	247.295	209.852	206.326	299.051	272.926	251.099	331.652
ENSMUSG00000002871	Tpra1	-0.190851	0.666363	0.396602	0.367568	0.205751	0.651024	3.79834	3.2441	5.83561	4.89798	0	4.50511	0.634234	6.51047	5.02527	9.15636	4.80928	14.0543	5.64591	11.0614	6.22659	7.58349	10.38	9.87177	12.6076	4.82387	9.56263	13.2851	12.314	11.0053	10.0181	7.9122	5.94704	5.90566	11.0011	9.93875
ENSMUSG00000002881	Nab1	0.439996	0.151726	-0.481491	0.117748	-0.041495	0.898396	11.395	14.0578	5.3051	19.5919	12.3888	10.5119	13.9532	6.51047	8.22316	8.28433	6.25206	7.93388	7.9556	6.32079	13.2653	9.24816	8.47346	10.0961	3.41902	5.48167	11.3013	4.92836	7.5136	3.02106	7.11809	5.17336	5.94704	5.27291	6.32561	6.48179
ENSMUSG00000002885	Adgre5	0.213689	0.395835	-0.377511	0.134989	-0.163822	0.53334	41.2391	23.2494	52.5205	38.694	13.6703	40.546	22.8324	17.3612	25.1263	33.1373	31.5008	48.0566	49.7866	60.6796	43.3154	45.5009	43.8502	43.5255	41.2419	40.3451	49.5518	46.9265	31.3067	38.1948	56.4175	30.4315	21.027	22.1462	30.528	27.4396
ENSMUSG00000002897	Il17ra	-0.304377	0.380296	0.138826	0.691365	-0.165551	0.644393	11.395	9.19161	8.48817	3.42859	6.40798	12.5142	13.9532	9.7657	7.76632	5.66822	9.37809	7.02715	5.90254	7.26891	7.5802	2.77445	5.29591	4.03845	5.34222	6.578	3.47732	10.9281	11.0617	9.49475	6.06356	17.6503	7.85858	4.21833	8.80085	7.34603
ENSMUSG00000002900	Lamb1	0.303916	0.280544	-1.4055	3.22095e-06	-1.10158	0.00047013	14.1081	14.0578	16.4458	13.2245	10.68	9.51079	5.70811	3.79777	4.56842	7.19429	9.61856	11.3341	17.1944	17.0661	15.1604	12.7625	4.0249	3.58974	9.61599	5.48167	7.82397	5.78546	6.26134	3.88422	6.06356	4.56473	9.77013	14.9751	4.40043	6.26573
ENSMUSG00000002908	Kcnn1	-0.175349	0.752584	0.0948181	0.865236	-0.080531	0.888803	2.17048	2.70341	5.3051	4.40818	3.41759	1.00114	4.43964	1.62762	4.11158	2.3981	2.16418	3.40023	1.28316	3.47643	0	3.88423	2.96571	2.46794	1.28213	5.04313	0.86933	0.857106	3.7568	1.72632	2.63633	0.912946	1.48676	1.05458	0	1.0803
ENSMUSG00000002910	Arrdc2	0.546746	0.203791	-0.350199	0.411368	0.196548	0.663893	1.08524	4.32546	5.3051	1.95919	0.427198	4.50511	4.43964	3.25523	2.74105	3.48814	4.56881	6.80047	8.72549	7.26891	6.22659	11.2828	7.20244	5.60896	4.91484	13.5945	8.0413	3.42842	5.42649	8.20001	7.11809	9.73809	2.54873	4.85108	2.75027	4.10514
ENSMUSG00000002948	Map2k7	0.280392	0.137064	-0.0247798	0.894608	0.255612	0.192122	21.1622	44.8767	36.6052	33.3063	23.9231	45.0511	29.809	48.286	31.5221	38.8055	25.2487	33.0956	46.7071	43.9295	35.1938	38.6573	40.4608	32.532	47.2252	33.1093	27.3839	31.2844	29.8457	38.6264	37.6995	41.6912	37.169	40.7069	22.8272	43.212
ENSMUSG00000002949	Timm44	0.284072	0.0729761	-0.155024	0.326677	0.129049	0.434071	62.4012	70.2888	105.572	67.5921	55.5358	76.5869	73.5712	71.0726	93.6527	76.521	68.2918	86.3659	112.918	97.6562	98.0012	115.047	92.5726	79.1985	85.2618	87.4874	83.4557	76.711	83.2758	88.0422	82.5171	60.8631	67.7537	51.6745	62.431	68.9231
ENSMUSG00000002957	Ap2a2	0.0305181	0.776323	-0.225757	0.0372555	-0.195239	0.0830135	109.609	103.811	97.0834	90.1228	97.4012	87.5994	87.5244	81.3808	89.5411	86.9855	81.2768	77.5253	79.2993	85.6467	91.7746	86.5628	74.3546	66.8588	71.7994	87.9259	73.241	61.4973	64.9092	74.0159	71.7082	66.3408	82.1965	77.8282	82.783	82.1027
ENSMUSG00000002963	Pnkp	0.418615	0.105739	-0.217898	0.397717	0.200717	0.456834	28.2162	22.168	27.056	18.1225	20.9327	18.0204	16.4901	20.6165	24.2126	27.0331	20.6799	30.8288	54.6626	34.4483	33.2987	46.7957	33.682	27.5961	47.2252	34.4249	36.5118	24.8561	43.6206	35.6053	38.754	29.2143	38.231	20.0371	34.3783	27.6556
ENSMUSG00000002968	Med25	0.0252288	0.871217	0.115217	0.458422	0.140445	0.384196	122.632	136.793	112.468	119.021	200.783	117.633	144.605	135.635	178.625	170.047	130.812	186.56	123.953	153.595	112.079	135.948	174.342	144.038	146.59	127.175	141.483	123.423	145.889	216.653	188.761	234.932	166.517	166.413	172.167	169.391
ENSMUSG00000002980	Bcam	0.37083	0.228226	-0.310804	0.312377	0.0600259	0.851276	52.6341	69.7481	58.3561	96.0004	152.937	70.5801	45.0306	64.5621	92.2822	51.232	30.7794	60.2975	46.7071	29.3917	25.4478	37.5475	46.3922	45.7691	33.9765	37.7139	47.5958	46.9265	37.9854	29.5632	50.0903	52.3423	51.8242	45.1361	32.7282	46.0207
ENSMUSG00000002981	Clptm1	0.188622	0.127107	-0.0303172	0.805535	0.158305	0.217994	100.385	97.3229	105.572	139.103	95.6924	93.6062	98.9406	92.7741	108.272	101.592	92.3381	88.1794	93.9274	106.821	80.675	124.11	99.775	92.2113	136.761	102.178	117.36	101.781	112.495	101.205	114.417	88.8601	105.135	106.302	106.985	103.925
ENSMUSG00000002983	Relb	-0.0883132	0.805292	0.408383	0.250294	0.32007	0.384838	9.76715	10.273	12.2017	9.30616	1.70879	6.00681	11.4162	4.88285	7.76632	10.9004	9.85902	13.1476	5.38928	16.7501	15.1604	12.9474	15.2522	10.0961	28.2069	17.7606	14.5613	12.6423	14.1924	15.5369	9.49079	19.7805	11.0445	11.1786	11.2761	17.0687
ENSMUSG00000002984	Tomm40	-0.110058	0.628873	0.409606	0.071579	0.299549	0.204065	46.1227	162.746	166.05	136.654	48.2734	176.7	142.069	238.717	106.444	136.909	141.874	138.276	95.9804	128.944	107.747	121.336	162.055	150.993	150.65	155.46	177.343	172.064	154.655	193.995	158.18	131.16	133.384	154.813	166.391	169.823
ENSMUSG00000002985	Apoe	-0.1272	0.228993	-0.354872	0.000816008	-0.482072	1.16584e-05	977.258	987.828	920.436	689.636	981.702	779.384	548.613	697.162	627.245	1154.14	703.597	837.364	832.258	753.122	775.346	791.272	636.993	673.075	688.291	401.477	406.412	404.983	583.974	597.954	645.637	619.586	437.744	434.91	434.542	480.517
ENSMUSG00000002996	Hbp1	-0.120789	0.554549	-0.128955	0.531529	-0.249744	0.241639	35.8129	27.0341	24.4035	24.0001	16.2335	23.5267	26.6378	22.2441	29.2379	43.6017	45.9286	36.2692	40.5479	32.5521	45.4812	33.6633	30.0808	27.8204	38.2503	42.0992	31.9479	38.9983	41.3248	30.4264	41.1267	32.8661	40.1425	32.2702	39.6038	30.0323
ENSMUSG00000002997	Prkar2b	0.0617714	0.911604	0.617029	0.257577	0.678801	0.232194	3.25572	6.48819	5.83561	3.91838	6.83517	10.0114	10.1478	5.42539	5.48211	1.52606	1.44278	4.30696	1.79643	0	2.70721	1.29474	1.69469	4.71153	7.4791	2.19267	1.73866	1.28566	1.25227	1.51053	4.74539	3.34747	2.12394	2.95283	0.82508	0.648179
ENSMUSG00000003031	Cdkn1b	0.159987	0.569217	0.36143	0.19623	0.521417	0.0730539	58.6029	41.0919	50.929	46.5308	8.11677	40.0454	63.4234	46.6583	32.8926	50.796	45.9286	43.0696	65.6978	76.4816	48.1884	71.0259	84.9465	71.346	100.434	87.4874	84.5423	99.4243	88.7023	93.437	90.6897	59.3415	35.8946	48.7217	52.8051	41.4835
ENSMUSG00000003032	Klf4	0.0344573	0.890534	-0.319579	0.202262	-0.285122	0.273027	387.973	272.504	280.11	325.226	359.274	283.321	328.533	250.653	231.162	182.255	150.049	166.611	176.306	157.072	139.692	176.085	135.999	112.404	99.1515	169.932	174.301	175.707	162.377	155.369	169.78	167.069	211.545	201.003	188.668	178.465
ENSMUSG00000003033	Ap1m1	0.377255	0.0787924	-0.281664	0.188879	0.0955909	0.668994	29.8441	36.7664	65.7833	65.6329	76.4685	46.5528	44.3964	67.8174	61.6737	66.0566	87.7693	75.9386	65.9545	84.6986	87.9845	91.9267	64.1865	57.4358	82.2701	73.6736	83.4557	71.3541	50.7168	78.3317	79.3535	88.5558	51.6118	67.2823	63.2561	52.7186
ENSMUSG00000003037	Rab8a	0.273389	0.00421507	0.0213312	0.822115	0.29472	0.00295707	153.561	146.525	237.669	208.654	217.871	208.236	195.978	193.686	235.274	182.473	173.615	169.785	212.748	192.468	172.72	202.535	209.718	214.038	213.689	181.991	177.343	194.563	190.345	217.085	205.106	207.847	151.225	160.929	144.664	162.693
ENSMUSG00000003038	Hmgn2	-0.0584854	0.795566	-0.080515	0.721879	-0.139	0.553625	35.2703	68.6667	62.0697	57.7962	44.4286	61.0693	46.9333	54.7964	31.5221	71.5068	86.3265	102.234	59.282	59.0994	91.7746	78.4244	101.47	83.0126	56.8412	76.5241	67.1557	85.7106	77.8493	73.5843	65.1173	67.558	81.1346	83.1011	98.1845	81.4545
ENSMUSG00000003039	Fam32a	0.360847	0.010105	-0.287953	0.0400192	0.0728935	0.617382	243.094	273.045	367.113	331.103	467.355	331.877	298.09	278.322	285.983	212.994	249.602	206.734	283.579	234.501	251.771	281.514	260.135	228.173	234.203	249.306	253.192	240.204	237.305	262.4	253.351	258.364	255.298	261.115	230.472	251.278
ENSMUSG00000003051	Elf3	0.149669	0.723341	-1.03183	0.0154967	-0.882165	0.0462296	43.9522	14.5984	20.6899	15.6735	5.98078	16.0182	17.7586	10.3082	9.59369	44.9098	48.8142	54.6304	62.105	63.84	92.0453	22.5655	31.3518	15.4807	34.1902	20.3918	16.9519	14.9994	26.5063	17.0474	21.0906	17.346	29.5228	21.5135	12.3762	16.4205
ENSMUSG00000003062	Stard3nl	0.349075	0.104815	0.150246	0.476254	0.499322	0.024695	14.6507	21.0866	15.9153	19.1021	11.9616	19.5221	29.1748	16.8187	21.4716	20.7108	16.592	25.1617	31.8224	25.5992	30.5915	21.6407	33.4702	36.3461	19.4457	41.2221	33.6865	33.4271	38.6116	32.5843	33.745	26.1711	30.5848	24.6772	38.7787	28.3038
ENSMUSG00000003068	Stk11	-0.00570477	0.958846	0.0824105	0.454843	0.0767058	0.503077	82.4782	85.4279	97.0834	73.4697	77.3229	94.1068	102.746	96.5719	95.0232	82.8433	82.4791	74.3518	81.609	70.1608	85.2772	70.471	82.1926	87.7242	58.337	83.7599	93.2356	85.0678	83.2758	71.6422	77.7717	68.471	88.1436	77.6172	79.7577	74.7567
ENSMUSG00000003070	Efna2	0.301891	0.231774	0.0722829	0.771818	0.374174	0.152602	16.2786	13.5171	14.8543	15.1837	8.11677	16.0182	18.3928	13.0209	12.7916	12.8625	19.9585	23.8016	32.8489	25.5992	20.0334	19.976	24.3612	26.6987	30.1301	14.6909	19.3426	20.7848	29.0109	22.4421	25.0451	21.3021	14.018	13.9205	17.3267	20.9578
ENSMUSG00000003072	Atp5d	0.242353	0.152088	-0.286001	0.0911221	-0.0436474	0.804011	222.474	239.523	230.242	226.287	345.603	237.269	175.049	262.046	255.375	349.468	340.978	325.289	389.054	304.978	366.828	352.54	276.023	310.063	329.081	290.09	327.52	310.272	318.285	287.216	296.323	325.009	354.061	312.789	234.048	335.109
ENSMUSG00000003099	Ppp5c	-0.0455607	0.81325	0.434949	0.0233279	0.389388	0.0504728	30.3867	61.0972	60.4782	59.7554	44.4286	59.067	93.8667	85.1786	63.9579	78.9191	103.159	77.9787	83.9187	86.9109	56.5808	55.6739	95.7501	103.654	88.0397	82.8828	112.578	128.352	119.383	127.748	128.389	101.337	94.9402	99.5525	99.0096	103.061
ENSMUSG00000003119	Cdk12	-0.00141006	0.99703	-0.0167835	0.964663	-0.0181936	0.963092	177.437	195.727	179.313	184.164	284.514	184.71	158.559	181.751	232.99	88.0755	71.6582	72.085	48.7601	53.4107	45.2105	55.6739	66.3048	59.455	57.9096	73.4543	87.1503	68.7827	80.98	57.6159	88.0534	74.5573	100.675	92.3814	86.9084	100.468
ENSMUSG00000003123	Lipe	0.183265	0.51672	-0.0985221	0.726645	0.0847427	0.773621	21.1622	11.3543	18.0374	18.1225	14.5247	20.0227	17.7586	11.9359	15.9895	8.50234	11.5423	8.84061	11.2918	15.1699	6.76804	12.3925	14.8286	13.2371	7.05173	8.33213	5.21598	7.49968	5.21778	14.6737	10.809	15.2158	14.018	14.3423	7.70074	12.0993
ENSMUSG00000003131	Pafah1b2	-0.0946619	0.561093	0.174068	0.283941	0.079406	0.636901	34.7276	30.2782	43.5019	34.7757	32.8943	34.0386	30.4433	37.4352	47.9684	49.0519	39.4361	43.2963	33.3622	39.1889	50.8956	24.97	46.8159	41.0576	42.524	49.7735	50.2038	41.9982	48.0036	47.9053	46.9267	57.8199	54.1605	45.1361	43.4542	62.6573
ENSMUSG00000003134	Tbc1d8	0.358598	0.448618	-1.21228	0.015502	-0.853681	0.103792	6.51143	1.62205	3.71357	4.89798	6.40798	3.50398	5.07388	1.62762	1.37053	1.74407	2.40464	6.12042	6.4158	1.89624	5.14371	2.77445	0.423673	2.6923	1.49582	1.53487	3.25999	2.14276	3.54809	0.647369	6.59082	2.43452	2.76112	7.17116	3.30032	3.67302
ENSMUSG00000003135	Cnot11	-0.224744	0.225078	0.293855	0.112114	0.0691118	0.717343	37.9834	54.609	42.9713	48.9798	21.3599	48.0545	62.7892	44.4882	31.979	32.2653	35.5887	44.4297	28.9994	21.4907	35.4645	31.0738	34.1057	39.0384	41.6693	36.179	38.6852	41.9982	31.5154	42.7264	35.3268	43.5171	34.6203	51.0418	47.3046	43.8601
ENSMUSG00000003153	Slc2a3	-0.116862	0.67426	-0.487053	0.0800561	-0.603914	0.0364713	669.05	340.09	411.146	324.246	136.276	281.319	331.705	277.78	212.889	644.87	737.984	683.674	730.375	740.165	762.352	570.981	428.545	464.871	505.374	448.181	471.394	406.268	457.495	395.974	425.24	369.135	368.079	372.267	381.462	308.533
ENSMUSG00000003154	Foxj2	0.172348	0.72245	0.65561	0.164659	0.827958	0.0939042	8.68191	2.70341	0	0.489798	2.56319	4.00454	10.1478	2.17016	2.74105	3.27013	3.60696	6.57379	3.33622	4.74059	11.0996	3.88423	6.99061	8.52562	11.7529	3.289	8.6933	5.14264	4.59165	9.71054	7.90899	4.86905	5.52225	5.06199	5.77556	3.2409
ENSMUSG00000003161	Sri	0.589098	0.0132502	-0.504911	0.0334054	0.0841872	0.735863	16.2786	29.7376	28.6476	26.4491	17.0879	37.042	25.3694	15.7336	16.4463	28.7771	29.0961	22.8949	52.0963	41.0851	46.2934	37.3626	44.062	24.4551	31.1985	46.4845	33.2519	48.2122	44.0381	36.9001	40.5995	28.3013	22.5138	15.8187	18.9768	26.1432
ENSMUSG00000003166	Dgcr2	-0.013816	0.927659	-0.115491	0.450568	-0.129307	0.415696	48.8358	32.441	44.0324	39.1838	37.5935	38.5437	33.6144	39.0628	36.0905	46.8719	57.7113	47.3766	47.9902	50.5663	40.0668	49.2002	51.4763	41.0576	43.5925	41.4414	41.5105	44.5695	52.8039	41.6474	56.4175	45.6473	32.7087	40.9178	34.1033	54.4471
ENSMUSG00000003184	Irf3	0.136523	0.560781	0.724197	0.00152333	0.86072	0.000314947	28.2162	14.0578	28.1171	39.1838	14.9519	27.5312	26.6378	31.4673	40.2021	16.3506	19.2371	11.1074	18.9908	18.9624	12.1825	11.6527	31.7755	29.6153	41.2419	26.312	26.5146	20.5705	29.637	29.779	31.8996	31.9531	32.9211	44.5034	40.979	33.7053
ENSMUSG00000003190	Bcl2l12	0.40391	0.298589	0.0252276	0.946969	0.429138	0.286607	1.08524	4.32546	5.3051	3.91838	4.27198	5.50625	6.34234	5.42539	0.913685	5.0142	3.12603	6.12042	4.36275	7.90099	2.97794	7.76845	4.6604	5.60896	9.61599	9.867	8.47596	10.7138	7.09618	7.76843	6.06356	4.56473	3.8231	1.68733	9.07588	4.75331
ENSMUSG00000003198	Zfp959	-0.391747	0.385112	0.382367	0.396947	-0.00937988	0.983857	7.59667	10.8137	5.3051	10.7756	6.40798	11.0125	10.782	5.42539	11.8779	10.4644	1.92371	7.93388	1.02653	2.84436	0.812164	5.54889	3.81306	9.42306	2.13689	4.82387	3.91198	3.21415	6.47005	5.61054	5.53629	4.86905	5.52225	6.53841	6.05059	5.40149
ENSMUSG00000003199	Mpnd	0.00516172	0.97624	0.311265	0.0704855	0.316427	0.0768388	69.4553	43.2546	58.3561	42.1226	37.5935	53.5608	54.5442	39.0628	63.5011	55.5922	53.6235	56.8973	58.7688	56.5711	55.2272	65.6619	79.015	83.0126	81.2017	69.5075	53.0291	53.7834	93.5026	58.0475	75.399	72.7314	55.0101	66.2277	56.1054	62.4413
ENSMUSG00000003200	Sh3gl1	-0.00986266	0.960611	-0.125074	0.532894	-0.134937	0.516917	21.7048	30.2782	42.4408	21.5511	33.7487	33.538	34.8829	40.1479	38.3748	43.3837	38.4742	60.0708	45.9372	42.9814	41.9618	39.5821	34.953	33.6538	30.9849	28.9432	33.0345	37.2841	43.6206	42.5106	33.745	27.6927	56.7092	35.223	40.4289	62.8734
ENSMUSG00000003208	Yju2	0.737068	0.120198	0.120837	0.79689	0.857905	0.0809967	8.13929	24.8714	15.9153	26.4491	58.099	24.0273	32.346	44.4882	33.8063	10.2464	6.97345	9.97402	10.7786	6.00475	7.5802	5.36393	12.7102	6.5064	6.41066	8.77067	7.3893	11.3567	6.88747	12.5158	9.75442	12.7812	21.6642	7.80391	13.4763	19.4454
ENSMUSG00000003226	Ranbp2	-0.0872215	0.81964	0.0401346	0.916467	-0.0470869	0.905594	92.7879	109.759	98.6749	83.7555	149.092	104.118	97.0379	93.3167	119.693	41.8577	47.1309	42.8429	31.5658	31.604	21.1163	24.97	38.7661	36.7948	25.0016	45.1689	31.0785	31.4986	32.559	22.0106	40.8631	33.1704	39.2929	49.3544	37.6786	47.5331
ENSMUSG00000003228	Grk5	-0.732929	0.153489	0.920099	0.0707545	0.18717	0.711825	4.34096	5.94751	1.06102	4.40818	1.2816	3.50398	6.34234	1.62762	4.56842	2.18009	1.92371	3.8536	2.56632	0.948119	0	0.924816	2.11837	2.24358	4.48746	1.75413	0.651997	1.92849	1.66969	6.2579	4.48176	3.04315	2.76112	1.89825	2.20021	3.88908
ENSMUSG00000003233	Dvl3	0.393425	0.169683	-0.183903	0.517067	0.209521	0.484132	10.8524	11.3543	6.89664	28.8981	7.68957	13.5153	10.782	13.0209	11.8779	11.5545	11.7827	9.29397	17.451	11.0614	6.49731	7.95342	13.3457	5.60896	15.1719	10.0863	13.6919	9.85672	8.76587	11.8684	18.1907	16.1287	16.5667	21.0916	15.1265	18.3651
ENSMUSG00000003234	Abcf3	0.390291	0.0907858	0.0983533	0.660604	0.488644	0.0402731	6.51143	7.56956	9.54919	11.2654	8.97117	14.5165	14.5874	14.106	11.4211	13.9526	12.7446	12.9209	14.1148	13.5897	14.8897	16.6467	19.7008	15.9295	13.035	23.023	24.5586	22.0705	27.9673	25.679	18.1907	17.346	20.3898	12.4441	29.4278	18.149
ENSMUSG00000003235	Eif2b5	0.0515624	0.813332	0.36823	0.0914881	0.419792	0.0638123	611.532	451.47	506.107	675.431	629.69	514.083	766.155	674.376	796.733	409.42	302.744	339.797	326.949	294.865	244.191	306.484	422.402	387.243	374.81	342.495	362.511	306.63	360.027	476.464	447.649	450.691	594.704	545.219	518.425	580.12
ENSMUSG00000003269	Cyth2	0.122457	0.492229	0.246322	0.16141	0.368779	0.0447038	23.8753	39.4698	21.2204	31.3471	25.6319	45.0511	29.1748	50.9987	32.8926	32.2653	29.8175	41.0295	30.5392	37.6087	31.4037	27.7445	34.7412	41.0576	47.6526	36.3983	36.9465	30.6415	40.2813	45.7474	43.2358	28.6057	46.3019	54.4164	37.4036	42.3477
ENSMUSG00000003271	Sult2b1	0.552836	0.488972	-0.479858	0.546586	0.0729777	0.931347	3.79834	0	1.59153	0.489798	1.70879	0.500568	0	3.25523	1.37053	1.30805	0.240464	0	0	1.89624	1.62433	3.5143	0	0.673075	1.49582	1.75413	1.73866	1.49994	5.00907	1.51053	1.84543	0.608631	1.69915	1.47641	1.37513	1.0803
ENSMUSG00000003273	Car11	0.525637	0.529456	-0.0356652	0.96542	0.489972	0.572536	2.7131	4.86615	1.59153	1.46939	2.56319	0.500568	0.634234	1.62762	2.28421	0	0.480928	0.680047	0	0.948119	6.76804	2.40452	4.6604	0.897434	2.56426	0	0.217332	0.857106	1.04356	0.21579	0.790899	0.912946	0.212394	0	2.20021	2.37666
ENSMUSG00000003279	Dlgap1	0.670997	0.317734	-0.224374	0.734057	0.446623	0.524072	4.34096	1.08137	0	0.979596	2.56319	1.00114	3.17117	2.71269	0.456842	3.70615	0.240464	3.40023	7.1857	3.79247	5.14371	1.66467	0.847346	6.5064	3.20533	0	3.69465	3.21415	2.71325	4.96317	1.05453	1.82589	2.54873	1.2655	3.02529	1.51242
ENSMUSG00000003282	Plag1	-1.83309	0.0215899	0.274802	0.743073	-1.55829	0.0577228	11.395	5.40683	2.12204	2.44899	1.2816	1.00114	1.9027	2.17016	3.1979	1.96208	2.16418	0	0	2.21228	0	0.369926	0.423673	0	0.427377	0.877067	2.60799	1.49994	1.04356	1.94211	2.63633	0.608631	0.637183	0.210916	0.550053	1.0803
ENSMUSG00000003283	Hck	0.679855	0.0883613	-0.729154	0.0685493	-0.0492991	0.907983	4.88358	2.16273	3.71357	1.95919	2.13599	4.50511	0.634234	4.34031	2.74105	8.06632	4.56881	3.8536	10.0087	10.4293	7.85092	10.9128	7.20244	4.26281	5.5559	5.2624	8.47596	3.85698	8.97458	7.55264	8.43626	7.9122	1.69915	2.32008	2.47524	4.3212
ENSMUSG00000003299	Mrpl4	-0.00646427	0.958315	-0.052542	0.671641	-0.0590063	0.646606	81.3929	94.0788	90.7173	92.5718	61.0894	90.6028	79.9135	87.8913	94.5664	102.464	104.842	113.795	110.095	93.8637	95.8354	102.655	95.5383	83.0126	107.058	88.1452	97.3649	112.067	105.19	97.537	83.8353	90.0774	81.9842	96.1779	89.1086	101.332
ENSMUSG00000003308	Keap1	0.210644	0.14299	0.0569798	0.689262	0.267624	0.0726688	61.8586	50.2835	63.1307	64.1635	49.1278	68.0772	69.7658	49.371	65.7853	53.8481	36.5505	57.3506	60.5652	57.5192	43.3154	66.5867	75.202	56.0896	57.6959	42.9763	49.5518	43.4981	55.3085	51.1422	51.6721	59.9501	66.6918	71.2897	46.7545	55.5274
ENSMUSG00000003309	Ap1m2	-0.339242	0.468774	-0.298678	0.533695	-0.63792	0.19553	17.9064	10.273	6.36613	4.89798	6.40798	5.50625	5.70811	3.25523	6.39579	3.48814	1.20232	1.58678	8.46886	3.79247	0.812164	4.06919	2.11837	3.58974	3.63271	5.48167	6.51997	7.2854	1.66969	3.02106	3.1636	3.04315	1.91155	2.32008	4.40043	3.88908
ENSMUSG00000003316	Glg1	-0.137308	0.280864	-0.244225	0.0558959	-0.381533	0.00397186	540.992	436.872	462.075	342.859	364.827	443.003	322.191	277.78	342.175	330.937	295.049	322.342	343.374	263.577	302.937	322.206	289.581	253.525	288.266	301.93	251.236	236.347	227.287	251.611	243.861	258.668	225.563	212.604	226.072	210.01
ENSMUSG00000003344	Btbd2	-0.131749	0.629332	-0.0887932	0.746318	-0.220542	0.437776	25.5031	23.79	29.1781	15.1837	6.40798	14.0159	25.3694	13.0209	21.4716	28.1231	33.4245	24.0283	40.8045	37.6087	23.282	26.2648	18.2179	23.782	33.7628	19.5147	26.9492	34.4985	25.0453	25.679	17.3998	19.7805	29.3104	31.4265	24.7524	27.2235
ENSMUSG00000003345	Csnk1g2	-0.123543	0.586141	-0.0445902	0.844542	-0.168133	0.475775	47.7505	57.8531	54.1121	43.1022	44.8558	69.0784	51.373	61.8494	50.7095	106.606	114.701	108.127	77.5029	77.7457	91.2331	93.5914	92.5726	82.3396	84.8344	73.0158	69.7637	80.7822	88.911	91.4949	79.8808	65.4278	110.02	87.3194	81.6829	92.6896
ENSMUSG00000003346	Abhd17a	0.406181	0.155721	-0.351226	0.219449	0.0549549	0.853632	21.1622	36.2258	51.99	42.1226	28.6223	37.5426	39.3225	40.6904	29.2379	45.5638	83.441	65.2845	76.9896	94.8119	101.521	62.8875	69.4824	47.564	79.0648	56.3515	81.9343	70.9255	84.528	64.5212	64.3264	70.9055	75.1875	57.3693	59.4057	69.5712
ENSMUSG00000003348	Mob3a	0.0692368	0.787305	0.168038	0.508276	0.237275	0.37027	11.9376	16.7612	14.3238	15.6735	19.2239	15.017	13.3189	21.7016	24.2126	9.81039	14.4278	13.3743	6.67244	9.48119	14.8897	12.3925	11.0155	15.032	8.76123	4.82387	6.08531	9.64244	15.4446	11.0053	16.0816	10.9554	11.8941	9.49124	15.6765	12.5315
ENSMUSG00000003352	Cacnb3	0.00894205	0.973986	0.51404	0.0575041	0.522982	0.0631257	26.5884	22.168	22.8119	29.8777	33.3215	18.0204	25.3694	33.0949	31.5221	14.3886	14.4278	16.3211	8.98213	15.4859	4.87299	18.3114	27.1151	24.2307	19.873	20.6111	13.0399	18.2135	35.2722	39.058	30.8451	39.8653	22.9386	25.7318	26.6776	23.7666
ENSMUSG00000003355	Fkbp11	0.157587	0.534729	0.0513861	0.838739	0.208974	0.427455	13.5655	24.3307	24.4035	12.7347	12.816	17.5199	10.1478	24.9568	28.7811	20.9288	27.6534	27.2019	26.4331	30.0238	38.7132	29.4091	35.5885	29.1666	24.7879	35.7405	43.2492	32.7843	33.8112	32.5843	34.0087	32.5618	14.2304	17.2951	28.0527	22.2542
ENSMUSG00000003360	Ddx23	-0.0261518	0.932057	-0.138344	0.652729	-0.164495	0.606156	58.0603	56.231	47.2154	32.8165	87.5757	47.5539	53.9099	58.0517	37.4611	21.8009	34.3863	27.8819	23.6102	23.703	21.6577	25.155	21.6073	19.7435	24.5742	18.1991	26.5146	21.6419	21.0798	19.4211	27.1542	20.6934	33.7707	20.4589	24.7524	25.7111
ENSMUSG00000003363	Pld3	0.115682	0.703564	-0.259581	0.394325	-0.143899	0.649623	48.8358	19.4646	33.4222	27.4287	5.12638	31.5358	23.4667	18.4463	15.0758	34.8814	31.9817	40.1228	59.282	42.9814	38.9839	43.4663	40.8845	34.3268	47.4389	28.5047	30.4265	33.8557	43.4119	35.3895	33.2178	29.2143	46.3019	40.0741	33.2782	37.8105
ENSMUSG00000003378	Grik5	-0.926988	0.14078	-0.504399	0.461792	-1.43139	0.0357712	5.96881	4.32546	1.06102	0.489798	1.2816	1.00114	1.26847	0	2.28421	2.3981	1.68325	1.81346	1.28316	2.52832	2.97794	0	1.90653	0	0.641066	1.9734	0.86933	2.14276	0.834845	1.51053	0.790899	0.912946	1.69915	0.632749	0.550053	1.29636
ENSMUSG00000003380	Rabac1	0.0621696	0.728051	-0.130314	0.467108	-0.068144	0.714583	74.8815	43.7953	42.4408	48.49	30.7583	48.5551	48.8361	44.4882	28.7811	57.7723	51.2188	44.4297	54.9193	68.5806	50.3542	58.0784	53.3828	54.2947	58.1233	46.046	64.7651	55.4976	63.4482	74.0159	51.1448	59.3415	69.0281	65.8059	75.6323	55.3113
ENSMUSG00000003382	Etv3	-0.0822353	0.856366	0.107005	0.813775	0.0247695	0.958059	13.5655	9.19161	11.6712	22.5307	13.6703	9.01022	17.7586	10.8508	12.7916	11.1184	4.80928	6.3471	2.30969	5.05663	1.35361	6.10378	7.41428	4.26281	4.27377	2.6312	10.432	6.85685	8.13974	7.55264	3.1636	4.56473	6.58422	4.64016	4.67545	2.80878
ENSMUSG00000003402	Prkcsh	0.0405992	0.828729	-0.347303	0.0650646	-0.306704	0.11658	263.713	164.908	160.745	159.674	210.182	144.164	97.0379	135.092	147.103	112.492	98.5902	105.181	149.103	123.255	96.9183	132.804	100.199	106.57	119.238	87.0489	105.189	116.781	126.688	107.895	114.153	127.204	105.135	101.029	104.785	108.03
ENSMUSG00000003410	Elavl3	-0.0356678	0.938702	-0.434207	0.358136	-0.469875	0.337273	3.79834	4.32546	4.24408	0.489798	1.70879	2.00227	6.34234	1.62762	3.1979	6.97628	7.69485	8.38724	13.6015	6.95287	3.24866	9.61808	4.44857	5.60896	4.06008	1.09633	5.43331	3.42842	6.05263	4.74738	7.90899	3.65179	0.849577	2.531	2.20021	2.37666
ENSMUSG00000003418	St8sia6	-0.0091956	0.980178	-0.73402	0.054905	-0.743216	0.0606531	7.05405	5.94751	11.1407	7.34697	7.68957	7.50852	8.24505	2.71269	1.37053	10.2464	11.7827	8.38724	5.90254	12.3255	8.39236	10.5429	11.8628	4.48717	2.77795	8.98993	6.73731	14.5708	6.67876	3.66843	8.69989	3.34747	3.39831	3.7965	1.65016	7.99421
ENSMUSG00000003420	Fcgrt	0.657923	0.092312	-0.0637129	0.868014	0.59421	0.143409	9.22453	3.2441	9.01868	5.38778	0.854397	9.01022	5.70811	5.42539	7.30948	5.88623	7.69485	7.93388	11.5484	15.802	8.66309	21.6407	16.7351	15.4807	10.2571	8.98993	9.99729	11.1424	11.6878	15.9684	5.27266	8.21652	9.13295	12.0222	9.90096	9.07451
ENSMUSG00000003421	Nosip	0.227364	0.110214	-0.0230565	0.870696	0.204308	0.167179	77.052	70.8295	83.2901	93.0616	88.0029	84.596	74.8397	73.2427	87.2569	86.3314	68.0513	77.752	81.0958	81.5382	63.6195	104.874	88.3359	69.9998	119.666	77.4011	108.232	104.995	101.016	80.058	103.871	84.5997	75.6123	80.9919	98.4595	85.9918
ENSMUSG00000003423	Pih1d1	0.171363	0.45657	0.0895763	0.69559	0.260939	0.274178	20.0769	20.0053	39.7883	32.8165	22.2143	24.0273	25.3694	35.8076	29.6948	40.7676	46.65	38.0826	41.0611	34.7643	59.8294	40.6919	43.8502	59.0063	44.6609	37.0561	35.4252	35.3556	32.7677	45.5317	43.2358	46.2559	58.196	56.7365	53.9052	54.0149
ENSMUSG00000003429	Rps11	0.242182	0.641785	0.189805	0.715358	0.431987	0.423906	95.501	134.63	156.501	125.388	35.8847	137.156	138.897	154.081	105.987	401.79	460.969	475.579	405.992	428.234	658.124	456.859	571.111	605.095	667.563	725.115	783.483	756.396	847.576	608.959	617.165	513.684	488.507	444.401	619.36	431.687
ENSMUSG00000003435	Supt5	0.172226	0.310717	-0.0689197	0.68469	0.103306	0.558391	140.538	144.362	162.336	156.735	175.151	162.184	131.921	175.24	177.255	107.696	95.7046	104.047	117.024	83.7505	128.322	108.943	109.096	101.186	94.6641	115.554	127.139	115.281	126.27	106.384	108.353	118.074	122.764	110.52	134.488	100.036
ENSMUSG00000003436	Dll3	0.0737903	0.892658	0.528266	0.317657	0.602056	0.276192	1.08524	1.08137	2.65255	0	1.2816	1.5017	0	2.17016	2.28421	1.52606	4.32835	1.36009	1.53979	1.26416	1.62433	5.91882	4.6604	4.03845	3.8464	5.04313	4.34665	2.57132	2.08711	3.88422	3.1636	2.13021	4.24788	2.10916	1.92519	2.59272
ENSMUSG00000003437	Paf1	-0.0471698	0.778958	0.227293	0.173916	0.180123	0.299076	35.8129	44.336	39.7883	54.8574	48.2734	52.5596	52.6415	53.7113	67.6127	39.6776	63.7229	43.2963	32.8489	35.3964	32.4866	34.7731	47.0277	40.6089	38.464	49.335	47.3785	37.2841	40.6987	44.6685	39.8086	44.7344	45.0276	37.3322	47.0295	53.3668
ENSMUSG00000003438	Timm50	0.218523	0.110709	-0.180398	0.187705	0.0381245	0.789493	70.5405	69.7481	108.224	92.082	114.489	108.623	98.9406	97.1145	107.358	116.199	112.297	99.9669	108.555	128.628	77.4263	114.677	98.9277	83.4613	95.9462	102.178	102.364	113.781	104.982	102.716	116.789	96.468	97.4889	92.5923	72.332	101.332
ENSMUSG00000003444	Med29	0.0887182	0.744505	0.0253283	0.925684	0.114047	0.686566	13.0229	20.5459	20.1594	25.9593	52.1182	19.0216	26.0036	23.3292	35.6337	27.6871	26.2106	22.4415	13.6015	13.2737	12.4532	18.4963	22.031	17.0512	16.454	23.4615	27.8186	29.9987	22.1234	26.7579	31.8996	25.5625	26.3369	22.9899	18.9768	25.9272
ENSMUSG00000003452	Bicd1	-0.16421	0.671875	0.238689	0.537388	0.0744788	0.852368	8.13929	14.5984	9.54919	14.6939	8.11677	10.0114	17.1243	5.42539	5.93895	2.6161	12.2637	10.4274	3.84948	7.90099	7.85092	4.99401	13.7694	9.87177	6.62435	11.1826	2.60799	7.2854	6.26134	6.68948	12.918	6.69494	4.67267	2.32008	10.176	6.04967
ENSMUSG00000003458	Ncstn	-0.193364	0.572226	0.141976	0.679568	-0.0513886	0.884185	5.96881	2.70341	4.24408	1.46939	5.12638	2.00227	5.07388	4.88285	5.02527	6.54026	6.49253	5.66706	5.64591	5.68871	7.03876	3.32934	3.81306	5.16024	6.41066	3.50827	4.56398	5.78546	6.67876	6.04211	3.95449	1.82589	4.88507	6.11658	5.50053	10.3709
ENSMUSG00000003464	Pex19	0.134344	0.402947	-0.238885	0.139369	-0.104541	0.535556	25.5031	39.4698	39.7883	52.4084	27.7679	29.0329	26.0036	30.3822	32.4358	27.2511	30.7794	31.5088	32.079	23.703	41.4204	28.2994	25.8441	26.0256	32.9081	23.023	31.7305	31.0701	35.4809	34.958	36.9086	29.5186	33.7707	31.6375	32.7282	33.4893
ENSMUSG00000003469	Phyhip	0.481382	0.564245	-1.58632	0.0689585	-1.10494	0.225197	2.17048	2.70341	1.59153	3.91838	5.98078	3.00341	0	2.17016	4.11158	1.74407	0.240464	5.21369	1.02653	0.632079	2.16577	4.25415	0	0.448717	0	3.289	3.69465	0.214276	0	2.80527	2.10906	0.912946	0.212394	0.843666	1.92519	0
ENSMUSG00000003500	Impdh1	-0.0147089	0.937004	-0.000745801	0.996805	-0.0154547	0.936305	33.6424	31.3596	45.0934	32.8165	31.6127	29.5335	31.7117	33.6374	49.339	50.796	52.1807	51.0035	44.1407	57.8352	57.1222	35.5129	53.171	39.0384	46.7978	45.1689	36.2945	48.2122	42.5771	41.2159	43.4994	39.8653	51.3994	38.1759	56.3805	46.6689
ENSMUSG00000003518	Dusp3	-0.00314951	0.990979	-0.389761	0.166074	-0.392911	0.178484	21.1622	43.2546	10.6102	15.1837	44.4286	16.5187	12.0505	31.4673	27.8674	28.5591	29.8175	21.7615	21.3005	26.5473	18.9505	26.4497	19.0653	16.3782	10.2571	16.2257	18.6906	17.3564	18.3666	22.4421	27.9451	23.7366	8.28337	10.7567	7.42572	9.07451
ENSMUSG00000003526	Prodh	-0.127978	0.702774	0.0809525	0.809752	-0.0470259	0.892376	1.08524	10.8137	7.95766	5.38778	8.11677	4.50511	4.43964	8.68062	10.0505	9.15636	14.4278	9.29397	7.69896	6.32079	14.619	6.84364	5.71959	8.52562	12.6076	12.2789	7.60664	18.6421	7.09618	8.63159	8.96352	11.564	9.13295	6.96024	9.07588	7.34603
ENSMUSG00000003527	Ess2	0.562988	0.0379873	0.621738	0.0165611	1.18473	1.83799e-05	11.395	8.11024	13.2628	18.6123	7.68957	19.5221	14.5874	20.0739	21.0147	13.7345	11.0613	7.93388	11.0352	21.4907	14.8897	14.2422	30.0808	29.391	26.7111	8.77067	29.7745	22.9276	23.5844	20.7158	17.1361	27.6927	12.1065	19.8261	15.4015	22.0381
ENSMUSG00000003528	Slc25a1	-0.0277453	0.865438	-0.146641	0.371874	-0.174386	0.306151	179.607	103.27	92.8393	79.3473	143.111	89.1011	102.746	84.6361	103.246	112.056	96.907	114.248	114.971	79.958	125.615	114.307	107.613	94.0062	105.99	78.2782	93.2356	95.5673	96.2159	80.9212	91.7443	106.815	105.56	87.1085	84.9832	76.4852
ENSMUSG00000003531	Dgcr6	0.165328	0.54079	0.121909	0.648356	0.287236	0.304245	10.3098	14.5984	7.42715	8.32657	5.55358	15.017	15.2216	13.0209	16.9032	18.0947	12.0232	15.4144	13.8581	20.5426	12.7239	20.3459	15.4641	11.4423	21.3689	12.7175	27.1666	17.7849	14.8185	24.1685	17.1361	13.0856	12.7437	18.7716	15.6765	17.5008
ENSMUSG00000003534	Ddr1	0.0633313	0.866415	-0.0779256	0.836159	-0.0145944	0.970289	8.68191	6.48819	9.54919	5.38778	2.56319	6.50738	8.24505	7.053	3.65474	15.4786	17.3134	12.6942	23.0969	15.4859	17.8676	10.3579	18.0061	13.9102	15.813	11.4019	12.1706	9.42816	11.6878	13.8105	8.69989	8.52083	6.15943	9.06941	17.3267	11.019
ENSMUSG00000003541	Ier3	-0.386427	0.347512	-0.556243	0.179397	-0.94267	0.0279877	91.7027	27.5748	18.5679	16.1633	20.5055	13.0148	8.24505	10.8508	7.76632	23.5449	74.3034	68.0047	61.0785	43.2974	46.0226	54.0092	39.8253	37.4679	45.302	24.9964	17.1693	21.2134	31.9328	35.3895	33.4814	25.8668	12.7437	7.80391	15.1265	12.9636
ENSMUSG00000003546	Klc4	0.246741	0.215223	0.091752	0.64025	0.338493	0.100461	20.6195	26.4935	25.4645	18.1225	19.6511	28.0318	29.809	18.9889	33.8063	24.199	27.8938	12.2408	30.026	19.9105	34.1109	26.4497	31.7755	22.2115	29.9164	39.0295	28.2532	33.4271	35.2722	37.1158	32.9541	24.6496	28.2484	23.4117	26.9526	22.9023
ENSMUSG00000003549	Ercc1	-0.16084	0.433742	-0.10598	0.610639	-0.26682	0.213976	14.6507	14.5984	25.4645	24.4899	10.68	20.0227	16.4901	26.0419	15.5326	23.981	31.9817	27.6552	24.1234	26.5473	16.7847	17.3865	22.4547	15.7051	18.1635	32.4515	26.7319	30.8558	28.176	22.2264	18.1907	26.7798	28.036	22.5681	34.1033	28.5199
ENSMUSG00000003559	As3mt	-0.910879	0.0222211	0.474938	0.242644	-0.43594	0.280642	2.7131	4.32546	3.71357	3.42859	1.2816	3.50398	4.43964	3.79777	1.82737	9.59238	13.2255	5.21369	5.38928	6.00475	1.08289	3.14437	7.62612	4.93589	5.5559	3.9468	7.17197	7.49968	5.21778	7.98422	6.32719	4.86905	2.97352	6.11658	4.40043	4.75331
ENSMUSG00000003573	Homer3	0.227541	0.36522	0.114981	0.642101	0.342522	0.18732	17.9064	18.3832	21.2204	17.6327	16.6607	11.5131	15.8559	14.6485	9.59369	9.15636	7.69485	7.02715	17.1944	13.9057	7.30948	15.5369	18.6416	18.6218	16.2403	18.1991	16.9519	22.2848	24.8366	15.3211	19.7725	18.5632	10.8321	13.4986	11.2761	11.8833
ENSMUSG00000003575	Crtc1	0.0530697	0.909696	0.0725831	0.876191	0.125653	0.795562	7.05405	5.94751	6.89664	4.89798	14.0975	5.50625	4.43964	3.25523	5.93895	1.96208	3.84742	4.53365	3.84948	1.89624	0	3.88423	5.93142	5.60896	5.34222	2.6312	6.08531	5.14264	6.88747	9.71054	6.85446	6.08631	2.12394	6.96024	2.47524	6.26573
ENSMUSG00000003581	Rnf215	-0.363707	0.408681	0.449656	0.30567	0.0859484	0.848399	9.22453	6.48819	7.95766	9.30616	3.41759	3.50398	8.24505	5.96793	10.0505	4.36017	5.29021	1.13341	2.30969	2.84436	6.22659	1.66467	4.44857	4.48717	2.35058	3.06973	7.17197	2.57132	1.25227	1.94211	3.69086	4.56473	4.24788	4.00741	4.67545	2.59272
ENSMUSG00000003585	Sec14l2	-0.368441	0.500283	-0.69384	0.22523	-1.06228	0.0700865	10.3098	5.94751	4.24408	2.93879	0.854397	4.50511	1.9027	0.542539	2.28421	2.6161	1.92371	4.53365	2.05306	3.47643	3.51938	6.65867	1.48286	1.34615	5.12853	2.6312	0.217332	5.35691	0.417422	4.96317	3.69086	3.34747	2.12394	2.95283	1.10011	3.02484
ENSMUSG00000003604	Aven	0.126095	0.514333	0.115552	0.548032	0.241646	0.227806	32.5572	33.5223	50.929	40.6532	38.4479	42.5483	50.1045	28.7546	46.5979	59.9524	54.8258	47.3766	47.9902	56.255	47.3762	63.0724	65.2457	54.0704	73.9363	58.3249	63.4611	73.7111	73.6751	64.3054	53.7811	55.3854	56.7092	54.6273	41.254	55.0952
ENSMUSG00000003623	Crot	0.389098	0.141945	0.154707	0.54906	0.543805	0.0466493	10.8524	5.40683	14.3238	11.7552	21.3599	14.5165	24.7351	10.8508	11.8779	10.6824	7.45438	14.961	10.2653	9.79723	12.9946	12.0226	13.1339	21.3141	9.82968	7.67433	8.91063	11.7852	10.6443	11.8684	12.6544	6.99926	9.55774	12.0222	6.87566	9.50663
ENSMUSG00000003644	Rps6ka1	0.0853231	0.488043	-0.0169404	0.890297	0.0683827	0.592916	75.9667	64.3413	96.5529	74.9391	81.1677	96.109	89.4271	84.6361	99.1348	72.1609	83.2005	95.2066	90.5911	79.0099	84.1944	66.5867	91.3016	77.8524	59.1918	72.7965	73.6757	64.4972	92.4591	83.0791	70.6536	83.0781	86.0196	96.1779	86.6334	80.8064
ENSMUSG00000003657	Calb2	-0.222458	0.734378	-3.51391	0.000166232	-3.73637	8.08013e-05	1.08524	1.62205	1.59153	2.44899	0	0.500568	0.634234	0	0.456842	2.18009	6.25206	4.30696	6.4158	4.10851	1.08289	2.03459	0.423673	0	0	2.85047	3.69465	2.78559	2.92196	4.53159	4.21813	5.17336	2.33634	0	0	2.1606
ENSMUSG00000003660	Snrnp200	-0.240221	0.176347	0.00163478	0.992681	-0.238587	0.196047	131.314	173.019	149.604	154.776	114.062	125.643	149.679	142.688	130.2	124.483	94.2619	119.235	88.2815	82.4863	97.189	78.0545	80.2861	89.0703	67.3119	86.8296	77.153	71.7826	73.4664	81.3528	101.499	94.0335	100.25	112.418	84.4332	92.9057
ENSMUSG00000003662	Ciao1	-0.259697	0.30633	0.381325	0.131818	0.121627	0.641031	9.22453	26.4935	19.0984	16.1633	7.68957	18.0204	11.4162	21.7016	14.619	19.6208	28.1343	22.4415	26.9464	16.4341	15.1604	15.9068	29.6571	30.7371	22.2236	22.3652	27.6012	39.8554	24.2105	25.8948	29.7905	38.3437	17.6287	19.6152	23.6523	23.1184
ENSMUSG00000003680	Taf6l	0.0912546	0.581304	-0.206849	0.213622	-0.115594	0.504501	21.7048	32.441	46.1544	48.49	30.7583	35.0398	32.346	40.6904	37.0042	44.9098	51.9402	46.2432	41.0611	48.9861	38.4424	46.7957	34.5294	32.3076	44.2335	40.3451	48.6825	42.2125	49.4646	56.3211	47.4539	41.3869	55.8597	39.4414	45.1044	46.6689
ENSMUSG00000003721	Insig2	-0.259717	0.374789	-0.00476511	0.987156	-0.264482	0.385001	16.2786	9.73229	11.1407	9.79596	6.40798	5.50625	12.6847	9.22316	8.68	7.6303	21.1608	12.6942	9.49539	9.79723	7.30948	22.0106	9.53265	10.0961	13.4624	11.8404	15.6479	11.3567	16.4882	17.2632	12.918	9.43378	12.3189	7.80391	12.9262	13.3957
ENSMUSG00000003731	Kpna6	-0.311572	0.225435	0.136067	0.598951	-0.175505	0.509477	12.4802	23.2494	18.5679	20.5715	14.5247	10.5119	20.9297	14.6485	8.68	17.6587	19.2371	28.3353	16.9377	7.90099	9.74597	25.7099	18.0061	22.4358	17.9498	29.3817	31.0785	28.713	39.4464	18.9895	22.1452	25.2582	15.5048	18.1388	17.0516	20.9578
ENSMUSG00000003752	Itpkc	0.565872	0.114334	-0.111086	0.750713	0.454786	0.223218	5.4262	2.16273	8.48817	4.40818	10.2528	5.50625	9.51352	2.17016	13.7053	6.32225	4.80928	4.08028	4.36275	7.26891	10.0167	8.13838	5.29591	6.73075	4.91484	5.70093	7.60664	11.1424	10.6443	14.0263	4.74539	6.08631	6.79661	4.64016	9.07588	7.99421
ENSMUSG00000003762	Coq8b	-0.119412	0.658706	-0.253404	0.355704	-0.372816	0.188803	26.5884	10.8137	16.9763	19.5919	17.9423	14.5165	15.2216	14.6485	21.9284	20.9288	18.2753	11.1074	9.23876	15.1699	9.74597	19.7911	10.8037	11.891	6.19697	18.4184	14.5613	16.9278	10.853	10.5737	21.3543	7.9122	10.6197	11.6004	14.8514	10.1548
ENSMUSG00000003778	Brd8	-0.0878618	0.763898	0.235995	0.419621	0.148133	0.6254	234.412	235.738	257.828	244.899	255.037	234.266	239.106	238.717	293.293	107.042	106.045	103.367	87.5116	77.4297	81.4871	98.5854	123.501	124.295	107.913	130.683	130.182	137.137	132.74	130.121	127.598	135.42	134.658	171.686	147.689	132.445
ENSMUSG00000003779	Kif20a	0.160243	0.521112	-0.106932	0.668418	0.0533112	0.837258	42.8669	40.5512	65.2528	44.0818	24.3503	56.0636	52.0072	53.7113	42.4863	74.559	80.0745	91.353	82.8922	100.501	96.9183	81.7537	72.0244	83.0126	92.9546	81.3479	75.849	92.1389	74.5099	77.4685	75.399	60.8631	84.3205	79.7264	73.4321	90.529
ENSMUSG00000003808	Farsa	0.282092	0.12351	-0.196139	0.284146	0.0859527	0.651241	652.229	659.092	861.549	778.289	1267.92	759.862	691.95	700.418	826.885	630.263	442.454	599.575	616.43	550.541	486.486	647.926	646.102	556.409	540.846	543.781	469.221	430.267	438.502	664.633	596.601	774.483	576.863	555.132	501.373	609.072
ENSMUSG00000003809	Gcdh	0.29827	0.0842447	-0.19267	0.261556	0.1056	0.560159	11.395	15.1391	20.6899	30.3675	14.5247	20.5233	19.027	18.9889	17.8169	21.5829	22.8441	22.8949	21.0438	24.9671	23.8235	24.4151	23.0902	22.6602	19.873	21.7074	25.6452	24.8561	20.8711	20.9316	31.3723	23.128	21.4518	18.1388	20.0769	18.5811
ENSMUSG00000003810	Mast2	0.0795184	0.678371	-0.0799587	0.676879	-0.000440297	0.998243	20.6195	30.2782	19.6289	26.4491	15.3791	28.5324	20.9297	20.0739	20.1011	14.3886	21.6418	26.0685	23.8668	18.3303	21.9284	20.161	21.1837	19.0705	25.4289	23.6808	27.6012	24.4275	22.7495	14.2421	25.3088	18.2589	11.2569	19.4043	24.4774	17.2848
ENSMUSG00000003812	Dnase2a	0.141954	0.561596	0.00757612	0.975221	0.14953	0.555968	46.6653	47.0394	47.2154	49.9594	59.8078	54.5619	41.2252	42.318	50.2527	28.1231	24.0464	26.0685	19.504	36.3445	21.9284	23.1204	40.0371	23.3333	36.7544	32.6707	30.4265	32.9986	45.2903	30.8579	34.2723	30.4315	24.6377	29.1065	31.6281	36.7302
ENSMUSG00000003813	Rad23a	0.124839	0.376426	0.122468	0.379719	0.247307	0.089853	41.7817	35.6851	45.0934	47.5104	42.2926	48.5551	35.5171	50.9987	53.4506	33.7913	35.1077	38.0826	42.0877	36.6606	29.7794	30.8888	46.604	37.6922	38.8913	41.8799	41.5105	50.7835	44.8729	38.6264	49.0357	38.9524	45.0276	32.2702	32.4531	40.6192
ENSMUSG00000003814	Calr	0.178497	0.408297	-0.112062	0.603651	0.0664359	0.766834	862.765	926.73	1202.14	1039.35	1441.37	1105.25	830.213	839.308	1000.03	545.24	586.011	536.557	616.687	538.847	458.602	574.311	751.384	699.325	609.44	641.574	613.095	640.044	655.562	686.859	632.192	686.231	640.156	633.171	640.262	672.81
ENSMUSG00000003824	Syce2	0.472307	0.0691991	-0.122324	0.637131	0.349983	0.194806	70.5405	62.1785	64.1918	53.388	67.4973	57.5653	60.8865	68.9024	77.6632	96.1418	117.106	96.7933	151.67	158.336	142.67	142.237	133.669	142.916	139.966	157.653	180.821	157.707	174.9	114.8	138.671	151.245	77.3115	77.4063	85.8083	78.4297
ENSMUSG00000003847	Nfat5	-0.14679	0.643737	0.44007	0.160479	0.29328	0.365299	15.1933	11.895	15.3848	7.83677	10.2528	14.5165	15.2216	10.8508	13.2484	4.36017	5.04974	5.21369	5.13264	3.47643	7.03876	6.65867	8.47346	10.0961	7.69279	13.156	8.0413	9.42816	11.2704	7.33685	11.8635	8.82515	5.52225	5.06199	6.32561	8.21027
ENSMUSG00000003848	Nob1	0.508141	0.0751631	0.122561	0.665274	0.630702	0.0331157	14.6507	22.168	33.9527	24.0001	14.0975	37.042	41.2252	49.9136	28.7811	42.2937	41.3598	49.6434	68.0075	60.6796	69.3047	48.8303	53.3828	66.6345	68.1667	59.6405	66.9384	80.568	75.5535	76.3896	66.1719	66.3408	47.1515	34.8012	51.98	51.6383
ENSMUSG00000003849	Nqo1	0.365785	0.206046	-0.520889	0.0729619	-0.155104	0.609315	10.3098	20.0053	27.056	16.1633	14.0975	25.0284	12.6847	7.053	14.1621	23.5449	24.5273	28.562	39.778	31.2879	36.0059	28.1144	18.8535	30.7371	30.3438	23.9001	28.2532	21.8562	24.8366	30.6422	33.4814	15.8244	22.5138	14.7641	16.7766	12.7475
ENSMUSG00000003863	Ppfia3	-0.248606	0.454876	0.30972	0.350988	0.0611142	0.858148	16.2786	5.40683	16.9763	10.7756	8.11677	5.50625	13.3189	11.3933	7.30948	9.37437	6.97345	7.25383	9.49539	7.58495	4.87299	9.80305	13.5575	9.1987	7.26541	5.04313	11.736	10.071	7.30489	6.04211	11.5999	15.2158	8.92056	2.32008	9.07588	12.0993
ENSMUSG00000003865	Gys1	-0.157266	0.50607	-0.315559	0.184912	-0.472825	0.0552074	147.593	89.7534	74.802	83.2657	70.9149	57.5653	81.182	48.286	65.7853	45.5638	44.7263	42.1629	54.1494	57.5192	47.9177	62.3326	29.6571	42.8525	43.5925	45.1689	44.5531	34.4985	36.3158	48.7685	37.4359	42.6042	39.5053	42.6051	42.0791	42.9959
ENSMUSG00000003868	Ruvbl2	0.0551262	0.758177	0.246976	0.165124	0.302103	0.102622	40.1538	59.4751	57.2951	50.4492	26.0591	60.0681	59.618	72.7002	64.4148	52.7581	54.1044	75.4852	70.3172	60.3636	59.8294	62.1476	72.6599	80.096	57.9096	88.803	92.801	87.4248	96.842	69.7001	74.8718	50.8207	45.4524	70.8679	71.2319	57.4719
ENSMUSG00000003872	Lin7b	-0.514366	0.350566	0.297851	0.592668	-0.216515	0.70165	2.7131	5.40683	1.59153	2.44899	0	2.50284	0.634234	4.88285	1.82737	4.57818	3.84742	1.58678	5.13264	1.26416	0	3.69926	1.69469	3.36538	3.8464	1.9734	1.73866	4.49981	3.13067	3.88422	2.10906	2.73884	2.97352	1.47641	0.550053	2.59272
ENSMUSG00000003873	Bax	0.234501	0.443343	-0.114076	0.709072	0.120425	0.704641	97.6715	131.386	71.0884	127.837	243.076	91.1034	111.625	113.391	121.977	90.4736	55.5472	78.6587	56.9723	57.2032	29.5086	68.9913	77.9559	83.0126	50.2168	74.9892	115.404	97.9243	96.842	108.974	128.653	128.117	80.4974	94.2796	62.7061	92.9057
ENSMUSG00000003923	Tfam	0.00513093	0.965865	-0.0178445	0.881828	-0.0127135	0.918805	49.3784	67.0447	62.6002	57.7962	52.1182	60.0681	46.2991	65.6472	52.9937	50.36	69.2536	61.8843	58.7688	54.0428	65.2439	51.2348	54.442	61.9229	63.2518	69.9461	72.3717	81.8536	72.0054	55.6738	69.0718	57.8199	59.8952	57.5802	62.9811	49.9098
ENSMUSG00000003929	Zfp81	0.0946311	0.763271	-0.122564	0.69694	-0.0279325	0.932101	15.1933	7.02888	12.7323	5.87758	20.9327	9.51079	17.7586	11.3933	9.13685	10.4644	9.85902	13.1476	10.7786	5.68871	15.1604	11.2828	7.41428	9.64741	11.1118	7.01653	11.3013	3.85698	8.13974	10.7895	5.27266	9.73809	3.18591	5.90566	7.97577	10.1548
ENSMUSG00000003934	Efnb3	0.168162	0.780783	0.319201	0.588623	0.487364	0.431148	4.88358	4.86615	0.53051	3.91838	0.427198	3.50398	1.9027	2.17016	3.1979	1.30805	0.721392	0.906729	5.64591	0.31604	0	1.84963	3.38939	1.57051	4.06008	3.06973	1.95599	2.14276	0.834845	2.37369	2.89996	1.82589	2.33634	1.47641	1.65016	1.29636
ENSMUSG00000003948	Mmd	-0.444583	0.321497	-0.29102	0.531455	-0.735604	0.1207	5.96881	6.48819	1.06102	5.38778	2.13599	3.00341	3.17117	1.62762	1.82737	6.32225	5.04974	7.25383	2.56632	5.37267	2.70721	5.17897	3.17755	2.24358	6.19697	3.9468	1.73866	3.21415	1.8784	6.47369	3.1636	2.73884	0.424788	5.69474	2.47524	2.59272
ENSMUSG00000003949	Hlf	0.763848	0.399928	-1.13495	0.217023	-0.371105	0.701441	1.08524	3.2441	1.59153	5.87758	8.54397	1.00114	2.53694	1.08508	1.82737	0	3.36649	1.36009	0	1.26416	3.24866	0	0.847346	0	1.9232	0	1.30399	0.857106	1.66969	0.21579	0.263633	0	1.06197	2.95283	0.275027	1.51242
ENSMUSG00000003955	Fam162a	0.0609765	0.831175	-0.0842308	0.768439	-0.0232543	0.937602	123.175	114.625	80.6376	48.9798	30.3311	57.5653	69.7658	43.4031	42.4863	61.9145	85.1242	69.3648	99.3166	118.515	137.256	115.047	111.002	124.295	111.759	75.2085	84.1077	77.9966	79.519	61.2843	66.6991	96.468	58.4084	51.0418	67.6565	55.0952
ENSMUSG00000003970	Rpl8	0.242926	0.0208808	-0.05317	0.613036	0.189756	0.0820938	3358.27	2849.94	2841.94	3095.52	4165.61	2812.69	2793.8	2886.31	3630.53	2783.32	2443.83	2640.85	3062.65	2915.78	2606.78	3276.62	3136.66	2962.2	3292.3	3465.07	3913.94	3867.48	4055.68	3668.64	4008.28	3899.8	2853.3	2827.55	2887.23	2979.9
ENSMUSG00000003992	Ssbp2	-1.70032	0.0152876	0.685391	0.351485	-1.01493	0.143262	3.25572	2.70341	2.65255	1.46939	0.427198	1.00114	2.53694	0.542539	0.913685	1.52606	2.88557	2.26682	0.513264	0.632079	0.541443	0.739853	1.90653	1.57051	0	0	1.73866	2.78559	0.208711	0.863159	1.84543	3.34747	1.91155	1.68733	0	1.29636
ENSMUSG00000004018	Fancl	-0.176303	0.34475	0.502557	0.00660848	0.326254	0.0882571	24.9605	36.7664	39.2578	45.0614	32.4671	37.5426	45.0306	42.8606	63.9579	54.0661	44.2454	48.9634	31.8224	30.3398	40.3375	29.5941	39.8253	62.3717	51.7127	55.913	52.8118	41.9982	38.8203	36.4685	70.1264	40.1696	37.5938	34.5903	45.6544	52.5025
ENSMUSG00000004032	Gstm5	0.106154	0.801749	-0.704284	0.104082	-0.598131	0.184308	5.4262	7.02888	11.6712	5.87758	5.12638	9.51079	6.34234	7.59554	2.28421	9.59238	7.21392	2.94687	6.92907	3.79247	16.7847	3.5143	3.81306	7.85255	0.854755	4.16607	2.39066	3.6427	5.00907	4.74738	2.3727	2.43452	3.18591	4.42924	1.37513	3.88908
ENSMUSG00000004035	Gstm7	-0.813659	0.195496	-0.419867	0.531203	-1.23353	0.0667558	5.4262	3.2441	3.71357	2.44899	2.56319	3.50398	0	1.62762	0	1.30805	2.40464	2.72019	1.28316	0	0.541443	1.66467	0.847346	1.57051	2.77795	1.09633	3.69465	1.49994	0.417422	0	0.790899	0.912946	4.67267	2.74191	1.37513	0.43212
ENSMUSG00000004038	Gstm3	-2.95017	0.0197554	1.32125	0.323857	-1.62893	0.176592	3.79834	0	2.65255	0.489798	0	0	0	0	0	0.654026	0.240464	1.13341	0	0	0	0.554889	0.847346	1.34615	0	1.3156	0.651997	0	0.208711	0.43158	2.3727	0.304315	0.637183	0	0	0.21606
ENSMUSG00000004040	Stat3	0.0261536	0.924216	-0.0921589	0.737556	-0.0660053	0.817142	90.0748	123.816	138.994	101.388	49.555	125.142	121.139	126.954	118.779	266.189	198.383	234.389	272.287	225.968	193.295	218.811	208.659	158.397	239.759	159.407	159.305	160.493	181.787	195.721	165.825	183.502	197.527	195.941	190.043	214.547
ENSMUSG00000004043	Stat5a	-0.657355	0.111136	0.195406	0.642164	-0.461949	0.278042	2.17048	3.78478	3.18306	3.91838	0.854397	2.50284	3.80541	2.17016	4.11158	11.1184	12.9851	8.38724	4.61938	4.74059	5.68515	7.21356	4.0249	4.71153	10.6844	10.9633	9.34529	13.4994	8.34845	8.20001	6.06356	4.56473	8.07098	4.00741	3.85037	5.83361
ENSMUSG00000004044	Cavin1	0.0576771	0.741292	-0.661216	0.000177373	-0.603539	0.000978713	137.283	151.391	139.524	123.429	147.383	122.639	86.2559	101.997	57.1053	89.3835	101.957	102.46	105.219	112.51	82.2993	127.625	70.7534	67.0832	77.7827	75.8663	81.4997	73.9254	51.9691	74.8791	85.1535	78.8177	51.3994	44.9252	25.3024	56.6077
ENSMUSG00000004054	Map3k11	0.0183893	0.95897	-0.0299387	0.93333	-0.0115494	0.975235	8.68191	6.48819	5.83561	14.6939	5.55358	7.50852	6.34234	4.88285	9.13685	7.6303	2.88557	6.12042	2.82295	5.68871	4.60226	2.77445	4.6604	4.03845	7.05173	5.9202	4.12932	5.14264	7.5136	6.90527	3.95449	4.56473	14.2304	7.38207	12.3762	5.18543
ENSMUSG00000004056	Akt2	0.157005	0.368966	-0.0260928	0.880954	0.130912	0.471045	42.3243	30.8189	53.5816	60.2452	30.7583	46.5528	72.3027	54.7964	37.9179	55.5922	59.8755	66.8713	55.4325	60.3636	69.8461	59.3732	52.5355	53.6217	62.3971	63.1488	45.4225	46.2837	55.5172	64.9527	62.2174	59.3415	84.1081	80.781	94.0591	81.6706
ENSMUSG00000004069	Dnaja3	0.0312588	0.924845	0.0525008	0.873914	0.0837596	0.80755	9.76715	7.02888	8.48817	8.32657	5.12638	15.5176	8.24505	18.4463	7.76632	20.2748	23.0845	26.0685	24.1234	22.4388	19.7627	13.8722	19.2771	27.5961	17.0951	25.6542	22.6026	27.2131	37.1506	32.5843	34.2723	24.6496	22.7262	11.6004	23.3773	22.9023
ENSMUSG00000004070	Hmox2	-0.032734	0.846247	0.286973	0.0870409	0.254239	0.144257	43.9522	50.8242	61.5392	52.4084	19.2239	45.5517	51.373	78.6681	51.1663	52.9761	55.0662	43.523	63.6448	60.9956	37.901	51.4198	61.0089	52.7242	61.756	60.9561	61.0704	49.0693	56.1433	59.1264	56.4175	62.0803	48.2135	49.9872	51.705	52.5025
ENSMUSG00000004071	Cdip1	0.131623	0.553277	0.0411551	0.852248	0.172778	0.453264	32.0146	33.5223	31.3001	25.4695	38.8751	35.0398	31.0775	39.0628	41.5727	18.7487	29.0961	24.255	17.9643	34.1323	34.6523	16.2768	28.8098	27.1474	18.1635	33.1093	19.5599	29.5702	29.8457	35.8211	38.4904	38.9524	41.6293	37.965	27.5027	30.4644
ENSMUSG00000004085	Map3k20	-0.215456	0.597444	-0.0435417	0.915525	-0.258998	0.541712	15.1933	17.3019	15.9153	12.7347	21.7871	17.0193	31.0775	4.34031	13.7053	6.32225	14.6683	10.6541	8.46886	5.68871	6.49731	4.25415	8.26163	6.5064	3.41902	3.50827	6.73731	4.92836	10.6443	7.98422	3.42723	9.73809	4.46028	6.32749	6.87566	5.61755
ENSMUSG00000004096	Cwc15	0.0289343	0.752531	-0.0442383	0.630096	-0.015304	0.872658	125.345	167.612	169.763	159.184	159.345	164.186	145.874	156.794	161.265	177.677	142.355	168.878	150.13	153.911	135.631	151.67	166.292	154.134	132.701	164.889	191.905	201.848	168.639	177.163	176.107	188.371	181.385	159.031	172.442	198.127
ENSMUSG00000004098	Col5a3	-1.11687	0.0888224	0.316134	0.640747	-0.800736	0.234251	1.62786	5.94751	4.24408	0	2.13599	0	0.634234	2.17016	0	2.83411	1.92371	3.62692	0.513264	3.1604	0.270721	3.32934	1.05918	3.81409	2.77795	2.85047	1.52133	1.07138	2.92196	2.58948	0.790899	1.52158	0.637183	0.210916	1.10011	2.37666
ENSMUSG00000004099	Dnmt1	0.190268	0.287616	-0.220435	0.218124	-0.0301673	0.871143	272.938	237.36	261.011	243.43	346.031	299.34	249.888	238.175	232.99	166.777	140.671	181.119	189.395	183.935	149.168	163.877	160.784	168.942	149.796	181.991	181.69	171.207	151.733	159.037	161.08	147.593	139.755	151.649	161.991	149.513
ENSMUSG00000004100	Ppan	0.218532	0.0851767	0.236356	0.0600514	0.454888	0.000527558	77.5946	128.683	127.323	129.307	109.79	125.643	104.649	131.837	127.916	82.8433	117.106	97.2467	123.183	94.4958	116.952	108.573	152.946	161.762	150.009	168.835	155.393	173.778	174.9	153.642	152.38	155.81	134.446	138.783	169.966	147.353
ENSMUSG00000004127	Trmt10a	0.122951	0.450978	0.120733	0.457384	0.243684	0.149498	76.5094	103.811	93.3698	98.4494	134.995	98.6119	107.82	116.103	123.804	88.7295	74.3034	87.046	94.6973	79.0099	45.4812	78.4244	87.9122	82.7883	87.3987	106.344	102.364	93.8531	97.2594	90.4159	122.062	114.118	91.5419	101.662	88.0085	101.548
ENSMUSG00000004151	Etv1	-0.663824	0.0268774	0.80941	0.00680457	0.145586	0.633814	15.1933	24.8714	24.4035	20.5715	20.9327	21.0239	28.5406	33.6374	31.0653	20.7108	24.5273	19.268	10.2653	6.63683	7.03876	6.28875	14.1931	16.8269	17.5225	12.9367	6.73731	19.4992	12.7314	15.3211	26.0997	14.3028	22.7262	28.2628	29.9779	20.0936
ENSMUSG00000004187	Kifc2	0.401191	0.460786	0.0437848	0.934664	0.444976	0.429953	3.25572	2.16273	2.65255	7.83677	1.2816	6.50738	7.61081	2.71269	5.93895	4.79619	2.88557	2.04014	0.769896	3.47643	1.89505	5.17897	3.38939	5.16024	0	1.3156	4.56398	4.49981	3.33938	7.76843	3.69086	5.17336	0.849577	1.2655	1.92519	3.67302
ENSMUSG00000004207	Psap	0.203717	0.702954	-0.906631	0.0902932	-0.702914	0.205821	36.3555	35.1444	50.929	24.4899	3.41759	31.5358	26.0036	20.6165	17.36	107.26	115.663	119.462	134.219	124.52	92.0453	179.784	70.7534	68.878	71.5857	72.5773	74.9797	80.7822	55.9346	68.6212	55.6266	48.6905	35.4698	73.3989	82.233	71.0837
ENSMUSG00000004221	Ikbkg	-0.0323132	0.93332	-0.0192561	0.960349	-0.0515694	0.897871	3.25572	3.78478	4.77459	3.42859	2.56319	7.00795	2.53694	2.71269	5.48211	8.50234	4.56881	12.4675	10.5219	2.52832	6.49731	8.50831	8.04979	5.16024	10.4707	6.578	8.25863	13.2851	3.96551	5.82633	4.21813	7.30357	7.85858	8.22574	6.60064	5.61755
ENSMUSG00000004233	Wars2	0.0441589	0.919291	0.687285	0.104025	0.731444	0.0972599	5.4262	4.32546	2.65255	3.42859	7.26237	7.50852	12.0505	4.34031	9.59369	3.27013	5.29021	4.76033	4.61938	1.5802	0	5.54889	3.17755	4.93589	8.54755	3.9468	4.12932	4.71408	10.0181	3.88422	5.00903	8.52083	3.8231	5.90566	2.75027	4.75331
ENSMUSG00000004263	Atn1	0.451861	0.299894	0.186134	0.665517	0.637995	0.157301	8.68191	17.3019	11.1407	24.9797	20.5055	20.5233	17.7586	27.1269	22.3853	8.50234	3.84742	9.52066	8.46886	6.00475	1.89505	7.39853	8.04979	12.5641	2.56426	9.867	15.2133	9.42816	12.314	9.71054	12.918	16.1287	5.52225	5.27291	6.32561	11.8833
ENSMUSG00000004264	Phb2	0.100998	0.665837	-0.0557325	0.811631	0.0452658	0.852068	255.574	296.294	362.869	340.899	153.364	420.978	354.537	370.011	356.794	519.515	625.928	590.734	563.308	498.71	665.975	505.504	505.018	468.236	601.534	551.456	543.766	521.549	537.64	525.232	506.966	488.731	564.119	545.641	547.853	567.805
ENSMUSG00000004266	Ptpn6	-0.217406	0.218106	-0.0178815	0.92001	-0.235287	0.200196	52.6341	39.4698	46.6849	29.8777	20.5055	43.5494	43.1279	24.4142	39.2884	46.6539	37.5124	37.8559	29.5127	40.137	43.0447	38.1024	38.1306	34.7756	34.1902	37.2753	31.5132	31.0701	34.0199	37.979	33.745	24.6496	35.8946	21.3026	26.6776	19.6614
ENSMUSG00000004267	Eno2	0.116144	0.853725	-0.592834	0.356304	-0.47669	0.475977	13.0229	2.70341	0.53051	3.42859	2.99039	1.00114	2.53694	2.17016	2.28421	0.436017	0.961856	2.04014	2.05306	1.89624	3.24866	6.84364	1.69469	0.673075	3.63271	2.19267	2.60799	2.78559	3.33938	1.29474	0.527266	2.13021	0.212394	1.47641	0	0.648179
ENSMUSG00000004268	Emg1	-0.00511475	0.987884	0.0298758	0.929321	0.0247611	0.943531	48.8358	96.7822	106.102	87.6738	27.3407	108.623	119.236	109.05	63.5011	160.018	240.945	235.523	174.51	179.51	233.091	169.426	199.762	198.782	187.832	204.795	194.947	191.992	201.198	193.995	216.97	148.202	168.641	187.083	213.421	176.089
ENSMUSG00000004270	Lpcat3	-0.107046	0.601923	-0.0539057	0.793578	-0.160952	0.450852	53.7193	33.5223	47.2154	40.1634	32.0399	30.0341	38.6883	38.5203	22.3853	52.3221	59.8755	58.9374	57.7422	42.9814	58.4758	50.31	51.0526	55.8653	56.4138	35.9597	49.5518	53.7834	47.3774	43.5895	43.7631	31.9531	42.9036	35.8558	58.8557	44.9404
ENSMUSG00000004285	Atp6v1f	0.141932	0.383858	-0.342612	0.0357363	-0.20068	0.236186	390.143	321.706	349.606	319.348	255.037	298.338	329.802	268.014	290.552	464.794	451.832	422.536	517.37	537.583	475.928	511.423	361.181	346.409	429.3	363.325	343.603	321.2	345.208	384.969	354.586	365.787	381.672	396.734	369.086	426.286
ENSMUSG00000004317	Clcn5	-0.221665	0.342603	-0.455174	0.0578595	-0.676839	0.00619239	36.8981	30.8189	21.2204	23.0205	26.0591	25.529	20.9297	19.5314	15.0758	25.725	16.8325	20.8548	21.8137	11.3774	14.3482	21.0858	8.47346	12.3397	17.3088	21.4881	15.4306	11.9995	16.6969	16.1842	19.7725	11.564	11.6817	10.7567	19.8019	15.7724
ENSMUSG00000004319	Clcn3	0.0669174	0.643752	-0.447672	0.00212527	-0.380755	0.0118804	204.025	124.357	158.623	110.694	161.908	95.6085	97.6721	101.455	103.703	117.507	120.232	109.941	173.227	133.053	149.709	125.22	101.682	104.551	107.272	107.002	102.798	92.5674	110.826	85.6686	117.58	105.293	70.5149	61.7985	68.2066	72.38
ENSMUSG00000004328	Hif3a	-0.494811	0.374982	1.11298	0.0415464	0.618169	0.266039	15.736	1.08137	1.59153	0.979596	0.854397	2.00227	3.17117	7.053	4.56842	1.30805	0.240464	1.58678	3.59285	2.52832	1.89505	3.14437	4.87224	4.93589	4.91484	3.72753	1.95599	2.78559	2.50453	1.72632	2.63633	3.04315	3.8231	3.37466	2.75027	1.51242
ENSMUSG00000004356	Utp20	0.105507	0.695906	0.0114499	0.966147	0.116957	0.676376	90.6175	149.769	126.261	128.327	213.599	129.147	173.146	113.933	147.103	86.7674	77.6698	77.2987	64.9279	59.0994	66.8682	55.119	73.5073	74.2627	64.534	56.5708	65.1997	71.1398	88.0761	67.5422	86.7353	82.1652	73.276	91.1159	92.4089	72.38
ENSMUSG00000004359	Spic	-0.707177	0.264728	0.958537	0.128531	0.251359	0.695641	6.51143	3.78478	10.6102	7.34697	2.13599	7.00795	5.07388	4.34031	3.65474	2.83411	0.480928	3.17355	0	1.89624	0.541443	0.369926	6.14326	4.48717	6.41066	3.72753	2.82532	3.6427	0.208711	5.17896	5.53629	6.99926	4.24788	2.32008	7.97577	4.96937
ENSMUSG00000004364	Cul3	-0.131888	0.45175	0.341463	0.0505233	0.209574	0.246771	64.0291	81.1024	75.863	72.0003	81.1677	97.1102	91.3298	104.167	79.9474	64.3126	61.5588	72.5383	50.8132	43.9295	36.8181	44.7611	73.5073	67.5319	58.7644	59.6405	59.9838	70.497	64.0743	70.7791	58.7902	58.7329	51.8242	64.9623	67.6565	65.034
ENSMUSG00000004383	Large1	0.124977	0.682752	-0.291955	0.343158	-0.166977	0.6029	17.3638	20.5459	14.8543	18.1225	19.6511	13.0148	12.0505	13.0209	9.59369	11.5545	5.04974	6.80047	11.0352	6.00475	7.03876	14.2422	13.1339	9.1987	7.26541	15.7872	10.6493	6.85685	15.6533	11.2211	18.4543	20.0848	11.6817	7.17116	12.9262	9.93875
ENSMUSG00000004393	Ddx56	0.172965	0.228389	0.107864	0.449611	0.280829	0.0591121	51.5489	69.2074	91.2478	95.5106	86.2941	76.5869	81.182	93.3167	106.901	84.8054	91.3763	84.5525	82.6356	65.4202	99.084	84.8981	92.7844	78.0767	108.126	81.1287	65.6344	100.281	94.9636	100.558	94.6442	73.0357	103.861	98.0761	117.161	115.592
ENSMUSG00000004394	Tmed4	0.614456	0.109721	-0.558808	0.145056	0.0556476	0.890921	2.7131	4.32546	4.77459	10.7756	1.2816	5.00568	3.17117	4.88285	3.65474	7.41229	10.8209	8.38724	10.2653	12.3255	14.619	12.2076	8.26163	7.40383	11.1118	11.8404	4.34665	10.2853	5.84391	13.379	10.5453	10.0424	15.5048	9.06941	10.451	13.1796
ENSMUSG00000004415	Col26a1	0.0949742	0.914303	-0.368239	0.681437	-0.273265	0.769975	2.7131	0.540683	0	2.44899	0	1.5017	0	1.62762	2.28421	1.30805	0	1.58678	0.769896	0.632079	1.35361	0.739853	1.27102	0	0	0.219267	0	1.07138	1.25227	0.647369	0.790899	0.912946	0.212394	0	0.275027	0.43212
ENSMUSG00000004446	Bid	0.221734	0.468918	0.0843785	0.78189	0.306113	0.335017	7.59667	16.7612	23.3425	22.5307	14.0975	16.0182	18.3928	25.4993	27.4105	42.7297	25.9701	44.6564	33.3622	36.6606	32.7573	52.3446	31.7755	40.8332	49.7895	40.5643	34.1212	39.6411	36.3158	43.5895	35.8541	33.1704	37.5938	51.6745	38.7787	47.5331
ENSMUSG00000004451	Ralb	0.371404	0.0936018	-0.706412	0.00168578	-0.335008	0.155559	19.5343	19.4646	17.5068	22.5307	16.2335	23.5267	15.8559	13.0209	13.2484	21.1468	26.932	25.8418	44.3974	25.2832	34.1109	21.4557	19.7008	23.3333	14.7445	22.1459	19.3426	23.1419	30.8893	18.9895	22.1452	15.2158	10.4073	16.6624	15.4015	19.6614
ENSMUSG00000004455	Ppp1cc	0.337399	0.13165	0.0663269	0.76089	0.403725	0.0809856	14.6507	11.3543	6.89664	19.1021	13.6703	12.0136	12.6847	9.22316	16.9032	11.5545	8.17577	13.6009	10.2653	16.7501	11.0996	10.9128	11.8628	19.5192	13.6761	17.9799	19.9946	19.4992	15.0272	12.7316	21.0906	20.3891	19.5403	12.2332	17.0516	15.1242
ENSMUSG00000004460	Dnajb11	-0.168361	0.404123	0.270756	0.178627	0.102395	0.622842	23.8753	30.2782	32.3611	37.7144	10.68	31.5358	36.1514	36.3501	26.04	36.6255	49.5356	42.3896	39.0081	33.5002	35.7352	26.6347	41.0963	38.814	47.0115	48.2387	44.9878	57.6404	43.6206	44.2369	37.9632	34.3876	30.16	38.8086	40.979	37.1623
ENSMUSG00000004462	Tbccd1	0.589618	0.0118506	-0.101334	0.656318	0.488283	0.0453843	7.05405	9.19161	13.7933	9.79596	11.9616	14.0159	17.7586	14.6485	13.2484	11.5545	11.5423	12.9209	21.0438	16.7501	17.5969	17.9414	14.4049	21.7628	9.82968	14.9101	11.084	12.6423	16.2795	16.6158	10.809	16.433	15.7172	7.17116	9.3509	10.803
ENSMUSG00000004500	Zfp324	1.0868	0.0227173	-0.198512	0.663815	0.888285	0.0738737	2.7131	4.86615	1.59153	6.85717	16.2335	5.50625	6.34234	4.34031	4.11158	4.57818	0.240464	3.62692	2.05306	3.79247	1.35361	5.73386	6.3551	6.5064	3.8464	4.6046	3.25999	1.92849	5.84391	3.23685	5.53629	4.56473	2.97352	8.64757	6.05059	5.18543
ENSMUSG00000004508	Gab2	-1.74486	0.211448	0.11354	0.938994	-1.63132	0.260165	3.79834	1.08137	1.06102	0.979596	0.854397	0.500568	0.634234	0.542539	0	0	0	0.680047	0	0	0	0	0	0	0.854755	1.53487	0	0.857106	0	1.94211	0	0.608631	1.27437	0	0	0.43212
ENSMUSG00000004530	Coro1c	0.273931	0.218547	-0.0610221	0.78389	0.212908	0.356906	163.871	216.273	315.123	210.613	173.87	263.799	228.324	202.367	202.381	320.037	326.55	311.915	408.558	406.111	311.059	428.745	370.714	381.858	462.209	433.49	338.604	381.626	375.263	434.169	375.15	368.222	285.033	313	348.184	332.3
ENSMUSG00000004535	Tax1bp1	-0.0996489	0.684068	0.208013	0.395409	0.108364	0.669579	127.516	153.013	153.318	168.491	152.083	189.215	159.193	189.346	197.356	98.9759	116.865	121.728	52.353	91.0194	81.2164	62.8875	93.2081	110.833	65.3887	112.045	115.186	118.495	80.1451	97.537	105.717	97.0766	113.206	103.56	120.737	101.548
ENSMUSG00000004558	Ndrg2	0.0394899	0.916498	-0.614161	0.104657	-0.574671	0.143485	135.655	40.5512	32.3611	18.1225	22.6415	39.0443	20.9297	6.51047	28.3242	39.4596	18.5157	24.935	75.4499	61.3117	47.1055	61.0378	43.4265	36.5704	48.2936	29.601	31.7305	25.2846	41.3248	34.5264	35.8541	29.8229	16.3544	16.0296	15.1265	10.5869
ENSMUSG00000004561	Mettl17	0.0554879	0.863355	0.114529	0.720995	0.170017	0.610527	8.13929	5.40683	7.42715	12.2449	0.854397	10.5119	12.0505	15.7336	6.85263	11.7725	17.3134	16.7745	15.1413	10.7453	21.1163	8.13838	12.2865	15.032	13.2487	16.8835	16.5173	16.285	15.0272	14.2421	19.7725	11.8683	11.6817	10.9677	14.5764	12.7475
ENSMUSG00000004562	Arhgef40	0.12733	0.806173	-2.12923	0.000427774	-2.0019	0.00133435	8.68191	3.78478	1.59153	8.32657	1.70879	2.50284	1.9027	0	1.37053	3.05212	1.44278	4.30696	4.10611	1.5802	6.76804	2.21956	1.05918	0.224358	1.06844	2.6312	3.04265	1.28566	2.50453	1.29474	0.790899	2.43452	0.424788	2.32008	0.275027	0.648179
ENSMUSG00000004565	Pnpla6	0.0688619	0.633153	0.10358	0.470652	0.172442	0.248615	50.4636	60.0158	59.4172	80.3269	65.3613	60.5687	82.4505	68.3599	64.8716	70.8528	84.6433	56.4439	59.282	57.5192	62.2659	61.7777	73.931	65.9614	67.953	61.3947	73.6757	61.7116	60.1088	72.937	76.4536	88.8601	90.2675	58.002	56.3805	62.4413
ENSMUSG00000004567	Mcoln1	-0.13929	0.559631	0.0320297	0.89369	-0.107261	0.665322	44.4948	27.5748	29.1781	15.1837	31.6127	20.0227	26.6378	20.0739	36.0905	17.8767	19.4776	17.6812	18.2209	20.8586	25.4478	20.161	24.9967	19.9679	11.9666	23.9001	35.4252	25.9275	26.0889	30.4264	36.1177	38.3437	17.2039	13.0768	15.4015	10.803
ENSMUSG00000004568	Arhgef18	0.160325	0.378497	-0.0595072	0.743169	0.100818	0.594464	48.8358	49.2021	62.0697	56.3268	23.9231	56.5642	61.5207	30.3822	44.7705	37.4975	38.4742	38.3093	63.3881	51.8305	38.1717	45.5009	52.9591	60.5768	32.0533	37.0561	39.1198	42.641	46.7513	47.4738	46.663	44.4301	43.7532	53.1509	39.6038	43.8601
ENSMUSG00000004591	Pkn2	-0.033896	0.906304	0.0902379	0.75398	0.0563419	0.850449	156.817	173.019	134.75	164.082	149.947	172.696	146.508	178.495	167.661	78.2651	63.7229	78.2054	72.8835	57.8352	64.4317	56.2288	71.6008	64.6152	67.0982	72.358	71.5024	79.7108	64.0743	66.8948	73.29	90.686	89.4179	76.7736	74.2572	92.6896
ENSMUSG00000004610	Etfb	0.234994	0.0492971	-0.192521	0.107137	0.0424727	0.732752	226.815	203.297	208.491	233.634	234.532	208.236	221.348	186.091	252.177	262.7	183.955	245.724	256.632	223.44	277.219	285.768	207.6	191.378	271.171	190.762	184.515	198.849	222.486	202.627	235.688	203.283	275.688	280.941	218.371	275.26
ENSMUSG00000004626	Stxbp2	0.301633	0.0844808	-0.155453	0.372238	0.14618	0.422324	66.1996	34.063	61.0087	50.4492	46.9918	51.5585	53.9099	41.233	66.2421	64.5306	33.9054	44.6564	78.2728	56.255	52.7907	72.3206	51.4763	53.6217	57.9096	49.1157	79.761	46.9265	61.7785	56.3211	60.1083	58.7329	43.3284	43.6597	40.7039	48.6134
ENSMUSG00000004631	Sgce	-1.10286	0.147998	0.887244	0.249559	-0.215619	0.773653	1.08524	2.70341	1.59153	1.46939	0.854397	1.00114	0.634234	1.62762	0.456842	2.3981	1.68325	0.453365	0.256632	1.26416	0	0.554889	2.96571	0.448717	1.70951	0.219267	2.82532	3.85698	3.7568	0.43158	0.527266	0.304315	0.424788	2.10916	1.92519	0.648179
ENSMUSG00000004633	Chn2	-0.636018	0.329177	0.780655	0.228072	0.144637	0.823814	5.4262	1.62205	1.06102	0	3.41759	0.500568	3.17117	2.17016	1.82737	1.96208	1.44278	0.906729	0	1.5802	1.89505	0.924816	1.27102	2.46794	2.13689	0.877067	1.08666	0.642829	0.626134	0	3.1636	0.912946	0.849577	1.05458	2.20021	2.59272
ENSMUSG00000004637	Wwox	0.362421	0.180325	-0.941107	0.000842293	-0.578685	0.0509117	11.395	12.9764	10.0797	8.32657	14.9519	15.5176	9.51352	7.59554	4.11158	8.06632	6.25206	9.74734	15.6546	12.3255	6.22659	8.69327	2.96571	9.87177	4.27377	3.9468	5.86798	5.14264	7.30489	5.61054	8.69989	8.21652	11.8941	11.8113	10.726	9.50663
ENSMUSG00000004642	Slbp	0.581349	0.0937593	-0.546448	0.115055	0.0349018	0.923471	23.8753	18.9239	17.5068	22.5307	49.555	38.5437	30.4433	21.7016	12.7916	10.6824	11.5423	18.1346	24.6367	5.68871	8.93381	15.5369	11.651	16.1538	8.97492	17.5413	17.6039	14.5708	13.7749	17.9106	20.0361	15.5201	6.58422	9.49124	17.0516	10.803
ENSMUSG00000004661	Arid3b	-0.0773424	0.577736	0.0791001	0.569272	0.00175772	0.990267	107.439	91.9161	81.1681	73.4697	96.974	90.6028	114.162	76.498	88.1706	92.6537	75.9866	83.8724	78.2728	52.7786	97.189	65.8469	76.6848	83.6857	81.2017	61.3947	53.6811	49.4979	87.6587	83.9422	65.6446	71.2098	93.6658	102.505	98.4595	104.141
ENSMUSG00000004665	Cnn2	0.0599342	0.766934	0.482429	0.0149763	0.542363	0.00870818	12.4802	21.6273	16.4458	15.6735	24.7775	30.5346	23.4667	48.286	32.8926	26.5971	28.8557	34.6824	28.9994	19.2784	27.8843	19.4211	37.7069	33.8781	29.0617	38.3717	41.9452	35.9984	39.8638	29.1316	39.0177	32.2574	33.7707	43.0269	44.5543	43.428
ENSMUSG00000004667	Polr2e	0.054788	0.740351	-0.309984	0.0611133	-0.255196	0.137481	289.216	312.515	334.222	344.328	265.717	343.39	303.164	340.714	309.739	536.301	513.15	499.608	457.832	496.814	444.254	499.216	347.836	318.813	408.145	362.448	325.999	318.843	252.541	357.78	325.323	319.531	475.975	424.786	423.816	483.326
ENSMUSG00000004677	Myo9b	0.407499	0.0892065	-0.324148	0.17513	0.0833506	0.740441	16.2786	18.9239	25.995	31.3471	26.4863	20.0227	13.3189	19.5314	21.9284	13.0805	15.8706	16.0944	16.1678	30.3398	14.619	15.5369	21.8192	17.7243	13.035	29.3817	23.6892	17.1421	21.0798	31.7211	19.5088	14.9115	17.2039	13.2877	11.5511	8.42633
ENSMUSG00000004748	Mtfp1	0.450615	0.23909	0.00788001	0.983376	0.458495	0.248422	3.25572	13.5171	3.71357	16.6531	9.82556	3.50398	4.43964	7.053	11.4211	7.84831	13.7064	14.0543	8.46886	21.4907	17.0554	8.87823	9.32081	18.8461	22.8647	12.9367	12.3879	13.2851	10.853	12.3	14.7634	27.997	9.98253	10.3349	10.726	9.93875
ENSMUSG00000004768	Rab23	0.080564	0.778948	-0.186413	0.517756	-0.105849	0.724142	30.9293	16.2205	11.1407	20.0817	24.3503	28.5324	15.8559	23.3292	14.619	11.9905	16.3515	11.1074	11.8051	11.3774	10.5581	8.32334	13.5575	13.0128	8.54755	13.5945	17.1693	21.4276	15.8621	18.1263	15.5543	14.9115	17.8411	13.0768	8.2508	10.803
ENSMUSG00000004771	Rab11a	-0.0149158	0.954627	-0.122577	0.640998	-0.137493	0.614309	28.7588	23.2494	22.8119	24.9797	15.3791	26.0295	31.0775	27.6695	16.4463	54.5022	54.5853	44.8831	53.1229	47.722	40.6082	44.0212	39.6134	49.3589	38.6776	41.6607	33.2519	51.6406	36.5245	35.3895	40.3358	38.9524	35.045	35.8558	35.4784	34.5696
ENSMUSG00000004788	Eif2b2	0.199642	0.138174	-0.0425726	0.751159	0.15707	0.26171	87.3617	101.648	107.163	135.674	123.46	114.129	109.723	104.71	147.56	126.009	107.247	115.835	120.104	96.7081	109.371	121.706	124.772	83.4613	131.419	108.976	104.102	110.781	101.016	109.19	132.08	137.551	155.048	134.986	103.685	130.716
ENSMUSG00000004789	Dlst	0.0808657	0.725558	-0.176754	0.443742	-0.0958887	0.689297	34.7276	40.0105	50.929	30.8573	25.6319	53.5608	27.9063	36.8926	49.7958	63.2225	64.2039	71.1782	61.5917	67.9485	72.2826	66.5867	51.2645	65.5127	61.5423	75.2085	58.6798	63.8544	88.2849	67.3264	74.6081	74.8616	31.0095	32.4811	44.0043	44.5083
ENSMUSG00000004791	Pgf	-1.53668	0.192277	0.817356	0.500636	-0.719325	0.537717	1.08524	0	2.65255	0.979596	0	0	1.26847	0	0.456842	1.09004	0	1.13341	0	0	0	1.10978	0.63551	0.448717	0.641066	0	0.217332	0	0	0	1.84543	0.608631	0.849577	0.843666	1.10011	0
ENSMUSG00000004798	Ulk2	-2.174	0.0779067	-0.373144	0.783269	-2.54715	0.0539393	2.7131	4.86615	1.06102	0.979596	0	1.5017	1.9027	0.542539	0	0.218009	2.40464	0.226682	0	0.632079	0	0	0	0	0	1.75413	1.52133	0.428553	0	0	0.263633	2.73884	1.06197	0	0	0.648179
ENSMUSG00000004815	Dgkq	0.410136	0.104855	-0.657893	0.0103793	-0.247757	0.359914	18.4491	10.8137	12.2017	12.2449	17.0879	14.0159	15.2216	9.7657	8.68	13.7345	5.04974	14.281	13.3449	15.4859	21.6577	12.9474	10.5918	9.87177	7.26541	4.82387	4.12932	5.57119	16.4882	8.20001	10.0181	8.52083	10.1949	14.9751	11.2761	8.21027
ENSMUSG00000004843	Chmp2b	-0.212919	0.197656	0.196254	0.235723	-0.0166645	0.922016	33.6424	27.5748	29.1781	26.4491	18.3695	34.0386	31.7117	34.7225	28.3242	35.0994	25.2487	34.0023	31.5658	21.1746	28.9672	17.5715	26.6914	36.5704	21.5826	23.2423	22.6026	19.7134	30.0544	34.958	32.9541	25.8668	20.8146	28.6846	22.8272	22.2542
ENSMUSG00000004846	Plod3	0.495177	0.00219192	-0.170169	0.285073	0.325008	0.0542319	36.8981	35.1444	23.873	35.2655	43.147	38.0432	43.1279	30.3822	38.3748	31.6113	27.4129	25.6151	41.831	30.6558	55.4979	32.9234	31.7755	34.7756	40.1735	24.9964	34.1212	36.427	40.49	36.2527	38.2268	27.0841	33.7707	36.2776	37.1286	30.6805
ENSMUSG00000004849	Ap1s1	0.195251	0.211738	-0.286006	0.0682855	-0.0907549	0.579232	37.9834	47.5801	50.929	63.1839	44.0014	56.5642	43.1279	45.5733	51.1663	65.8386	75.0247	66.1912	69.5473	73.0051	70.929	61.9627	63.7628	58.7819	52.3537	54.5974	66.0691	56.1404	68.2486	66.0317	54.8357	48.0818	68.6033	56.3147	69.5817	72.38
ENSMUSG00000004864	Mapk13	-0.361309	0.490536	-0.442766	0.409045	-0.804075	0.145246	9.22453	7.02888	11.1407	3.42859	2.13599	4.50511	4.43964	1.08508	5.02527	8.50234	0	9.29397	9.75202	5.37267	4.87299	7.58349	11.4392	1.79487	0.641066	8.98993	10.2146	6.42829	5.21778	2.1579	4.48176	4.56473	3.18591	2.95283	1.92519	4.53726
ENSMUSG00000004865	Srpk1	0.0701346	0.616072	0.0806624	0.563653	0.150797	0.298747	201.312	262.772	251.992	244.899	325.525	240.273	254.962	301.109	314.764	228.909	209.444	209.228	205.819	182.671	173.803	201.24	226.241	214.262	168.387	201.068	208.422	223.705	199.945	220.537	250.451	238.888	216.642	226.313	211.77	223.622
ENSMUSG00000004880	Lbr	0.155293	0.384504	-0.360493	0.0439564	-0.2052	0.269753	188.289	133.549	140.585	113.633	97.8284	134.653	119.236	123.156	104.16	179.203	162.554	181.119	246.367	210.482	228.76	174.605	169.469	166.923	143.599	143.839	140.614	124.495	153.82	161.195	165.825	138.768	101.949	120.011	117.161	130.932
ENSMUSG00000004885	Crabp2	0.240921	0.699436	-0.608109	0.346254	-0.367188	0.588547	0	0.540683	1.59153	2.93879	0.427198	1.5017	0	2.17016	0.913685	1.74407	1.92371	1.13341	1.53979	0.632079	1.62433	1.29474	1.27102	0.224358	1.06844	1.53487	0.86933	0.428553	1.46098	0.863159	0.263633	0.304315	0.424788	1.68733	1.37513	0.648179
ENSMUSG00000004891	Nes	-0.549093	0.215283	-0.46533	0.310036	-1.01442	0.0305287	17.9064	8.11024	12.7323	5.38778	11.9616	7.50852	5.07388	9.22316	4.56842	8.93835	5.29021	4.98701	4.36275	5.37267	3.7901	4.62408	3.17755	2.46794	3.8464	2.6312	6.95464	0.214276	4.17422	6.2579	2.63633	4.56473	1.27437	2.10916	5.50053	1.0803
ENSMUSG00000004895	Prcc	0.385211	0.131762	-0.0588817	0.815069	0.326329	0.219709	12.4802	14.5984	10.0797	14.6939	21.3599	9.01022	13.9532	19.5314	10.5074	11.7725	10.0995	14.7343	15.3979	8.21703	25.4478	11.0978	20.1245	14.8077	10.8981	18.1991	16.0826	13.0709	20.8711	15.7527	17.6634	12.4769	12.956	19.6152	11.5511	12.0993
ENSMUSG00000004896	Rrnad1	0.109278	0.760179	0.0861597	0.808364	0.195437	0.598091	15.736	4.86615	5.3051	12.7347	8.54397	3.00341	5.70811	12.4784	15.5326	9.37437	4.56881	5.44037	9.23876	7.90099	4.60226	7.21356	8.04979	5.3846	3.8464	3.289	6.73731	6.21402	7.09618	3.88422	11.3362	4.26042	7.2214	5.69474	7.42572	7.56209
ENSMUSG00000004897	Hdgf	0.0998388	0.351823	0.10653	0.319972	0.206369	0.0635976	486.187	590.966	683.297	696.983	457.957	653.241	631.698	723.747	619.935	662.964	712.735	725.383	713.951	684.226	663.267	703.785	793.328	808.364	748.979	773.134	840.642	818.108	806.043	845.464	792.481	705.403	687.308	709.945	788.776	740.653
ENSMUSG00000004929	Thop1	-0.0770712	0.660332	0.00776409	0.964762	-0.0693071	0.703662	39.6112	77.3177	44.5629	48.49	77.7501	47.5539	40.591	79.2107	60.76	68.2367	74.0629	61.4309	48.2468	46.1418	47.3762	66.5867	53.171	54.9678	53.2085	69.5075	62.8091	71.3541	49.2559	53.7317	50.0903	55.0811	67.1166	53.5728	51.98	60.4967
ENSMUSG00000004931	Apba3	0.317249	0.525187	-0.100804	0.839596	0.216445	0.676598	0.54262	9.19161	9.01868	2.93879	0.854397	11.0125	10.1478	17.3612	2.28421	12.2085	23.0845	20.8548	28.2295	24.019	24.3649	12.9474	14.1931	18.6218	22.651	11.6211	15.6479	13.0709	16.9056	13.8105	12.3908	9.43378	15.7172	16.8733	13.4763	18.7972
ENSMUSG00000004934	Pias4	0.102077	0.479155	0.200173	0.161147	0.30225	0.0424548	56.4324	42.7139	44.0324	49.4696	43.147	56.0636	57.7153	55.339	73.5516	77.1751	54.5853	58.9374	59.0254	62.5758	61.7245	65.292	64.822	75.8332	74.3636	58.3249	68.0251	70.7112	85.5716	83.9422	71.7082	67.8623	78.5858	71.2897	78.3826	68.0588
ENSMUSG00000004936	Map2k1	0.128482	0.738734	-0.155648	0.686327	-0.0271659	0.945927	12.4802	14.0578	18.0374	16.1633	4.27198	14.0159	15.8559	20.0739	13.2484	31.8293	49.0546	42.3896	34.6453	45.5097	59.8294	28.8543	31.5637	43.5255	35.686	41.2221	52.8118	39.4269	41.951	31.7211	35.3268	29.5186	27.1865	23.2008	28.8778	16.6366
ENSMUSG00000004937	Sgta	0.284379	0.121927	-0.0156303	0.932158	0.268749	0.159075	242.008	286.562	325.203	275.756	401.566	239.772	273.989	272.354	342.175	192.284	133.217	170.012	188.368	218.067	185.173	277.63	239.375	216.73	227.792	211.812	195.817	187.492	199.319	256.79	210.115	232.497	199.013	199.316	199.944	224.702
ENSMUSG00000004945	Tmem242	0.16756	0.202047	-0.22721	0.0847144	-0.0596498	0.664956	42.3243	67.0447	61.0087	53.8778	44.4286	58.5664	46.2991	56.9666	56.6484	51.45	50.9784	45.7898	42.8576	60.6796	68.7632	60.113	49.3579	46.6666	41.0282	65.9993	63.2437	62.783	59.274	68.4054	73.29	60.5588	39.0805	34.3794	34.9284	38.8908
ENSMUSG00000004947	Dtx2	0.0119225	0.959936	0.307765	0.191684	0.319688	0.191942	28.2162	19.4646	25.4645	17.6327	19.6511	24.5278	24.7351	27.1269	26.9537	39.0235	36.791	36.9492	39.2647	41.4012	28.6965	35.8829	34.7412	50.4807	59.4054	43.6341	57.1584	46.7123	48.0036	34.958	32.4269	45.343	36.107	35.434	28.3277	40.4032
ENSMUSG00000004948	Zp3	-0.0131649	0.965698	0.228591	0.453295	0.215426	0.496195	13.0229	10.273	18.0374	12.7347	8.11677	14.0159	18.3928	9.22316	12.3347	24.199	28.1343	25.8418	24.8933	16.118	20.8455	33.8483	32.1992	23.782	37.6092	21.7074	29.1225	24.6418	20.245	26.1106	34.5359	28.6057	27.1865	23.2008	24.2023	28.5199
ENSMUSG00000004951	Hspb1	0.261655	0.679055	-0.362481	0.566523	-0.100826	0.877903	188.289	244.929	271.091	243.919	58.099	238.27	280.332	274.525	198.726	1606.94	1469.72	1561.16	1648.35	1574.51	1760.5	1555.54	1342.2	1166.22	1543.69	1020.03	968.868	1023.17	1123.91	1187.28	1047.68	1075.45	1786.24	1648.31	1504.4	1776.88
ENSMUSG00000004952	Rasa4	-0.346061	0.337442	-0.160923	0.65917	-0.506985	0.17795	18.9917	8.65093	19.0984	5.87758	5.55358	4.00454	10.1478	5.42539	8.22316	33.3553	13.2255	18.8146	15.6546	18.0143	21.387	24.4151	13.1339	15.7051	22.2236	12.4982	8.91063	10.9281	16.9056	17.0474	14.4998	13.3899	17.4163	8.43666	10.726	11.2351
ENSMUSG00000004980	Hnrnpa2b1	-0.0302005	0.858649	0.0175692	0.917494	-0.0126313	0.94279	236.039	369.286	345.362	346.777	173.87	311.854	332.339	421.01	219.284	402.226	409.51	448.604	442.177	396.314	415.828	312.218	370.502	430.768	360.279	379.112	395.98	379.912	373.384	386.264	399.404	328.052	332.822	340.208	349.559	356.931
ENSMUSG00000004994	Ccdc130	0.23348	0.366428	-0.327344	0.207057	-0.0938634	0.729054	37.4407	15.6798	24.934	19.5919	26.0591	15.5176	22.8324	13.5635	28.3242	23.1089	15.8706	7.02715	27.4596	17.6982	24.0942	25.34	18.0061	17.7243	11.5392	13.156	18.2559	19.4992	13.3575	17.9106	20.5634	19.1719	13.3808	12.4441	12.6512	16.4205
ENSMUSG00000004996	Mri1	0.0652176	0.775087	0.0538345	0.813003	0.119052	0.615147	20.6195	29.1969	22.2814	18.6123	28.6223	29.0329	11.4162	29.2971	22.8421	26.5971	36.791	31.7355	27.203	25.9152	41.1497	23.1204	37.2832	29.1666	43.5925	29.8203	22.1679	29.9987	30.6806	36.9001	35.3268	32.5618	45.8771	43.8706	28.0527	35.2177
ENSMUSG00000005034	Prkacb	-0.146863	0.456116	-0.0571069	0.773233	-0.20397	0.319993	67.2848	41.6326	44.0324	45.0614	63.2254	38.5437	48.2018	33.6374	57.5621	52.7581	43.2835	35.5891	44.3974	34.7643	24.6356	32.7385	35.3767	28.7179	37.8229	44.0726	43.4665	29.1416	36.7332	42.7264	36.9086	37.7351	40.7797	26.5755	30.803	31.9768
ENSMUSG00000005043	Sgsh	-0.512569	0.441059	0.367484	0.582655	-0.145084	0.831874	5.96881	0	6.89664	1.46939	2.99039	5.00568	4.43964	3.25523	2.28421	3.48814	1.68325	1.81346	1.53979	1.89624	0	2.40452	3.60122	3.58974	0.213689	3.06973	0.651997	1.07138	1.04356	1.07895	0.527266	7.30357	0.849577	2.10916	2.20021	1.51242
ENSMUSG00000005045	Chd5	-1.0307	0.164172	-0.223479	0.771267	-1.25418	0.107016	14.1081	3.78478	3.71357	1.95919	5.55358	1.5017	1.9027	0.542539	2.28421	3.48814	0.240464	0.906729	1.28316	0.31604	2.97794	0.184963	1.48286	2.24358	1.70951	1.53487	1.95599	0.214276	0.626134	0.43158	0	0	1.69915	0	0.275027	0.864239
ENSMUSG00000005054	Cstb	0.0393406	0.922205	-0.616874	0.126875	-0.577534	0.168485	33.6424	45.4174	36.0747	25.4695	3.41759	44.05	34.8829	23.8717	20.5579	87.4215	91.8572	101.327	110.095	94.1798	110.725	63.4424	60.7971	69.5511	47.4389	66.8763	65.4171	74.9968	54.8911	69.7001	60.1083	48.0818	40.7797	41.1287	39.3288	41.9156
ENSMUSG00000005057	Sh2b2	-1.30232	0.0487629	0.161885	0.81408	-1.14044	0.0953407	4.34096	1.62205	3.71357	2.44899	0.854397	1.00114	1.9027	0	1.82737	4.57818	6.73299	3.17355	0	3.79247	0	2.77445	4.23673	2.46794	0	0.438533	1.95599	1.49994	2.29582	0.863159	1.05453	1.52158	2.33634	1.68733	0.82508	1.94454
ENSMUSG00000005069	Pex5	-0.618632	0.118312	0.530973	0.181431	-0.087659	0.828493	4.88358	5.94751	4.77459	2.44899	0	8.50965	5.07388	5.96793	3.65474	14.3886	12.7446	11.5608	9.75202	8.21703	5.14371	5.91882	9.53265	14.1346	11.1118	16.445	15.2133	14.7851	19.6189	10.7895	10.809	6.08631	8.92056	7.38207	9.07588	10.803
ENSMUSG00000005078	Jkamp	0.169818	0.26653	-0.128876	0.398564	0.0409425	0.797446	55.8898	38.3885	42.9713	50.939	33.3215	35.5403	48.2018	37.4352	43.4	48.8339	35.1077	37.6293	45.1673	42.0333	58.4758	50.6799	50.6289	39.4871	38.0366	45.1689	36.2945	43.4981	38.6116	39.2737	53.7811	54.1681	47.1515	39.2305	53.0801	44.7244
ENSMUSG00000005102	Eif2ak4	-0.167324	0.439593	-0.00285477	0.989537	-0.170179	0.449583	48.8358	34.063	42.9713	27.9185	38.0207	25.0284	43.7622	32.0098	35.1769	28.5591	23.8059	25.6151	42.8576	19.2784	20.3041	23.4903	29.2334	16.6025	20.5141	24.3386	21.2986	23.5704	29.8457	20.0685	24.5179	25.8668	19.1155	23.8336	26.1275	22.2542
ENSMUSG00000005103	Wdr1	-0.0109026	0.967226	-0.043637	0.869515	-0.0545396	0.843209	21.1622	30.8189	34.4832	30.3675	10.2528	41.0466	32.9802	45.0307	30.6084	57.5543	56.2686	64.6044	67.4943	47.0899	52.52	44.7611	51.6881	43.5255	45.9431	46.7038	60.4184	59.7831	51.5517	51.5738	52.463	52.3423	60.1076	49.3544	68.7566	42.9959
ENSMUSG00000005125	Ndrg1	-0.884421	0.0281412	-0.22131	0.589622	-1.10573	0.00859319	65.1143	19.4646	14.3238	10.7756	6.83517	11.0125	12.0505	7.59554	3.1979	12.4265	25.9701	14.5077	22.0704	16.7501	3.51938	18.4963	19.2771	11.891	12.6076	6.13947	11.3013	8.57106	5.00907	7.12106	4.74539	12.1726	2.54873	6.74932	5.50053	4.10514
ENSMUSG00000005131	4930550C14Rik	1.12038	0.160145	-0.250116	0.739742	0.870261	0.29633	1.08524	1.62205	1.59153	0.489798	0.854397	1.00114	1.26847	0	0.913685	0	0.961856	0	1.79643	1.26416	2.43649	2.77445	2.75388	0.448717	2.35058	3.289	1.73866	1.92849	0	0.43158	1.84543	2.43452	0	1.05458	0.275027	0.43212
ENSMUSG00000005142	Man2b1	0.373276	0.0566403	-0.266935	0.171621	0.106341	0.603469	33.6424	31.3596	43.5019	28.4083	32.8943	44.5505	24.7351	28.7546	41.5727	36.4074	32.2222	30.3754	42.6009	46.4578	35.1938	61.7777	49.1461	32.3076	36.5408	41.6607	41.2932	57.8546	37.7767	36.0369	43.7631	53.8638	22.3014	22.5681	35.4784	36.9462
ENSMUSG00000005148	Klf5	0.00955551	0.9405	-0.019017	0.881923	-0.00946147	0.943239	542.62	758.037	697.091	791.514	599.359	779.384	701.463	853.414	997.287	1047.75	715.14	814.243	782.471	689.914	723.097	730.05	592.719	577.274	717.994	681.042	741.104	715.255	702.731	674.991	671.473	707.838	746.353	698.133	640.537	729.202
ENSMUSG00000005150	Wdr83	0.0339464	0.905434	0.303161	0.285149	0.337107	0.253079	10.8524	31.3596	33.4222	23.5103	42.2926	23.5267	27.9063	27.1269	37.9179	15.9146	20.6799	15.6411	16.6811	11.6935	10.2874	15.7219	18.8535	16.3782	28.2069	33.7671	44.7705	47.1408	30.2631	29.3474	39.0177	37.4308	12.5313	17.0842	26.9526	19.8775
ENSMUSG00000005161	Prdx2	0.550261	0.0317837	-0.362146	0.157372	0.188114	0.479835	104.726	115.706	148.012	130.776	175.151	171.194	88.1586	129.124	153.042	212.122	255.854	223.282	308.215	337.846	304.562	282.809	255.899	258.461	281.001	266.409	304.483	278.131	321.207	257.869	320.314	278.144	204.748	191.512	223.597	214.763
ENSMUSG00000005198	Polr2a	-0.16564	0.0974093	-0.0675379	0.501747	-0.233177	0.0249891	151.391	216.273	215.387	172.899	131.577	210.239	182.66	189.346	142.078	214.084	173.615	206.281	190.421	150.435	154.853	152.41	152.099	157.275	155.138	155.46	146.265	146.565	183.875	157.742	195.088	157.635	163.331	181.388	186.468	176.305
ENSMUSG00000005204	Senp3	0.180566	0.402626	-0.193696	0.369505	-0.0131296	0.953367	77.5946	80.5617	63.6613	67.1023	128.16	61.0693	52.0072	85.1786	90.9116	53.8481	80.5554	74.8051	88.2815	84.0665	59.8294	47.9055	61.0089	82.1152	45.0883	71.2617	110.188	120.209	88.2849	99.0475	73.29	45.9516	63.0811	73.6098	70.6818	58.3361
ENSMUSG00000005225	Plekha8	-0.286431	0.204943	-0.159464	0.487124	-0.445895	0.0591424	22.2474	32.9817	27.056	21.5511	5.55358	21.0239	29.809	18.4463	14.619	32.4833	22.8441	37.6293	36.4418	24.335	24.6356	24.4151	24.7849	18.173	20.3004	28.9432	24.1239	25.4989	19.8276	24.3842	30.8451	24.3452	25.6997	25.31	23.1022	31.3287
ENSMUSG00000005233	Spc25	-0.0834525	0.550621	-0.323588	0.0215182	-0.40704	0.00528548	220.304	168.152	160.745	141.552	217.017	120.136	121.773	110.678	152.128	152.388	148.366	159.584	149.617	137.793	139.422	135.578	122.442	125.416	105.348	121.693	110.622	90.2104	98.0943	112.211	139.725	126.9	106.197	106.091	108.636	135.253
ENSMUSG00000005251	Ripk4	-0.454382	0.374487	-0.115035	0.827309	-0.569416	0.288237	4.88358	5.40683	3.71357	0.979596	1.70879	2.50284	3.17117	0	3.1979	3.05212	3.60696	2.04014	2.30969	5.68871	1.89505	2.40452	2.75388	4.71153	0.427377	8.77067	6.73731	4.28553	5.00907	4.53159	3.42723	0.912946	1.69915	1.47641	5.22551	0.648179
ENSMUSG00000005262	Ufd1	0.105686	0.449007	0.133441	0.336167	0.239127	0.0980537	75.9667	77.8583	62.0697	104.327	87.1485	80.5914	77.3766	81.9234	121.977	90.0376	69.4941	78.6587	75.1932	75.5335	52.52	69.9161	77.5322	80.3203	84.6207	63.8066	75.849	77.3538	92.6678	81.7843	87.5262	110.467	77.0991	79.0937	90.7588	79.51
ENSMUSG00000005299	Letm1	0.118668	0.466231	-0.0503706	0.75678	0.0682978	0.686797	39.6112	58.3938	67.9053	73.4697	44.4286	72.5823	48.2018	55.8815	51.1663	65.6206	60.8374	62.3376	48.2468	47.0899	83.9236	57.7085	61.2208	68.205	73.7226	57.4479	74.7624	72.4254	81.3974	69.2685	80.6717	83.0781	69.2405	62.6422	56.9305	80.5903
ENSMUSG00000005312	Ubqln1	0.0664502	0.655164	-0.118668	0.425616	-0.0522179	0.735798	139.996	120.032	117.243	136.164	72.6237	115.131	152.216	134.55	109.185	158.274	148.847	163.211	186.315	176.982	147.543	146.676	127.314	129.904	145.308	133.753	144.091	155.779	153.611	168.316	159.498	159.461	118.091	98.0761	94.8842	112.783
ENSMUSG00000005320	Fgfr4	-0.405525	0.638024	-0.961651	0.299617	-1.36718	0.148655	2.7131	0.540683	2.12204	0.489798	0.427198	1.00114	0	0	0.456842	3.05212	0.480928	1.13341	3.33622	0.948119	1.62433	0.369926	0.63551	0.224358	1.9232	0	1.95599	0	2.50453	0.21579	0	0.304315	0.849577	0.210916	0.550053	0.43212
ENSMUSG00000005354	Txn2	0.313512	0.0548882	-0.127024	0.435481	0.186488	0.272136	66.7422	105.974	111.938	127.837	161.054	94.1068	117.333	142.145	154.413	116.417	117.587	89.0861	133.705	109.666	100.979	106.354	97.0212	102.981	68.1667	99.1085	110.84	102.21	114.791	124.079	134.189	131.464	106.622	98.9198	93.234	122.938
ENSMUSG00000005357	Slc1a6	-0.011337	0.988877	-1.42842	0.106727	-1.43976	0.115315	5.96881	0	1.59153	1.95919	0	0.500568	0.634234	0.542539	1.37053	2.3981	0	0.680047	0	0.632079	4.60226	2.95941	0.847346	0	0.427377	2.19267	0.86933	2.57132	2.71325	0.43158	1.5818	2.73884	2.54873	2.74191	0.82508	1.51242
ENSMUSG00000005360	Slc1a3	0.0714043	0.786238	0.481065	0.0610863	0.55247	0.0394135	15.1933	10.8137	18.0374	6.36737	11.5344	7.50852	13.3189	13.0209	13.7053	9.15636	6.97345	10.6541	13.3449	10.1133	18.6798	9.98801	20.1245	20.4166	15.1719	10.7441	9.99729	13.2851	20.245	18.9895	12.3908	18.8676	10.4073	10.124	18.4268	20.0936
ENSMUSG00000005362	Crbn	0.212498	0.533754	-0.233974	0.493551	-0.0214758	0.951883	37.4407	28.6562	23.3425	34.7757	49.9822	19.5221	26.0036	35.265	25.5832	19.8388	9.13763	9.97402	12.575	17.6982	15.7018	11.0978	11.651	14.3589	10.8981	14.0331	14.1266	11.9995	6.67876	7.76843	10.2817	6.99926	12.7437	8.85849	13.4763	14.2599
ENSMUSG00000005370	Msh6	-0.00793116	0.936562	0.117174	0.239128	0.109242	0.290474	315.805	380.1	360.217	363.92	287.932	418.475	410.984	434.574	366.844	318.075	349.394	401.001	322.843	302.45	390.651	251.735	349.53	354.262	322.029	358.501	372.29	355.699	309.31	344.616	384.377	311.315	370.203	409.6	372.936	409.217
ENSMUSG00000005371	Fbxo11	-0.152644	0.699508	0.0717265	0.856256	-0.0809179	0.843692	35.2703	40.0105	22.8119	37.2246	33.7487	30.0341	34.2487	39.6053	31.0653	16.3506	10.0995	18.8146	5.64591	14.5378	14.8897	6.28875	8.6853	12.1154	8.33386	16.6643	14.1266	14.3565	20.6624	17.6948	18.7179	25.2582	18.6907	10.5458	22.5522	18.3651
ENSMUSG00000005373	Mlxipl	-0.797154	0.144442	-0.571285	0.32842	-1.36844	0.020112	5.96881	4.32546	8.48817	1.46939	1.70879	3.00341	1.9027	0	2.74105	4.14216	2.40464	2.4935	1.79643	2.21228	2.43649	4.06919	0	3.36538	1.9232	6.578	1.30399	5.14264	1.8784	1.72632	0.790899	0.304315	0.424788	0.421833	0	1.29636
ENSMUSG00000005374	Tbl2	0.25693	0.273677	-0.155576	0.506862	0.101353	0.678152	80.8503	37.8478	30.7696	42.1226	60.235	36.0409	39.9568	25.4993	51.6232	46.8719	26.451	62.3376	77.2463	55.3069	42.774	58.2634	50.8408	59.0063	64.9613	48.6772	49.9865	38.1412	65.1179	63.0106	42.7085	62.689	40.1425	43.4488	37.4036	35.4338
ENSMUSG00000005378	Bud23	0.0452155	0.774472	0.254243	0.103178	0.299459	0.065316	29.3015	41.6326	35.0137	45.0614	29.4767	40.546	39.9568	51.5412	41.1158	45.9998	39.6765	42.6163	27.9729	37.9247	54.1443	34.4031	47.2396	45.9935	55.1317	56.7901	68.2424	77.9966	56.1433	63.0106	69.3355	50.212	43.3284	52.5182	56.3805	50.558
ENSMUSG00000005397	Nid1	-0.530408	0.0723588	-0.171183	0.56798	-0.70159	0.0228129	63.4865	27.0341	18.5679	30.8573	34.1759	23.0261	28.5406	16.8187	13.2484	25.507	25.2487	22.4415	13.3449	12.9576	5.95587	19.2362	21.1837	17.0512	12.3939	13.8138	19.3426	13.928	20.6624	16.6158	17.6634	12.7812	24.4253	24.0445	24.2023	21.606
ENSMUSG00000005410	Mcm5	0.249878	0.0949607	-0.0689351	0.644785	0.180943	0.244179	282.162	308.73	510.351	387.43	423.781	443.003	294.285	313.045	372.327	384.349	402.537	434.097	447.31	449.092	421.513	463.148	489.343	546.986	519.477	667.228	620.267	559.047	550.789	473.874	566.02	572.417	336.645	344.005	393.288	321.497
ENSMUSG00000005413	Hmox1	0.113473	0.679173	-0.233594	0.395774	-0.120121	0.674541	34.7276	31.9003	41.9103	45.5512	50.4094	41.0466	19.027	24.9568	48.8821	24.853	22.3631	41.9362	33.3622	25.9152	17.8676	22.3805	28.3861	36.3461	17.7362	33.1093	45.4225	45.2123	21.9147	40.5685	44.554	59.0372	17.8411	24.0445	9.07588	13.3957
ENSMUSG00000005417	Mprip	0.0629758	0.654149	-0.0514581	0.714343	0.0115177	0.937258	61.8586	51.3649	61.5392	57.3064	38.8751	61.5699	51.373	53.7113	46.5979	64.9666	59.8755	50.0968	65.9545	55.939	69.034	53.4544	51.4763	70.4486	64.9613	52.1855	67.5904	62.9973	48.2123	63.8738	42.9722	57.8199	48.8507	52.3073	51.43	55.5274
ENSMUSG00000005442	Cic	0.0571316	0.81819	0.218026	0.37923	0.275158	0.285396	88.9896	90.8347	87.0037	106.776	120.897	85.5971	98.9406	114.476	116.495	62.5685	52.4211	55.9905	49.7866	49.9342	27.6136	60.113	55.9249	59.2306	71.1583	46.7038	49.5518	54.8548	77.8493	47.9053	67.2264	83.0781	64.5678	68.9697	80.8578	62.2252
ENSMUSG00000005447	Pafah1b3	0.411098	0.0558489	-0.254283	0.236162	0.156815	0.483242	94.9584	58.3938	70.5579	75.9187	45.283	72.0818	88.1586	68.9024	65.3285	87.4215	81.9982	94.5265	97.5202	114.406	150.521	153.519	107.401	82.3396	113.896	92.7498	111.926	82.0679	85.7803	82.6475	81.9899	86.7299	88.5684	82.0465	78.3826	66.1143
ENSMUSG00000005469	Prkaca	0.459639	0.106267	-0.263225	0.354348	0.196414	0.506692	61.8586	37.8478	85.4122	53.388	20.5055	68.5778	61.5207	56.424	50.2527	71.5068	90.8954	78.6587	129.343	145.062	121.554	106.909	105.071	79.4229	117.529	71.0424	70.4157	68.1399	89.3284	84.158	70.1264	65.7321	69.6653	65.8059	65.7314	61.1449
ENSMUSG00000005470	Asf1b	0.361125	0.189376	0.207142	0.447885	0.568268	0.0461067	17.3638	21.6273	26.5255	35.2655	14.0975	36.0409	27.2721	28.212	34.2632	50.578	45.9286	35.1358	59.282	45.1937	50.3542	43.2814	54.8657	62.8204	75.6458	66.4378	63.8957	52.712	54.0562	59.7738	80.1444	56.2984	35.6822	39.0195	47.0295	45.1565
ENSMUSG00000005481	Ddx39a	0.396399	0.00594465	-0.287598	0.0458247	0.108801	0.467668	162.243	277.911	352.789	308.573	489.997	379.931	283.503	315.215	327.556	331.591	362.139	343.877	344.4	382.408	411.497	333.304	335.761	344.39	314.763	357.405	339.473	334.271	350.635	342.458	395.713	356.658	313.706	283.683	277.502	292.761
ENSMUSG00000005483	Dnajb1	0.306166	0.208764	0.00772214	0.974649	0.313888	0.214399	46.6653	55.6903	77.985	71.5105	66.6429	56.0636	76.1081	61.3069	81.3179	86.1134	130.812	110.621	141.148	109.034	102.062	146.861	131.339	133.045	128.854	150.198	134.746	124.28	142.341	150.621	121.008	147.897	127.224	109.677	118.261	109.758
ENSMUSG00000005501	Usp40	-0.208534	0.430864	0.199475	0.451568	-0.00905818	0.973542	16.8212	15.1391	14.3238	16.1633	8.97117	13.5153	24.1009	9.22316	21.4716	13.9526	16.1111	14.5077	12.8316	7.58495	7.5802	19.6061	11.651	13.2371	10.2571	16.6643	13.9093	5.57119	11.6878	17.0474	13.4453	11.8683	15.2924	10.7567	11.8261	12.0993
ENSMUSG00000005503	Evx1	1.68202	0.128945	-0.415797	0.689244	1.26622	0.273721	0	0.540683	1.59153	6.85717	2.99039	0.500568	2.53694	1.62762	1.37053	0	0.961856	0	0	0	0	0.554889	1.27102	0.448717	0	0.219267	0.651997	0.642829	1.46098	0	0	1.21726	5.94704	2.74191	0.82508	1.51242
ENSMUSG00000005505	Kbtbd4	0.353979	0.343899	0.255695	0.476808	0.609674	0.111169	2.17048	3.2441	1.59153	7.34697	2.13599	7.00795	3.80541	6.51047	3.1979	3.05212	4.32835	7.02715	4.10611	2.84436	6.76804	2.77445	6.3551	7.62819	5.34222	16.6643	4.34665	10.4995	7.30489	8.20001	8.69989	9.43378	7.00901	6.74932	9.3509	5.83361
ENSMUSG00000005506	Celf1	-0.0162044	0.827905	0.034712	0.64143	0.0185075	0.810984	247.977	289.806	309.818	298.777	225.561	305.346	291.748	299.481	292.836	271.639	268.358	307.154	270.49	230.393	274.241	248.406	243.824	277.307	269.034	239.22	230.807	244.275	233.548	229.816	272.86	243.452	272.502	254.576	263.475	265.97
ENSMUSG00000005510	Ndufs3	-0.0142574	0.951841	0.046754	0.842947	0.0324966	0.894485	21.7048	25.9528	19.6289	33.7961	38.4479	31.0352	23.4667	16.2762	31.979	31.1752	56.0281	35.3624	37.4683	25.2832	23.5528	23.1204	44.9094	46.4422	25.8563	55.913	64.1131	59.7831	61.5698	42.9422	60.372	57.8199	35.045	40.7069	54.7303	41.2674
ENSMUSG00000005514	Por	0.0553215	0.81052	-0.480222	0.0382149	-0.424901	0.0773242	99.842	89.7534	67.3748	56.8166	79.4589	59.067	46.9333	67.8174	62.1306	114.891	138.507	116.968	152.439	173.19	97.4597	100.25	81.7689	84.3588	108.34	77.8397	94.7569	97.0672	88.4936	103.148	82.5171	79.122	99.4005	87.9521	89.9337	74.7567
ENSMUSG00000005533	Igf1r	-0.189759	0.481545	-0.494335	0.0712508	-0.684094	0.0157711	53.7193	43.2546	35.5442	27.4287	39.3022	41.5471	27.2721	27.1269	25.1263	26.161	13.7064	29.242	24.8933	22.7548	11.0996	26.0798	15.6759	13.0128	14.7445	19.9533	31.2959	25.0703	20.6624	29.1316	22.4088	36.2135	9.55774	11.1786	11.8261	9.29057
ENSMUSG00000005534	Insr	-0.451904	0.473929	-0.871633	0.190813	-1.32354	0.0522829	11.395	3.2441	6.36613	4.89798	2.56319	1.00114	0.634234	1.08508	3.65474	1.30805	0	3.62692	2.30969	3.47643	3.24866	2.40452	0.63551	3.58974	0	1.09633	1.08666	1.49994	0.208711	0.21579	0.790899	0.608631	1.91155	0.632749	1.37513	1.51242
ENSMUSG00000005566	Trim28	0.0316229	0.767468	0.173912	0.103703	0.205535	0.0639451	745.559	1120.84	1145.37	1271.03	965.041	1149.3	1288.13	1540.27	1389.71	1127.32	1284.32	1271.23	1100.44	1019.23	1139.74	927.035	1137.99	1098.91	1089.81	1067.17	1200.11	1159.45	1216.37	1155.77	1221.94	1062.37	1457.87	1349.86	1358.36	1314.08
ENSMUSG00000005575	Ube2m	0.0674518	0.839558	0.408052	0.218911	0.475504	0.167917	26.0457	87.0499	63.1307	36.2451	90.5661	49.5562	79.2793	83.0084	76.7495	29.2132	29.3366	20.4014	38.4948	20.5426	17.8676	36.9926	35.5885	30.064	41.2419	23.023	33.4692	39.4269	36.7332	44.6685	48.5085	45.343	27.6112	26.5755	17.6017	30.6805
ENSMUSG00000005580	Adcy9	-1.2134	0.0181695	0.687756	0.193414	-0.525642	0.300507	7.59667	1.62205	0.53051	0.489798	0.854397	1.5017	1.26847	1.62762	1.37053	4.57818	1.44278	4.53365	2.05306	0.632079	2.70721	1.10978	2.75388	2.01923	3.8464	2.85047	2.17332	3.85698	4.80036	1.94211	3.1636	2.73884	1.69915	1.68733	0.82508	3.2409
ENSMUSG00000005609	Ctr9	0.0480573	0.862786	-0.0780616	0.778946	-0.0300044	0.917215	315.262	256.824	264.725	306.614	401.139	260.295	289.211	259.334	280.044	156.748	140.671	154.371	136.272	122.623	85.2772	147.231	157.606	109.711	135.906	169.493	152.567	175.064	163.212	194.427	177.952	215.151	161.844	191.301	145.764	192.293
ENSMUSG00000005610	Eif4g2	0.0317986	0.885133	-0.112923	0.607974	-0.0811247	0.722522	368.981	615.297	795.235	654.86	388.323	713.81	700.829	801.33	551.409	984.963	1271.57	1099.41	1090.43	995.209	1098.86	872.101	845.652	934.229	894.287	800.543	907.146	830.107	829.836	864.022	887.389	769.918	896.303	892.387	958.743	874.61
ENSMUSG00000005615	Pcyt1a	0.219691	0.26353	-0.155559	0.427402	0.0641322	0.75483	23.3326	17.3019	30.7696	30.8573	28.1951	26.0295	23.4667	27.6695	24.2126	13.2985	27.6534	24.7084	23.6102	23.0709	22.4699	22.0106	24.7849	12.3397	26.9248	26.9698	17.3866	17.7849	22.5408	20.5	23.4633	27.6927	28.2484	29.5283	24.2023	28.3038
ENSMUSG00000005621	Zfp592	-0.0252181	0.899951	-0.0944261	0.640424	-0.119644	0.56813	25.5031	22.7087	14.3238	23.5103	11.9616	19.0216	19.6613	19.5314	15.9895	16.7867	13.7064	16.3211	13.3449	16.118	16.2433	17.0166	15.6759	10.7692	16.2403	15.1294	16.7346	21.4276	14.1924	18.5579	21.8815	13.3899	18.4783	12.655	15.6765	11.019
ENSMUSG00000005625	Psmd4	0.115914	0.564159	-0.0431985	0.829821	0.0727155	0.727426	909.43	835.355	743.245	972.739	1094.05	741.842	819.431	771.49	997.744	558.974	472.031	569.653	529.689	483.541	423.408	614.263	581.703	503.012	513.494	533.914	535.942	529.691	495.063	616.296	606.092	725.488	697.715	656.583	600.108	641.481
ENSMUSG00000005656	Snx6	-0.240878	0.120585	-0.150878	0.336048	-0.391755	0.0155601	86.8191	49.2021	81.6986	49.4696	51.691	50.0568	78.0108	62.392	47.0548	88.5115	84.6433	84.5525	65.6978	78.6938	67.9511	76.7597	55.0775	62.596	51.499	35.0827	48.6825	40.0697	49.2559	53.7317	65.9082	51.4293	62.0191	44.7143	55.0053	53.1507
ENSMUSG00000005667	Mthfd2	0.0405731	0.736629	-0.12723	0.292775	-0.0866564	0.49046	132.942	130.845	106.633	129.307	153.791	105.119	100.843	107.965	137.51	133.857	145.721	142.13	127.033	147.59	117.764	118.746	119.476	107.019	150.009	112.922	109.318	112.709	122.513	114.584	126.544	111.075	141.879	132.245	120.737	122.938
ENSMUSG00000005672	Kit	-0.0920839	0.785932	-0.509573	0.135512	-0.601657	0.0891702	78.1372	59.4751	46.1544	63.1839	55.5358	72.0818	43.7622	29.8396	56.1916	26.161	25.2487	32.6422	19.504	24.335	24.0942	18.8662	18.6416	11.4423	13.6761	30.6973	27.8186	26.5703	22.5408	16.8316	24.5179	18.2589	30.7972	28.4737	28.0527	24.4148
ENSMUSG00000005674	Tomm40l	0.473538	0.0788793	-0.0515297	0.844917	0.422008	0.132024	5.4262	13.5171	2.12204	11.2654	9.82556	11.0125	10.782	8.68062	10.5074	10.9004	12.7446	9.29397	11.2918	13.2737	15.4311	12.5775	15.6759	15.9295	9.61599	11.6211	18.2559	13.928	7.93103	11.4369	17.3998	11.564	11.2569	13.9205	15.9515	9.07451
ENSMUSG00000005682	Pan2	0.127268	0.727294	-0.339252	0.354957	-0.211985	0.578428	3.25572	11.895	16.4458	10.7756	4.27198	16.5187	8.87928	11.3933	6.85263	21.3648	17.5539	27.6552	22.5836	19.2784	37.3596	8.87823	14.6167	19.9679	20.0867	17.9799	24.1239	23.3561	14.6098	18.7737	20.5634	13.0856	15.9296	14.1314	12.1012	10.3709
ENSMUSG00000005683	Cs	0.0133483	0.939499	0.107363	0.540937	0.120711	0.508061	60.7734	78.9397	110.346	81.3065	46.9918	103.618	88.1586	93.3167	72.6379	85.6774	111.335	113.341	121.13	90.7033	102.874	80.8289	120.323	131.923	84.8344	129.148	117.794	135.637	132.323	122.137	144.735	134.203	79.8602	81.2028	104.51	109.542
ENSMUSG00000005686	Ampd3	0.151526	0.851227	-3.00069	0.00250388	-2.84917	0.00525234	1.62786	0	3.71357	0.489798	0.427198	1.00114	0	0.542539	0	4.36017	3.12603	0.226682	1.79643	0.948119	7.30948	3.5143	0.211837	0.897434	0	2.19267	1.52133	1.49994	2.50453	0.647369	0.263633	0	0	0	0.275027	0.21606
ENSMUSG00000005687	Bcas2	0.195185	0.101934	0.0762677	0.519779	0.271453	0.0282254	81.9355	96.7822	86.4732	91.5922	126.451	97.1102	95.1352	124.784	125.175	109.658	98.5902	124.675	105.219	122.307	115.869	99.1403	113.756	119.359	126.504	123.447	127.574	120.423	111.869	127.748	131.553	101.641	101.737	103.56	117.161	103.493
ENSMUSG00000005698	Ctcf	0.202723	0.55052	0.0383827	0.909989	0.241106	0.493863	452.002	624.489	630.246	672.003	891.99	620.704	587.935	593.537	840.133	276.871	208.001	229.629	259.455	198.473	162.433	245.631	281.531	256.89	229.715	338.767	303.613	308.13	300.127	341.811	345.623	420.868	302.662	329.03	287.128	311.558
ENSMUSG00000005699	Pard6a	1.04702	0.000507056	-0.231061	0.429525	0.815956	0.00929845	5.96881	11.3543	5.83561	13.2245	14.0975	14.0159	6.34234	11.3933	12.7916	13.5165	10.3399	13.3743	27.4596	19.9105	18.9505	31.2588	30.0808	19.5192	22.0099	17.9799	17.3866	19.9277	19.8276	25.4632	18.1907	16.7373	6.79661	15.8187	15.4015	15.5563
ENSMUSG00000005718	Tfap4	0.176129	0.439215	0.347675	0.119296	0.523804	0.0250301	12.4802	18.3832	23.873	24.0001	20.9327	31.5358	37.4198	37.9777	18.7305	13.7345	16.8325	23.575	16.4245	12.3255	17.0554	15.9068	16.0996	23.782	22.0099	15.3487	24.9932	19.7134	22.7495	20.2842	17.6634	14.3028	18.4783	17.5061	14.5764	20.5257
ENSMUSG00000005732	Ranbp1	0.0617851	0.445562	0.00548363	0.945988	0.0672687	0.423787	439.522	520.678	588.867	571.594	493.414	590.67	469.333	589.197	545.013	466.539	516.517	566.706	472.973	492.706	469.431	480.349	569.629	493.14	488.065	500.805	520.946	521.763	522.404	503.869	475.33	436.388	515.693	567.998	516.5	525.457
ENSMUSG00000005774	Rfx5	-0.291933	0.412244	-0.272875	0.456719	-0.564808	0.132826	16.8212	7.56956	6.36613	6.85717	11.1072	7.00795	7.61081	5.42539	2.28421	6.97628	4.56881	5.89374	4.87601	3.79247	4.60226	4.62408	4.23673	3.58974	7.69279	3.72753	4.78131	6.85685	3.96551	6.90527	11.3362	5.47768	3.39831	8.43666	4.1254	3.67302
ENSMUSG00000005779	Psmb4	0.216098	0.410203	-0.138945	0.596421	0.077153	0.776975	289.759	317.381	304.513	311.512	214.881	330.375	310.775	267.472	279.588	581.211	550.662	588.921	541.237	643.14	609.935	717.102	563.909	550.576	710.942	559.788	552.024	589.046	478.992	535.59	543.611	497.251	544.791	465.703	548.678	566.725
ENSMUSG00000005802	Slc30a4	-0.402662	0.468331	0.323935	0.562015	-0.0787276	0.888904	3.79834	2.16273	1.06102	3.91838	1.2816	1.00114	3.17117	1.62762	2.74105	1.96208	1.20232	1.58678	0	1.26416	1.08289	1.47971	0.423673	1.12179	2.13689	1.75413	3.04265	3.85698	0.626134	3.23685	2.3727	1.82589	1.69915	3.7965	1.92519	3.88908
ENSMUSG00000005804	Bloc1s6	0.281267	0.294208	-0.344926	0.199923	-0.063659	0.821545	11.9376	16.2205	15.3848	27.9185	24.7775	18.0204	8.24505	10.3082	12.7916	12.4265	9.85902	12.9209	8.98213	11.3774	9.47525	7.21356	9.74448	14.5833	15.1719	18.4184	16.9519	15.4279	17.323	9.71054	16.8725	16.1287	11.0445	11.1786	11.2761	12.9636
ENSMUSG00000005813	Metap1	-0.0668437	0.618781	0.263479	0.0485626	0.196636	0.15581	71.6258	70.8295	91.7783	76.8983	45.7102	96.6096	90.0613	84.6361	75.379	73.6869	67.3299	64.8311	70.5738	64.7881	43.0447	67.8815	81.3452	77.8524	79.2785	61.3947	67.5904	72.4254	77.6406	97.537	75.399	72.7314	65.205	75.5081	77.8325	81.2385
ENSMUSG00000005823	Gpr108	0.103066	0.72826	-0.0700727	0.813124	0.0329936	0.914962	24.9605	7.02888	8.48817	15.6735	8.54397	11.0125	17.1243	10.8508	6.85263	16.7867	8.17577	7.93388	7.1857	20.5426	11.0996	12.0226	11.651	14.3589	11.5392	8.33213	16.9519	19.2849	13.9837	17.6948	17.3998	9.43378	15.5048	15.6078	11.8261	12.9636
ENSMUSG00000005846	Rsl1d1	0.130481	0.526948	-0.0634001	0.758501	0.0670813	0.754023	186.118	313.596	294.433	291.43	228.978	336.882	329.802	402.564	277.303	459.344	509.303	523.409	531.485	451.304	538.465	392.307	450.153	420.448	453.234	432.175	450.313	456.195	378.602	473.011	479.021	412.652	496.79	462.329	506.324	479.005
ENSMUSG00000005871	Apc	-0.339206	0.249323	0.175995	0.550623	-0.163211	0.592981	101.47	95.7009	85.4122	67.1023	83.7309	81.092	91.964	61.3069	101.419	47.3079	39.1956	51.4569	34.3887	18.9624	41.4204	37.9174	45.1212	39.2627	27.9932	30.6973	31.0785	38.3555	31.7241	49.4159	45.8721	34.0833	48.4259	39.0195	43.1792	47.5331
ENSMUSG00000005873	Reep5	-0.056232	0.823628	-0.0638916	0.800727	-0.120124	0.647265	43.4096	40.0105	22.8119	21.0613	41.8654	34.5392	32.9802	32.0098	39.2884	29.4312	19.9585	26.7485	32.3357	28.4436	10.5581	23.4903	23.5139	23.5576	13.4624	30.4781	28.2532	25.4989	27.5499	23.3053	25.0451	26.7798	10.1949	17.5061	12.1012	19.8775
ENSMUSG00000005881	Ergic3	0.213161	0.349931	-0.0134558	0.95287	0.199705	0.398962	134.57	100.026	116.712	125.878	158.918	90.1022	123.676	111.22	127.459	58.6443	59.6351	59.6174	57.229	75.5335	60.3709	98.2154	78.5914	65.5127	82.4838	89.8993	91.2796	94.0674	94.7549	87.6107	84.8898	99.8155	59.258	69.1806	90.2087	72.5961
ENSMUSG00000005882	Uqcc1	0.0835732	0.645628	0.0735783	0.683665	0.157151	0.403921	31.4719	31.3596	39.7883	22.0409	24.3503	27.0307	21.564	37.4352	25.5832	20.2748	23.0845	23.8016	27.4596	22.1228	35.1938	32.7385	30.5045	31.6345	31.1985	33.9863	23.2546	37.0698	38.1942	28.4843	30.5814	33.779	17.4163	18.9825	25.5775	19.6614
ENSMUSG00000005886	Ncoa2	0.117985	0.638988	-0.395849	0.123507	-0.277864	0.300321	14.6507	7.56956	9.54919	5.38778	7.68957	6.50738	8.87928	9.7657	5.93895	11.3364	6.0116	7.25383	13.6015	11.3774	12.7239	7.21356	6.14326	7.40383	7.05173	9.2092	9.77996	11.9995	9.80943	5.82633	10.0181	7.60789	7.00901	8.64757	9.90096	7.99421
ENSMUSG00000005892	Trh	0.0380485	0.884297	0.4833	0.0634805	0.521348	0.0539425	23.8753	114.625	68.9664	113.633	123.888	65.5744	97.0379	151.368	83.1453	70.4168	68.7727	77.9787	43.6275	46.4578	49.8127	40.137	87.2767	81.8908	95.7325	40.3451	49.5518	46.498	68.2486	83.5107	76.7172	79.4263	76.8867	83.9447	75.0823	72.164
ENSMUSG00000005893	Nr2c2	-0.0725316	0.793046	-0.133919	0.628731	-0.206451	0.472452	107.981	100.567	87.0037	113.633	120.043	74.084	104.649	88.9764	88.6274	73.4689	50.0165	56.8973	46.4504	37.2927	59.5587	45.6859	36.8596	42.8525	43.1651	37.2753	38.2505	64.9258	48.2123	50.7106	62.2174	77.6004	76.8867	88.1631	53.3552	76.9173
ENSMUSG00000005897	Nr2c1	0.315886	0.562982	-0.0201036	0.970028	0.295783	0.602085	2.17048	4.86615	0.53051	1.95919	1.70879	3.00341	3.80541	1.08508	0.456842	0.872035	0.480928	2.4935	1.79643	4.74059	0.812164	1.10978	3.60122	2.24358	1.49582	0.877067	1.30399	1.07138	1.04356	1.51053	2.3727	2.13021	2.12394	4.21833	1.65016	1.51242
ENSMUSG00000005899	Smpd4	0.0590466	0.742321	0.0961099	0.591335	0.155157	0.404636	42.3243	51.3649	82.2291	63.6737	79.0317	65.5744	45.6649	69.445	82.2316	49.0519	59.3946	48.2833	53.8928	37.6087	43.0447	40.5069	44.6975	61.6986	55.559	45.6075	51.5078	54.2119	51.1343	45.5317	63.0083	43.5171	51.3994	46.4016	52.2551	56.8237
ENSMUSG00000005907	Pex1	-0.117101	0.614679	0.00546296	0.981354	-0.111638	0.644295	17.9064	32.441	24.934	17.6327	29.0495	27.0307	25.3694	24.4142	27.4105	14.8246	23.0845	17.0012	14.8847	15.4859	11.641	16.4617	13.5575	15.032	13.4624	19.9533	17.3866	26.5703	18.784	19.6369	20.5634	25.2582	20.6022	19.6152	15.9515	23.1184
ENSMUSG00000005936	Kctd20	0.105053	0.527868	0.0303833	0.854494	0.135436	0.43298	32.0146	29.7376	46.1544	41.143	29.0495	30.5346	38.6883	40.1479	37.9179	37.9335	50.0165	45.7898	52.0963	37.2927	53.0614	43.2814	42.3673	50.2563	48.2936	43.6341	35.6425	44.7838	38.4029	35.6053	48.2448	29.2143	43.9656	49.5654	62.7061	50.1259
ENSMUSG00000005949	Ctns	0.0837007	0.824753	-0.401304	0.290935	-0.317603	0.421085	30.9293	38.3885	31.3001	38.694	49.555	17.0193	29.809	15.7336	24.2126	18.5307	6.0116	11.1074	13.6015	11.0614	11.9117	14.6121	15.2522	11.2179	10.0434	7.45507	18.9079	13.7137	11.4791	22.0106	16.6089	26.7798	10.8321	13.7096	13.2013	14.0439
ENSMUSG00000005950	P2rx5	-0.18356	0.743574	-0.557735	0.337256	-0.741296	0.215681	5.4262	4.86615	2.12204	1.46939	5.12638	1.00114	1.9027	2.17016	7.30948	1.96208	5.53067	2.26682	7.44233	3.47643	0.541443	2.03459	1.27102	0.448717	0.641066	5.48167	3.04265	1.49994	2.50453	6.90527	3.69086	1.82589	1.91155	1.68733	3.57535	2.80878
ENSMUSG00000005958	Ephb3	0.0874331	0.569169	-0.2295	0.136629	-0.142067	0.375612	100.385	66.504	98.1444	72.4901	86.2941	86.0977	71.6685	74.8704	53.9074	96.7958	47.6119	75.7119	91.6177	81.8542	72.2826	73.4304	87.2767	69.3268	66.0298	76.0855	86.933	84.6392	72.0054	88.9054	92.2715	94.3378	38.4433	50.8309	63.8062	62.2252
ENSMUSG00000005968	Tuft1	-0.20112	0.723005	-0.465615	0.422941	-0.666735	0.266083	9.22453	1.62205	2.12204	1.46939	1.2816	6.50738	5.07388	4.34031	5.93895	7.41229	5.04974	3.17355	4.36275	4.74059	4.87299	4.25415	2.96571	0.673075	0	3.50827	9.12796	5.57119	1.66969	2.1579	2.10906	2.43452	0.637183	3.7965	0	1.72848
ENSMUSG00000005973	Rcn1	0.01726	0.920595	-0.311773	0.074059	-0.294513	0.104128	81.9355	57.8531	75.3325	95.0208	65.3613	47.0534	52.6415	45.0307	57.1053	63.4405	58.9137	43.0696	39.778	58.4673	42.2325	73.8003	51.0526	49.1345	44.4472	54.3781	71.7197	60.426	57.3956	50.9264	57.2084	52.6466	47.3639	52.0964	55.5554	41.4835
ENSMUSG00000005981	Trap1	0.270608	0.0961833	-0.244278	0.13311	0.0263301	0.876508	104.183	81.6431	76.3935	100.898	80.7405	83.0943	88.1586	92.7741	104.16	117.289	141.152	103.82	143.457	135.897	147.814	139.277	132.398	94.2306	107.913	142.304	133.007	134.566	125.644	137.242	131.026	114.118	112.569	112.629	121.837	125.531
ENSMUSG00000005982	Naa60	-0.0728025	0.683715	-0.239415	0.188515	-0.312217	0.0972249	23.3326	25.9528	35.0137	22.0409	23.4959	26.5301	12.0505	27.6695	22.8421	23.3269	22.6036	21.0815	28.7428	17.6982	22.7406	16.2768	20.5481	17.5	16.454	17.1028	18.0386	22.499	28.5934	21.3632	29.5269	30.7359	18.6907	24.4663	17.6017	26.1432
ENSMUSG00000005986	Ankrd13d	0.203484	0.769364	0.0949344	0.889778	0.298419	0.677743	3.79834	1.62205	0	3.42859	0.854397	0	4.43964	0.542539	0.913685	2.3981	2.40464	0.453365	3.59285	0.31604	0.541443	4.43912	2.3302	1.34615	3.20533	1.9734	2.60799	2.35704	6.26134	1.72632	0.527266	2.13021	2.54873	1.89825	0.275027	1.0803
ENSMUSG00000006005	Tpr	-0.208477	0.554197	0.139068	0.693184	-0.0694089	0.849492	865.478	953.224	1054.65	954.616	931.292	924.048	874.609	920.688	962.567	437.325	305.63	381.053	262.535	242.402	234.174	257.284	379.399	316.57	266.683	346.003	252.758	265.703	275.081	286.785	332.441	342.051	393.991	376.908	373.211	391.932
ENSMUSG00000006010	Odr4	0.207777	0.394152	-0.448074	0.06872	-0.240297	0.349665	30.9293	27.5748	20.1594	25.4695	23.0687	19.5221	29.809	16.8187	21.9284	20.2748	12.0232	18.1346	17.9643	28.7596	26.5307	19.6061	14.8286	17.0512	7.4791	18.1991	17.8213	13.2851	16.4882	10.7895	22.6724	21.9107	11.2569	14.9751	20.0769	15.7724
ENSMUSG00000006019	Dhx34	-0.317216	0.512787	-0.396725	0.42251	-0.71394	0.161275	15.1933	3.78478	12.2017	3.42859	3.84479	8.00909	9.51352	8.13808	1.82737	2.3981	6.73299	11.5608	10.0087	13.5897	1.62433	4.80904	5.29591	5.60896	1.06844	6.13947	4.56398	1.49994	3.96551	5.17896	9.22715	3.9561	1.91155	7.17116	3.57535	2.37666
ENSMUSG00000006021	Kptn	0.286938	0.473552	0.0885855	0.822921	0.375523	0.365257	9.22453	7.56956	2.65255	10.2858	5.55358	6.00681	8.24505	9.7657	8.68	14.3886	9.37809	2.26682	7.1857	5.05663	20.5748	6.84364	7.41428	13.6859	10.0434	5.70093	9.12796	3.42842	7.30489	2.1579	6.59082	4.26042	12.7437	5.90566	6.32561	5.40149
ENSMUSG00000006024	Napa	0.0735727	0.659296	0.0693474	0.676792	0.14292	0.408964	52.0915	55.6903	68.9664	38.694	46.5646	51.5585	78.6451	73.7853	57.1053	63.2225	59.6351	70.9516	70.8305	68.8966	90.9624	58.4484	54.2302	51.8268	84.407	55.0359	53.4638	52.0692	62.4047	49.8474	58.7902	58.1242	73.4884	66.0168	60.7809	60.4967
ENSMUSG00000006050	Sra1	0.194102	0.187708	0.0249223	0.864379	0.219024	0.151958	47.2079	36.2258	34.4832	37.2246	36.7391	45.0511	38.0541	52.0837	40.659	31.8293	44.7263	39.8961	31.0525	48.9861	53.3321	41.4317	45.333	41.955	45.9431	58.3249	55.6371	41.3554	50.7168	49.4159	49.2994	41.0826	42.054	48.2999	55.8304	47.3171
ENSMUSG00000006056	Calcoco2	-0.0485619	0.799291	0.647187	0.000635648	0.598625	0.00234034	92.2453	63.2599	71.0884	144.49	55.5358	70.0795	162.998	108.508	101.419	74.3409	59.8755	80.2455	50.8132	42.6653	59.288	53.8243	91.9371	94.2306	94.6641	98.0122	109.101	118.281	84.9455	82.6475	96.7533	89.7731	182.447	165.148	180.417	191.213
ENSMUSG00000006057	Atp5g1	0.141299	0.668131	0.00956582	0.976841	0.150865	0.659169	102.555	131.386	128.914	140.082	181.986	135.153	113.528	179.58	153.499	393.506	391.716	372.892	348.763	335.634	349.231	360.123	373.044	422.467	393.401	485.237	472.046	450.838	537.223	451.217	448.703	404.435	402.699	438.495	424.916	426.07
ENSMUSG00000006058	Snf8	-0.0298527	0.876193	0.0839086	0.66123	0.0540559	0.785636	42.8669	47.0394	55.1731	51.9186	31.1855	51.0579	52.0072	49.371	44.7705	60.1704	80.7959	72.765	59.0254	72.6891	54.415	69.1762	68.6351	60.8011	85.2618	69.5075	77.153	74.9968	79.7277	60.6369	61.6901	74.253	82.4089	67.7042	54.4553	63.0895
ENSMUSG00000006095	Tbcb	0.0676204	0.536084	0.192786	0.0752421	0.260407	0.0210542	77.052	93.5381	120.426	106.776	81.5949	105.119	95.1352	104.71	127.002	103.772	106.526	83.8724	106.759	83.7505	95.0232	98.4004	116.934	115.32	117.956	114.019	128.009	126.852	104.147	115.879	100.444	119.596	113.631	127.394	108.085	126.611
ENSMUSG00000006127	Inpp5k	-0.246895	0.520019	0.639056	0.0928183	0.392161	0.317904	13.5655	16.7612	16.4458	15.6735	9.82556	14.0159	30.4433	14.106	15.5326	6.54026	5.04974	7.7072	5.64591	7.26891	4.60226	4.43912	12.0747	3.14102	9.4023	10.0863	5.86798	7.2854	9.39201	4.53159	5.79993	10.651	7.00901	12.0222	8.2508	6.69785
ENSMUSG00000006134	Crkl	0.0396668	0.802428	-0.285617	0.0733135	-0.245951	0.137632	70.5405	70.8295	72.6799	69.0615	68.7789	65.0738	84.3532	60.2218	68.5263	105.298	98.1093	84.7792	79.8126	94.8119	95.2939	95.9959	67.9995	74.0383	61.3286	75.8663	57.5931	58.2832	60.735	52.4369	52.463	72.4271	97.0641	71.7116	58.5807	90.9612
ENSMUSG00000006169	Clint1	-0.178106	0.533746	0.109911	0.701107	-0.0681949	0.818366	149.22	111.921	148.543	123.919	134.995	110.125	126.213	143.773	115.124	61.2604	55.5472	68.2314	62.6182	54.9909	44.1276	45.8709	59.5261	54.5191	54.4906	71.0424	45.4225	42.641	60.5263	55.2422	55.3629	47.1689	53.0985	49.9872	69.8568	69.1391
ENSMUSG00000006179	Prss16	-0.886688	0.126536	0.491118	0.404698	-0.395571	0.503069	7.05405	2.70341	1.59153	3.91838	0.854397	3.00341	3.17117	1.62762	0.913685	1.52606	8.41624	1.58678	1.28316	1.89624	2.16577	1.10978	0.63551	2.46794	7.4791	3.289	1.30399	3.21415	2.92196	2.58948	4.74539	1.82589	6.58422	1.47641	9.62593	1.94454
ENSMUSG00000006191	Cdkal1	-0.0692803	0.783826	0.145111	0.565164	0.075831	0.772005	66.7422	38.9292	58.8867	54.3676	49.555	45.5517	38.0541	52.6263	48.4253	28.1231	27.4129	19.0413	23.0969	29.0756	23.282	24.2302	40.4608	26.6987	35.4723	38.1524	27.1666	28.2845	40.9074	40.7843	36.645	37.7351	28.8856	19.4043	27.2276	18.5811
ENSMUSG00000006200	Rhox6	-1.28561	0.0774088	-0.0965433	0.899395	-1.38215	0.069974	1.08524	1.62205	2.65255	4.89798	0	0.500568	3.17117	0.542539	1.37053	3.48814	6.49253	6.80047	0	0.31604	4.33154	0.554889	0	0.448717	3.20533	1.3156	3.47732	3.21415	5.6352	0.863159	1.31816	2.43452	3.6107	4.42924	3.57535	3.2409
ENSMUSG00000006205	Htra1	-0.994025	0.00375322	0.468448	0.178555	-0.525577	0.134513	17.3638	6.48819	10.0797	10.2858	11.5344	8.00909	17.7586	14.106	19.1874	19.6208	18.9966	20.4014	6.67244	3.47643	4.06082	8.87823	6.3551	5.3846	4.48746	14.0331	14.1266	7.07112	15.8621	9.92633	12.6544	7.60789	21.4518	18.7716	13.4763	15.1242
ENSMUSG00000006215	Zbtb17	-0.00498744	0.978053	-0.173061	0.344599	-0.178049	0.348811	34.185	30.2782	23.3425	27.9185	16.6607	26.0295	22.8324	26.5844	24.2126	21.3648	25.0082	22.4415	30.2826	20.2265	22.4699	25.8948	20.1245	14.1346	26.07	26.5313	27.8186	16.9278	16.9056	20.2842	22.9361	24.3452	24.4253	28.0519	19.2519	25.9272
ENSMUSG00000006216	Clcnkb	-0.619101	0.391466	-1.26306	0.126456	-1.88216	0.0238631	3.79834	1.62205	1.59153	1.46939	0.854397	0.500568	0.634234	0	0	1.74407	2.88557	0.453365	2.82295	0.632079	0	2.03459	0.63551	0.224358	1.28213	0.438533	4.12932	3.42842	2.71325	0.863159	0.263633	2.13021	0.424788	1.47641	0.275027	0.21606
ENSMUSG00000006218	Fam131c	-0.414903	0.518027	-0.18443	0.778527	-0.599333	0.372746	4.88358	3.2441	4.24408	0	0.427198	1.5017	4.43964	0.542539	1.37053	4.57818	3.84742	1.36009	4.61938	7.26891	0.270721	3.5143	4.0249	0.448717	3.20533	0.438533	1.73866	1.92849	1.25227	1.51053	2.10906	1.82589	0	1.47641	1.92519	1.94454
ENSMUSG00000006219	Fblim1	-0.0383915	0.777337	0.117746	0.384927	0.0793541	0.572594	59.1455	95.1602	67.3748	77.3881	76.4685	92.1045	76.7424	94.9443	84.059	91.5636	79.1126	97.7001	56.4591	73.9533	91.2331	63.8123	93.2081	86.6024	71.5857	95.6003	94.5396	96.853	79.3103	82.0001	72.7627	73.6443	87.9312	84.1556	103.41	114.728
ENSMUSG00000006262	Mob1b	0.11832	0.747675	-0.457943	0.221193	-0.339623	0.383872	7.59667	10.8137	11.6712	7.83677	10.2528	13.5153	8.24505	4.88285	6.85263	3.92416	3.12603	6.3471	7.1857	6.32079	3.24866	3.14437	4.0249	2.46794	6.41066	6.35873	11.084	9.64244	6.47005	8.4158	10.5453	6.69494	9.77013	2.531	9.07588	7.56209
ENSMUSG00000006273	Atp6v1b2	0.0847013	0.736534	0.125381	0.618264	0.210083	0.421243	126.973	191.402	297.616	162.613	51.2638	227.758	218.177	188.804	181.366	266.189	231.326	254.111	302.056	308.771	267.202	280.959	319.238	285.384	334.423	288.116	321	350.771	334.147	335.553	358.804	325.922	195.19	228.212	257.7	231.616
ENSMUSG00000006276	Eps15l1	0.228099	0.327087	-0.0169561	0.941716	0.211143	0.382447	44.4948	57.3124	47.2154	48.9798	83.7309	49.5562	57.0811	56.424	65.3285	32.2653	30.058	37.1759	36.955	37.9247	21.387	39.3972	36.0122	32.0833	33.9765	24.3386	34.5559	35.5699	36.7332	41.4316	56.6811	54.4725	32.0715	32.692	40.979	33.7053
ENSMUSG00000006281	Tep1	0.144651	0.671786	-0.918649	0.00993777	-0.773998	0.0368524	15.1933	7.56956	5.3051	8.32657	8.97117	7.50852	1.9027	6.51047	8.68	10.4644	6.97345	5.44037	10.5219	12.6416	2.70721	10.5429	4.44857	5.3846	2.13689	12.7175	4.34665	7.07112	5.00907	8.63159	4.74539	6.99926	6.79661	5.48383	7.15069	5.83361
ENSMUSG00000006288	Ttc5	0.155948	0.614103	0.184243	0.547213	0.34019	0.28716	29.8441	12.4357	12.2017	16.1633	15.3791	22.5256	22.1982	14.6485	24.2126	5.88623	6.49253	12.6942	14.3714	11.0614	9.74597	7.21356	12.922	15.7051	7.05173	16.6643	12.6053	16.9278	9.60072	10.1421	14.2362	11.2597	7.85858	6.11658	9.07588	10.1548
ENSMUSG00000006289	Osgep	0.154592	0.499933	-0.360218	0.117377	-0.205626	0.390097	41.7817	47.5801	30.2391	48.0002	31.6127	31.0352	31.7117	31.4673	34.72	77.3931	60.8374	59.1641	70.0606	81.8542	56.3101	71.5807	54.6538	53.3973	59.6191	69.5075	79.9783	92.3532	62.6134	61.7159	57.9993	56.907	45.24	52.94	51.43	55.5274
ENSMUSG00000006299	Aamp	0.181063	0.0573468	-0.188059	0.0484785	-0.00699598	0.943794	238.753	270.882	244.565	267.92	232.823	273.31	262.573	264.759	246.695	250.71	253.93	305.341	343.117	281.591	282.362	275.225	234.503	226.826	280.787	224.31	231.242	223.276	221.234	242.332	196.67	189.589	374.026	344.005	296.754	329.923
ENSMUSG00000006301	Tmbim1	0.205387	0.391371	-0.246743	0.304572	-0.0413565	0.869585	15.736	12.9764	9.54919	11.7552	5.12638	12.0136	14.5874	8.68062	9.59369	16.5687	9.85902	12.9209	16.4245	17.0661	21.1163	13.6873	16.9469	13.6859	9.18861	18.6377	17.1693	20.7848	15.6533	15.9684	17.927	13.3899	13.5932	9.28032	17.8767	15.9884
ENSMUSG00000006304	Arpc2	-0.0461041	0.788004	0.0829046	0.628687	0.0368005	0.836132	402.081	402.268	357.034	434.941	446.849	391.945	391.323	398.224	481.512	317.639	273.167	323.702	225.58	227.548	237.152	250.255	276.447	275.512	254.503	291.844	306.873	301.701	312.232	279.016	327.169	355.136	334.521	295.072	298.954	315.015
ENSMUSG00000006307	Kmt2b	0.238242	0.123583	-0.118424	0.441755	0.119818	0.457923	44.4948	35.1444	50.3985	36.7348	33.3215	57.5653	38.0541	44.4882	40.2021	32.0473	39.917	25.6151	39.2647	45.8257	49.542	30.5189	39.8253	34.3268	39.9598	34.4249	38.0332	34.2842	37.9854	35.6053	43.4994	32.8661	46.9391	40.0741	37.1286	36.9462
ENSMUSG00000006310	Zbtb32	-0.19404	0.558912	0.550324	0.0923829	0.356283	0.29047	6.51143	2.70341	6.36613	4.40818	5.12638	4.50511	6.34234	8.68062	9.59369	6.10424	12.2637	11.5608	10.0087	5.37267	7.5802	7.39853	7.62612	17.0512	8.33386	7.67433	10.2146	14.3565	3.54809	9.06317	11.3362	7.60789	5.73464	9.91307	11.0011	9.50663
ENSMUSG00000006311	Etv2	1.23467	0.0310219	0.394177	0.458244	1.62885	0.00546982	0	1.62205	3.71357	2.93879	0.427198	7.50852	5.70811	6.51047	7.30948	4.36017	0.240464	0.906729	7.9556	2.84436	6.76804	0.369926	3.17755	6.28204	4.27377	5.2624	1.73866	4.49981	4.59165	6.47369	2.3727	4.26042	12.3189	5.06199	8.52582	7.34603
ENSMUSG00000006313	Upk1a	0.189335	0.617429	0.647443	0.078825	0.836778	0.030247	6.51143	7.56956	5.3051	6.85717	8.97117	7.50852	10.1478	10.8508	13.7053	6.97628	4.80928	9.29397	14.1148	1.89624	1.89505	9.80305	11.2273	14.5833	9.82968	6.79727	3.69465	17.9992	19.4101	8.84738	8.96352	9.12946	11.0445	19.6152	15.4015	18.7972
ENSMUSG00000006315	Tmem147	0.249686	0.0923065	0.0819216	0.577002	0.331608	0.0309723	46.1227	60.0158	75.3325	56.3268	75.1869	60.5687	58.3496	88.9764	78.12	60.8244	54.1044	49.8701	59.0254	69.2127	50.8956	77.8695	63.7628	68.4293	65.3887	58.3249	82.1517	64.7115	82.8584	62.7948	61.9538	75.1659	70.7273	91.5377	66.8315	74.5406
ENSMUSG00000006333	Rps9	0.34412	0.268528	-0.0693002	0.823657	0.274819	0.394511	685.871	813.728	818.578	840.493	427.626	813.423	716.685	830.084	777.089	1707.66	1450.72	1619.64	1949.89	1916.15	1776.2	2212.53	1986.39	1945.86	2034.53	2067.25	2137.03	2064.77	2063.53	2197.39	2104.85	2024	1689.17	1751.66	1939.76	2049.76
ENSMUSG00000006335	Tfpt	0.192042	0.582906	0.661624	0.0526519	0.853666	0.0169049	13.5655	23.79	7.95766	8.32657	16.6607	20.0227	13.3189	22.2441	21.4716	6.10424	4.32835	4.98701	11.2918	6.63683	5.68515	6.10378	17.3706	9.87177	18.1635	12.2789	22.3852	15.8565	15.6533	12.9474	13.7089	20.6934	7.85858	6.74932	14.0264	10.1548
ENSMUSG00000006342	Susd2	-0.246831	0.4197	0.0739385	0.810444	-0.172893	0.585698	16.2786	7.56956	11.6712	15.6735	8.97117	5.50625	15.8559	12.4784	14.1621	12.6445	13.9469	7.7072	14.8847	4.10851	6.76804	9.24816	6.99061	8.97434	4.48746	5.2624	4.99865	5.99974	11.2704	8.20001	6.85446	5.17336	7.2214	9.70215	7.15069	13.1796
ENSMUSG00000006345	Ggt1	-0.602512	0.285377	-2.93397	1.04958e-05	-3.53648	1.97727e-07	21.1622	2.70341	2.65255	5.87758	0	2.50284	0	0.542539	0.913685	16.5687	9.13763	9.29397	18.2209	7.26891	5.68515	5.36393	1.69469	1.57051	0	5.04313	5.21598	4.92836	1.25227	1.07895	2.3727	2.13021	0.424788	1.47641	0.82508	0.21606
ENSMUSG00000006356	Crip2	0.291879	0.213858	-0.281648	0.230407	0.010231	0.966621	59.1455	40.0105	46.6849	41.6328	43.5742	51.5585	60.8865	40.1479	65.3285	81.5352	78.6317	78.6587	106.246	83.7505	80.675	111.533	80.7097	78.3011	52.5674	96.0388	86.281	72.4254	102.477	62.1475	60.6356	78.2091	80.4974	85.843	68.4816	91.3933
ENSMUSG00000006360	Crip1	0.429145	0.208636	0.0622008	0.854951	0.491346	0.165299	38.526	19.4646	42.4408	28.8981	34.1759	34.5392	34.2487	23.3292	42.0295	64.0945	70.2155	64.8311	71.6004	76.1655	112.891	84.5282	110.579	89.0703	105.776	46.9231	40.2065	50.7835	108.53	69.0527	83.5717	56.907	56.2845	66.8605	55.0053	48.6134
ENSMUSG00000006362	Cbfa2t3	-0.0348372	0.974641	-0.662123	0.568693	-0.69696	0.561137	0.54262	0	1.06102	0.489798	0.854397	0.500568	0	0	0.456842	0.872035	0.240464	0.226682	0.513264	0.948119	0	0	0.423673	0.673075	0	0	0	1.49994	1.8784	0.43158	0.527266	1.82589	0	0	0.275027	0
ENSMUSG00000006369	Fbln1	-0.384118	0.098494	-0.172326	0.464579	-0.556443	0.0218846	77.052	38.3885	36.0747	24.4899	34.6031	42.0477	26.6378	31.4673	13.7053	36.6255	34.1459	32.8689	19.504	31.2879	29.7794	31.4437	37.4951	35.8974	20.5141	22.1459	23.4719	22.0705	37.568	22.6579	16.8725	22.5193	33.5583	30.7938	28.8778	33.2732
ENSMUSG00000006373	Pgrmc1	-0.052122	0.819618	0.26184	0.2489	0.209718	0.37343	13.0229	23.79	19.6289	24.9797	13.2431	22.025	31.0775	23.3292	20.5579	28.1231	29.8175	23.3483	11.8051	20.5426	39.2546	16.8316	26.2677	31.8589	24.1468	29.601	35.2079	24.4275	38.6116	37.7632	32.4269	28.3013	21.027	25.0991	22.2772	26.5754
ENSMUSG00000006378	Gcat	0.385363	0.0846201	-0.383619	0.0860978	0.00174472	0.994018	85.1913	72.4515	81.6986	66.6125	90.1389	60.5687	36.7856	66.7323	76.7495	111.184	90.8954	84.5525	129.343	139.057	152.958	113.197	112.273	98.9421	113.682	121.693	107.797	123.423	85.989	116.742	129.444	104.076	90.6923	70.0242	87.1834	82.7509
ENSMUSG00000006390	Elovl1	0.265211	0.156986	-0.121181	0.51501	0.14403	0.461514	27.131	13.5171	21.7509	30.3675	24.3503	24.5278	23.4667	20.0739	28.7811	30.3032	19.718	21.9882	29.2561	21.8067	17.8676	31.4437	26.2677	29.391	17.3088	27.6276	30.6439	29.7844	37.1506	27.1895	32.1632	26.7798	17.4163	18.7716	17.3267	28.3038
ENSMUSG00000006392	Med8	0.0526707	0.759494	0.238279	0.163371	0.290949	0.101814	30.3867	61.6378	55.1731	76.8983	51.691	70.0795	71.6685	71.0726	84.5158	72.1609	69.2536	58.9374	74.9366	38.8729	55.4979	38.6573	66.7285	76.7306	49.3621	72.1387	76.0664	69.2113	63.4482	67.3264	82.7808	73.0357	69.4529	74.8753	74.5322	77.3494
ENSMUSG00000006398	Cdc20	0.0567413	0.824354	0.0551976	0.829014	0.111939	0.673079	107.981	164.368	196.289	160.164	97.4012	159.181	197.247	200.197	168.575	274.909	321.741	345.69	284.348	298.973	376.032	244.151	287.462	299.519	327.371	247.114	237.762	244.061	256.715	213.2	260.469	250.756	321.352	308.782	265.401	330.355
ENSMUSG00000006403	Adamts4	0.397339	0.541231	-1.37491	0.0516121	-0.977568	0.187531	1.08524	1.08137	0	1.46939	0.427198	2.50284	0.634234	0	0	1.52606	3.36649	1.36009	2.05306	0.948119	3.51938	2.03459	1.05918	0.897434	1.28213	2.6312	1.30399	1.49994	0.834845	0.863159	1.5818	2.73884	0	0.421833	2.75027	2.1606
ENSMUSG00000006412	Pfdn2	0.0147437	0.917165	0.164044	0.245608	0.178787	0.223261	88.447	121.654	105.572	89.1432	110.644	92.6051	100.209	125.869	69.44	100.502	94.5023	93.1664	101.883	116.303	71.4705	88.2274	114.392	138.878	110.477	135.945	136.919	135.851	107.904	136.379	121.798	105.293	72.214	97.0215	102.035	99.8196
ENSMUSG00000006418	Rnf114	-0.194026	0.540754	0.120194	0.705133	-0.0738322	0.82241	16.2786	34.063	19.0984	22.5307	2.99039	18.0204	18.3928	24.9568	16.9032	41.6397	31.0198	43.9764	25.6632	41.4012	33.8402	35.143	30.7163	35.8974	43.8062	55.4745	38.2505	48.2122	47.7949	34.958	45.6085	35.3006	33.9831	41.5505	39.3288	36.082
ENSMUSG00000006423	Steep1	-0.560947	0.201807	0.565321	0.198476	0.00437403	0.992184	1.08524	6.48819	0	3.42859	1.70879	6.50738	1.26847	3.79777	5.48211	9.81039	9.13763	6.57379	3.33622	4.10851	1.62433	5.54889	9.74448	6.95511	5.34222	8.5514	10.432	6.42829	8.55716	9.92633	6.85446	4.56473	7.4338	6.53841	5.77556	9.29057
ENSMUSG00000006435	Neurl1a	0.209096	0.45004	-0.803647	0.00414632	-0.594551	0.0414551	49.3784	33.5223	25.4645	18.6123	35.8847	24.0273	23.4667	16.2762	33.8063	38.5875	23.0845	37.6293	35.4152	51.1984	23.0113	71.0259	18.2179	17.7243	24.1468	34.6441	33.0345	18.2135	19.2014	26.9737	23.4633	16.7373	19.7527	9.49124	14.8514	20.5257
ENSMUSG00000006442	Srm	0.0169446	0.907434	0.343039	0.0182674	0.359984	0.0170736	142.166	231.412	227.058	229.715	305.874	238.771	213.103	339.087	349.028	312.188	290.961	265.218	228.659	219.647	203.041	218.811	313.306	309.39	314.763	257.858	265.798	283.488	282.595	291.1	310.56	298.229	349.601	344.216	366.61	338.998
ENSMUSG00000006445	Epha2	0.465331	0.106695	0.0496724	0.860711	0.515004	0.0849245	8.68191	8.11024	15.3848	9.30616	25.6319	9.01022	6.34234	18.9889	16.4463	12.8625	11.0613	14.5077	19.504	19.2784	11.641	12.9474	13.9812	26.0256	15.3856	12.0597	21.5159	23.5704	18.1579	22.8737	17.1361	10.3467	11.0445	18.3497	12.9262	19.6614
ENSMUSG00000006456	Rbm14	0.126107	0.558561	-0.0177836	0.934174	0.108324	0.628515	35.8129	45.958	58.3561	55.837	52.5454	49.0557	45.0306	60.2218	58.019	75.431	102.919	84.5525	80.3259	85.3307	93.1282	71.3958	90.2424	87.0511	81.8427	70.1653	95.4089	88.2819	88.0761	91.4949	95.1715	88.2515	80.0726	101.029	72.882	82.5348
ENSMUSG00000006457	Actn3	0.188809	0.72891	-0.0158412	0.976671	0.172967	0.759972	2.7131	6.48819	0.53051	0.489798	3.41759	0	1.26847	1.62762	1.82737	3.27013	4.80928	4.98701	2.30969	4.74059	6.76804	9.61808	5.08408	8.0769	5.98328	2.19267	2.60799	1.28566	2.29582	3.88422	3.95449	4.26042	2.12394	1.89825	2.20021	0.864239
ENSMUSG00000006463	Zdhhc24	0.445176	0.395018	-0.200732	0.697905	0.244444	0.655303	2.17048	1.62205	0.53051	0.979596	0.427198	3.00341	0.634234	5.42539	1.82737	4.36017	4.80928	2.26682	6.4158	6.32079	2.43649	4.80904	2.3302	5.3846	3.20533	3.06973	6.08531	8.99961	10.2269	1.72632	4.21813	5.78199	2.12394	3.7965	6.32561	3.45696
ENSMUSG00000006464	Bbs1	-0.805781	0.234912	0.0392303	0.955201	-0.76655	0.277218	3.25572	8.65093	1.59153	2.93879	3.84479	2.00227	6.34234	2.71269	0.456842	2.6161	2.6451	1.13341	0.513264	0	0	3.14437	1.90653	0.448717	0.427377	1.53487	1.95599	0.214276	2.50453	2.37369	3.95449	2.13021	1.06197	2.74191	1.92519	1.0803
ENSMUSG00000006471	Ndor1	0.185655	0.596158	0.852424	0.0116609	1.03808	0.00342173	5.4262	9.73229	6.89664	11.2654	13.2431	17.5199	15.2216	11.3933	27.4105	4.79619	9.85902	7.7072	4.87601	5.37267	2.16577	4.06919	14.4049	14.3589	7.05173	12.0597	11.084	12.8566	9.60072	13.8105	18.4543	14.9115	16.142	17.717	12.1012	15.5563
ENSMUSG00000006476	Nsmf	-0.109083	0.900138	-1.99002	0.0444657	-2.09911	0.0390911	4.34096	0.540683	0.53051	0	0.427198	0.500568	0	0	0	1.96208	0.961856	2.26682	0	5.05663	4.06082	0.369926	0.63551	0.897434	0.427377	0.438533	0.651997	2.14276	0.626134	1.29474	1.05453	0.304315	0	1.2655	2.20021	4.75331
ENSMUSG00000006494	Pdk1	0.174622	0.500964	-0.243443	0.348465	-0.0688216	0.798649	57.5177	61.0972	70.0274	72.0003	51.2638	53.5608	56.4469	48.286	60.76	97.6679	137.786	121.728	132.422	109.35	142.941	118.931	107.401	126.089	104.28	112.484	108.666	101.353	108.739	84.3738	105.98	91.2946	67.1166	68.126	85.5333	77.9976
ENSMUSG00000006498	Ptbp1	0.229538	0.118149	-0.142673	0.331249	0.0868653	0.569133	267.511	350.363	308.757	376.655	460.093	273.31	286.04	339.629	391.971	427.297	429.469	446.791	515.061	412.432	421.784	422.086	435.324	404.07	442.549	361.351	414.453	410.768	457.078	475.817	477.967	421.781	374.663	434.91	414.465	386.531
ENSMUSG00000006517	Mvd	0.450341	0.0548731	-0.955967	4.83611e-05	-0.505626	0.0386411	291.387	146.525	143.238	148.899	386.187	158.68	96.4036	132.379	197.356	209.942	120.953	150.97	219.164	196.893	192.212	275.04	105.495	78.0767	117.742	85.514	87.585	81.2108	90.1633	108.974	101.499	163.113	82.8337	69.8133	66.8315	80.1582
ENSMUSG00000006519	Cyba	-0.423279	0.198301	-0.416713	0.218837	-0.839992	0.0156647	39.6112	10.8137	11.6712	7.34697	3.84479	9.01022	8.24505	8.13808	10.9642	14.6066	8.6567	8.61393	11.2918	20.2265	8.66309	13.8722	6.99061	9.42306	6.41066	7.67433	6.95464	10.7138	7.72232	6.47369	7.11809	5.78199	2.33634	2.95283	4.40043	3.2409
ENSMUSG00000006526	Stimate	0.211025	0.405627	-0.338146	0.18494	-0.127121	0.633204	13.0229	8.65093	21.2204	16.1633	15.8063	8.00909	13.3189	13.0209	19.1874	25.725	21.4013	22.6682	26.1765	26.2313	26.8014	24.6001	20.5481	15.2564	19.4457	20.6111	23.9066	17.3564	18.9927	18.5579	37.1723	17.0417	19.1155	20.248	20.627	20.7417
ENSMUSG00000006527	Sfmbt1	0.273192	0.19426	-0.363258	0.0855521	-0.090066	0.683685	24.4179	17.3019	29.1781	29.8777	35.0303	29.0329	21.564	29.2971	23.7558	22.0189	32.2222	35.8158	34.1321	19.2784	37.6303	30.7039	22.4547	20.4166	30.5575	40.1258	30.2092	39.6411	21.706	48.1211	28.4724	38.3437	22.089	20.8807	12.9262	20.7417
ENSMUSG00000006567	Atp7b	0.75404	0.350373	-1.35039	0.105705	-0.596351	0.499785	0	0.540683	2.12204	2.44899	0	1.5017	0	0	1.37053	2.83411	0	2.72019	1.53979	3.47643	5.41443	1.29474	2.11837	0.224358	1.28213	1.53487	2.17332	1.07138	0.834845	2.1579	2.89996	0	0.212394	0	0.275027	0
ENSMUSG00000006575	Rundc3a	0.0152798	0.974594	-0.847031	0.0866888	-0.831751	0.104673	9.76715	2.70341	12.7323	3.91838	2.56319	8.00909	3.80541	1.08508	2.28421	9.59238	2.88557	4.76033	5.38928	6.63683	3.51938	15.5369	3.38939	1.12179	10.0434	8.5514	4.56398	4.07125	1.25227	2.58948	5.53629	1.82589	8.70816	6.96024	7.15069	4.3212
ENSMUSG00000006576	Slc4a3	0.295675	0.618334	-0.816015	0.17749	-0.520339	0.410223	1.62786	5.94751	5.3051	1.46939	3.84479	0.500568	0.634234	3.25523	1.37053	9.15636	0.721392	1.36009	2.30969	4.10851	11.641	7.21356	3.60122	1.79487	4.91484	0.6578	0	1.71421	4.80036	1.94211	5.27266	2.73884	1.69915	2.531	2.75027	1.0803
ENSMUSG00000006585	Cdt1	0.10667	0.538904	0.0741166	0.66903	0.180786	0.315535	112.865	120.032	198.941	172.409	90.1389	196.223	184.562	176.868	195.985	240.246	230.845	188.373	233.535	194.364	222.533	194.951	224.759	201.698	220.954	224.968	256.887	262.917	235.844	223.342	235.424	214.542	204.96	207.964	208.47	216.492
ENSMUSG00000006586	Runx1t1	-1.09716	0.0734911	0.523355	0.399124	-0.573804	0.361516	11.395	17.3019	6.36613	3.42859	5.55358	7.00795	6.97658	9.22316	3.1979	1.96208	3.60696	1.58678	1.53979	1.89624	0	2.40452	4.44857	1.79487	2.13689	2.6312	0.86933	4.49981	2.08711	4.3158	1.5818	2.13021	1.06197	3.16375	0	2.1606
ENSMUSG00000006587	Snai3	-0.411673	0.631022	-1.72366	0.0769536	-2.13533	0.0316915	6.51143	1.62205	0.53051	0	2.13599	0.500568	0	0	1.37053	0.436017	1.20232	1.58678	0.513264	3.79247	1.35361	0.924816	0	0.673075	0.427377	0	1.73866	0.857106	1.04356	0	2.10906	0.608631	1.27437	0.210916	0	0.43212
ENSMUSG00000006589	Aprt	0.340306	0.0436179	-0.198791	0.238296	0.141515	0.419144	299.526	357.932	396.822	356.573	671.556	409.965	223.885	366.214	568.312	386.529	421.533	359.971	380.329	424.125	393.358	444.466	397.617	407.884	411.351	318.594	399.892	392.34	444.764	380.222	423.658	455.56	373.389	303.72	334.157	362.548
ENSMUSG00000006599	Gtf2h1	-0.185289	0.118081	0.175271	0.139626	-0.0100181	0.93487	71.6258	107.596	99.2055	76.4085	67.0701	96.6096	103.38	106.88	90.4548	119.905	82.2387	110.848	99.06	87.2269	72.5533	78.0545	99.9869	95.3523	80.3469	116.431	118.229	121.495	89.9545	97.7528	86.9989	68.7753	83.8957	95.756	92.959	98.9554
ENSMUSG00000006641	Slc5a6	-0.470998	0.108318	0.373831	0.204071	-0.0971674	0.747091	7.59667	9.19161	12.2017	11.7552	5.12638	9.01022	15.2216	12.4784	14.1621	22.4549	24.5273	21.0815	12.8316	8.21703	20.8455	10.9128	14.4049	13.2371	20.7278	11.4019	13.2573	23.7847	19.8276	17.2632	20.0361	8.82515	24.6377	32.2702	32.4531	32.409
ENSMUSG00000006649	Nphs1	-1.1166	0.000333664	0.603772	0.0601742	-0.512833	0.0962842	2.7131	9.19161	10.6102	3.42859	4.27198	5.00568	3.80541	3.79777	3.65474	5.66822	8.17577	12.0142	3.07959	2.21228	4.60226	2.77445	7.20244	6.28204	6.62435	5.04313	3.25999	4.07125	5.42649	4.3158	6.59082	4.56473	7.2214	8.43666	6.32561	5.61755
ENSMUSG00000006651	Aplp1	-0.326773	0.224442	0.00833351	0.975439	-0.318439	0.254593	29.3015	32.441	21.7509	17.1429	25.6319	17.5199	17.7586	32.5523	8.22316	46.8719	46.1691	43.0696	23.3535	32.5521	45.7519	30.149	38.5543	35.673	37.1818	29.601	29.9919	22.499	23.3757	20.9316	18.7179	21.3021	21.8766	22.1462	22.5522	25.9272
ENSMUSG00000006673	Qrich1	0.0461462	0.720082	0.0774576	0.545025	0.123604	0.353793	31.4719	44.336	45.0934	39.1838	43.147	50.0568	43.1279	48.8285	54.8211	37.2795	47.6119	58.484	47.9902	44.5616	42.2325	37.9174	51.6881	39.7114	45.0883	55.6937	62.8091	52.2835	50.2994	44.6685	49.8266	47.1689	48.8507	45.347	55.8304	49.9098
ENSMUSG00000006675	P4htm	0.340518	0.353701	-0.716229	0.0551401	-0.37571	0.336914	4.34096	8.65093	11.1407	5.38778	2.56319	5.00568	6.97658	5.96793	5.93895	3.92416	11.5423	9.29397	15.1413	12.3255	15.7018	10.5429	7.20244	3.14102	7.4791	5.48167	11.3013	17.1421	17.323	8.4158	6.85446	8.21652	5.94704	8.64757	10.176	10.3709
ENSMUSG00000006676	Usp19	0.223959	0.204702	0.0446829	0.798603	0.268642	0.142477	27.6736	40.5512	28.6476	36.7348	47.8462	50.5574	45.0306	44.4882	33.3495	32.4833	52.9021	48.2833	49.0167	46.4578	36.0059	35.5129	49.3579	48.4614	51.0716	42.9763	50.2038	58.4975	46.3339	67.1106	47.4539	41.3869	44.3904	66.8605	54.4553	63.3055
ENSMUSG00000006678	Pola1	0.0264923	0.940427	-0.327471	0.355907	-0.300979	0.413592	358.129	333.601	229.181	236.572	525.881	237.77	252.425	207.25	248.522	128.189	112.056	101.78	104.963	87.859	99.6255	103.394	112.485	82.1152	98.5105	88.803	105.406	92.1389	97.0507	108.326	116.789	100.424	129.773	119.168	100.66	92.9057
ENSMUSG00000006699	Cdc42	0.0536588	0.803529	-0.152717	0.479143	-0.0990582	0.658348	166.584	185.995	236.077	192.001	56.8174	226.757	221.982	214.845	152.585	263.136	280.14	268.618	288.198	312.879	266.931	265.792	236.621	234.679	212.834	221.898	234.502	227.99	226.66	230.464	225.143	216.368	227.687	218.931	234.048	239.178
ENSMUSG00000006705	Pknox1	-0.135571	0.572802	-0.0225694	0.925479	-0.15814	0.526878	54.8046	55.6903	32.8916	46.5308	40.5838	38.5437	37.4198	35.265	56.6484	31.3932	21.4013	37.6293	18.7341	30.0238	29.7794	29.0392	23.5139	30.5128	20.9415	29.1625	24.5586	18.6421	22.9582	36.2527	31.8996	32.5618	35.4698	31.8484	28.3277	20.3096
ENSMUSG00000006715	Gmnn	-0.0357819	0.869914	0.106829	0.624659	0.0710474	0.753895	40.1538	58.3938	62.6002	59.2656	31.1855	50.5574	56.4469	62.392	53.4506	83.7153	89.693	96.34	91.1044	67.6325	98.2719	67.8815	87.0648	82.3396	97.442	106.344	113.013	92.5674	96.842	85.4528	76.4536	68.7753	75.3999	77.1954	91.0338	73.0282
ENSMUSG00000006717	Acot13	-0.157033	0.395324	-0.0753052	0.684892	-0.232339	0.226702	131.857	95.1602	85.9427	64.1635	83.3037	77.588	55.8126	63.477	88.6274	46.8719	64.9253	58.0307	55.6892	56.255	62.8074	69.9161	67.1522	73.3652	45.7294	55.6937	52.8118	60.2117	60.9437	62.3633	75.6627	77.6004	32.2839	29.1065	32.1781	31.5447
ENSMUSG00000006720	Zfp184	0.0269441	0.941816	0.342833	0.342413	0.369777	0.325736	4.34096	2.16273	2.12204	3.91838	4.27198	6.00681	3.80541	3.79777	3.65474	4.36017	6.49253	6.12042	3.84948	4.42455	5.68515	2.58948	6.3551	5.60896	8.97492	2.19267	1.52133	3.21415	4.80036	3.02106	7.64536	3.65179	3.39831	1.47641	5.22551	2.1606
ENSMUSG00000006728	Cdk4	0.00407525	0.974796	0.0514564	0.689798	0.0555316	0.678277	133.484	207.082	183.557	228.736	223.425	161.683	201.052	195.314	210.604	190.54	195.257	172.959	153.979	144.746	159.184	131.139	182.815	149.871	161.762	176.29	186.037	191.992	190.553	149.758	189.025	165.852	175.862	178.435	201.044	188.836
ENSMUSG00000006731	B4galnt1	0.403812	0.38733	-1.16201	0.0181254	-0.758193	0.142152	3.79834	5.40683	5.3051	0.489798	1.70879	7.50852	1.26847	1.62762	4.56842	1.74407	1.44278	4.53365	3.59285	3.47643	8.93381	4.80904	1.69469	1.79487	1.49582	3.72753	4.34665	3.42842	2.50453	0.43158	2.3727	0.608631	1.27437	2.32008	1.37513	1.94454
ENSMUSG00000006732	Mettl1	0.235327	0.455743	0.0452935	0.885665	0.280621	0.391397	59.1455	103.27	89.6563	104.327	146.956	115.131	93.2325	131.294	124.718	52.5401	55.0662	44.203	39.0081	35.3964	39.5253	42.1716	43.6383	43.3012	44.8746	47.8001	64.1131	52.4977	61.1524	66.0317	81.199	84.2954	57.134	66.2277	59.1307	72.8121
ENSMUSG00000006736	Tspan31	0.0560299	0.870049	0.307612	0.366181	0.363641	0.304276	6.51143	13.5171	13.7933	9.30616	5.55358	13.5153	17.1243	20.6165	7.30948	23.7629	30.5389	24.4817	32.3357	25.2832	27.8843	16.8316	25.2086	36.3461	34.6176	26.9698	32.5999	33.6414	29.0109	20.9316	27.4178	27.6927	20.6022	27.841	28.6028	27.8717
ENSMUSG00000006740	Kif5b	-0.0332916	0.901448	0.307358	0.252729	0.274067	0.32575	449.832	433.087	505.576	490.778	484.87	470.534	532.757	515.412	635.011	234.359	200.066	250.031	207.872	172.874	184.632	214.742	286.827	278.653	195.098	252.814	257.974	270.417	268.611	264.558	301.86	290.926	290.768	304.563	289.328	317.176
ENSMUSG00000006763	Saal1	0.259119	0.244662	-0.70438	0.00182468	-0.445261	0.0588444	44.4948	28.1155	25.4645	27.4287	21.7871	29.5335	25.3694	13.5635	28.7811	36.1894	22.8441	38.536	45.9372	39.5049	43.5861	47.1656	26.4796	19.2948	25.2153	37.4946	40.4238	33.4271	47.5862	19.4211	30.5814	28.91	24.6377	28.6846	21.177	35.8659
ENSMUSG00000006782	Cnp	0.0798784	0.747633	0.134331	0.586481	0.21421	0.404699	21.1622	18.3832	19.0984	8.32657	20.0783	28.5324	26.6378	22.2441	16.4463	34.8814	26.6915	28.562	39.2647	31.604	15.1604	31.4437	34.7412	34.3268	33.3354	24.9964	31.2959	21.8562	21.0798	21.7948	24.7815	17.346	21.2394	21.3026	23.3773	21.1739
ENSMUSG00000006784	Odad4	-0.453567	0.43577	-1.37377	0.0419319	-1.82734	0.00747756	5.96881	2.70341	1.59153	1.95919	0.427198	1.00114	0.634234	0.542539	0.456842	2.3981	1.44278	1.81346	1.79643	0.632079	4.87299	1.29474	1.48286	0.897434	0	3.50827	0.434665	1.92849	1.66969	1.51053	1.5818	0.912946	1.06197	3.37466	2.20021	1.0803
ENSMUSG00000006800	Sulf2	0.126318	0.291764	-0.0812337	0.497099	0.0450845	0.718157	51.0062	52.9869	73.741	88.1636	43.147	65.5744	67.8631	68.3599	66.2421	55.8102	65.1657	62.3376	66.2111	62.8919	56.3101	56.7837	56.3485	55.8653	52.5674	55.2552	67.3731	63.8544	53.6388	57.4001	70.6536	58.7329	75.1875	68.126	73.1571	78.6458
ENSMUSG00000006818	Sod2	-0.0286353	0.927452	0.183953	0.558424	0.155317	0.634022	40.6965	114.625	127.323	82.7759	20.9327	98.6119	83.0847	127.497	56.6484	136.691	163.756	160.718	149.36	155.807	166.223	132.989	146.379	206.185	181.422	169.493	188.427	179.135	207.459	193.563	193.507	178.329	144.216	140.259	149.889	147.569
ENSMUSG00000006850	Tmco6	-0.0106385	0.984407	-0.115728	0.832519	-0.126367	0.823959	0.54262	2.70341	5.3051	1.95919	0.854397	0.500568	1.26847	1.62762	0.913685	4.14216	1.92371	8.84061	7.44233	7.26891	2.97794	4.43912	2.3302	4.93589	8.76123	3.72753	3.69465	4.28553	2.08711	4.10001	2.63633	1.82589	5.52225	2.95283	1.92519	3.88908
ENSMUSG00000006906	Stambp	-0.17977	0.636612	-0.30325	0.439606	-0.48302	0.230992	7.59667	5.40683	4.24408	3.42859	4.27198	5.00568	4.43964	3.79777	7.30948	7.6303	3.84742	3.40023	4.10611	7.58495	1.35361	5.17897	3.38939	1.79487	2.56426	3.06973	2.17332	4.92836	3.13067	1.72632	0.527266	1.21726	4.46028	5.06199	3.57535	3.67302
ENSMUSG00000006920	Ezh1	-0.248045	0.296788	-0.224077	0.355109	-0.472122	0.0584204	40.1538	20.0053	22.8119	22.5307	11.5344	16.5187	16.4901	23.8717	17.8169	23.1089	15.8706	15.8678	23.3535	25.2832	16.7847	10.5429	9.95632	11.891	16.8814	21.0496	13.2573	13.928	25.8802	18.1263	18.9816	17.9546	13.5932	12.0222	14.0264	11.8833
ENSMUSG00000006930	Hap1	0.166499	0.487238	-0.596221	0.0137837	-0.429722	0.0879462	47.7505	51.3649	32.3611	45.5512	16.6607	37.042	27.2721	19.5314	18.7305	37.0615	40.8789	29.6954	37.4683	47.0899	51.7078	57.3386	28.8098	26.923	47.2252	54.5974	68.8944	68.3542	43.8294	23.5211	55.3629	35.6049	18.4783	27.63	21.177	23.7666
ENSMUSG00000006931	P3h4	1.02356	0.0231798	-0.454704	0.294951	0.568855	0.231688	1.62786	3.78478	1.59153	9.30616	1.70879	4.00454	2.53694	6.51047	1.37053	2.6161	1.68325	4.08028	7.44233	6.32079	1.35361	5.36393	2.11837	2.46794	7.26541	7.8936	6.30264	4.07125	5.00907	7.12106	5.27266	10.651	1.69915	5.48383	4.1254	4.3212
ENSMUSG00000006932	Ctnnb1	-0.133053	0.468174	-0.0793959	0.665368	-0.212449	0.264597	285.96	320.084	371.888	332.573	118.334	306.348	317.117	298.939	260.857	425.989	475.157	448.831	438.841	408.007	399.585	349.395	351.225	357.179	367.544	336.574	385.33	329.771	320.372	339.006	357.223	314.662	377.424	370.791	432.617	407.921
ENSMUSG00000006941	Eif1b	0.30705	0.0812528	-0.622589	0.000467991	-0.315539	0.0896288	30.9293	44.336	50.3985	59.2656	62.371	44.5505	30.4433	37.4352	32.4358	67.5827	40.1575	60.5242	83.6621	54.0428	56.0393	44.946	40.0371	36.7948	51.2853	62.491	59.3318	60.6402	46.3339	42.2948	42.7085	59.6458	38.6557	34.3794	42.6291	37.8105
ENSMUSG00000006998	Psmd2	0.114338	0.483658	-0.223415	0.171383	-0.109077	0.520137	276.736	294.131	331.039	310.042	256.319	284.823	301.896	307.077	259.03	411.6	446.301	457.672	476.566	444.984	473.762	401.37	371.773	328.236	428.232	321.664	339.908	282.416	342.495	390.148	365.923	328.965	443.479	377.329	402.639	370.759
ENSMUSG00000007021	Syngr3	-0.494815	0.4342	0.978791	0.114066	0.483976	0.440101	1.08524	0.540683	0	0.979596	2.13599	0	0.634234	2.17016	2.28421	1.09004	5.29021	3.17355	3.07959	1.26416	0.541443	1.29474	5.29591	1.79487	3.63271	1.3156	1.52133	3.85698	0.834845	3.02106	1.05453	2.43452	1.48676	1.2655	0.550053	1.51242
ENSMUSG00000007029	Vars	0.052307	0.763149	0.2669	0.123042	0.319207	0.0758379	157.902	166.53	172.946	181.715	161.481	176.2	168.072	229.494	225.68	134.075	94.9832	114.021	125.75	95.1279	89.0673	130.029	139.177	124.968	132.701	129.367	135.181	123.852	132.532	132.279	143.944	145.463	99.8253	114.528	144.114	113.431
ENSMUSG00000007034	Slc44a4	0.859345	0.137283	-0.554964	0.326337	0.304381	0.621139	1.62786	1.08137	0.53051	1.95919	0	1.00114	1.9027	0.542539	0.456842	1.52606	3.12603	0.680047	1.28316	4.10851	6.22659	2.58948	2.11837	2.01923	2.99164	1.53487	2.17332	1.71421	3.33938	0.863159	2.10906	1.21726	2.12394	1.89825	4.40043	2.37666
ENSMUSG00000007035	Msh5	-1.49155	0.198044	0.961322	0.415541	-0.530229	0.643955	2.7131	1.62205	0	0.489798	0	1.00114	2.53694	0.542539	0	1.30805	0.240464	0.906729	0	0	0	1.10978	1.48286	0.224358	0	1.09633	0.434665	2.57132	0.417422	0	2.89996	0	0	0.421833	0	0.648179
ENSMUSG00000007036	Abhd16a	0.411546	0.122252	-0.181518	0.490432	0.230028	0.408849	7.05405	8.65093	11.6712	12.2449	3.41759	11.0125	8.87928	8.13808	8.22316	12.2085	11.7827	10.2007	17.7076	16.118	15.4311	14.4271	11.4392	15.2564	16.6677	10.0863	17.3866	19.7134	19.2014	13.5948	13.9725	12.4769	11.0445	16.6624	14.0264	14.0439
ENSMUSG00000007038	Neu1	0.32263	0.294735	-0.659434	0.034077	-0.336804	0.300065	18.9917	18.3832	6.89664	10.2858	8.97117	10.0114	14.5874	13.5635	7.30948	20.2748	15.8706	21.9882	20.2739	24.6511	40.8789	24.2302	15.2522	9.42306	18.8046	16.0065	12.6053	13.0709	15.6533	8.63159	10.2817	9.73809	10.8321	10.5458	7.97577	11.019
ENSMUSG00000007039	Ddah2	0.160371	0.38709	-0.00563763	0.975684	0.154734	0.42167	84.6486	75.6956	66.8443	79.8371	23.4959	72.5823	90.0613	59.1367	58.019	58.6443	70.6964	54.4037	86.9983	76.7976	74.7191	89.1522	85.3701	76.7306	72.2268	90.5571	83.8903	65.9972	57.3956	64.9527	69.3355	65.4278	59.258	64.1186	66.8315	71.7318
ENSMUSG00000007041	Clic1	0.0168517	0.946316	-0.0249638	0.920572	-0.00811209	0.975106	90.0748	80.0211	60.4782	75.4289	88.0029	68.0772	67.2289	58.5942	80.4043	38.5875	37.9933	46.4699	66.4677	36.0285	22.1992	37.1776	43.2147	49.5832	41.883	38.5909	51.5078	47.5694	45.499	50.4948	64.8537	76.0789	43.5408	39.4414	40.4289	39.755
ENSMUSG00000007050	Lsm2	0.0797304	0.529645	-0.169381	0.182786	-0.0896505	0.497638	106.896	132.467	110.877	134.205	179.851	131.149	103.38	116.646	117.408	143.886	144.759	151.65	110.608	131.472	122.095	116.897	122.23	144.262	118.811	154.144	131.269	156.636	131.697	116.311	131.026	139.681	118.728	120.222	109.186	121.858
ENSMUSG00000007080	Pole	-0.189186	0.52803	-0.0353983	0.906198	-0.224584	0.470784	71.0832	98.945	97.0834	86.2044	88.8573	84.0954	69.1316	83.0084	90.4548	55.1562	39.1956	48.9634	36.4418	25.5992	28.4257	46.4258	51.9	26.6987	22.8647	55.913	47.8131	40.9268	48.6297	53.0843	57.2084	55.0811	44.8152	49.3544	60.5059	48.1813
ENSMUSG00000007207	Stx1a	0.250028	0.506396	-0.0525813	0.887991	0.197447	0.614051	11.9376	4.32546	7.42715	5.38778	7.26237	6.50738	10.1478	14.106	4.11158	6.10424	6.0116	4.76033	8.46886	6.95287	14.8897	2.40452	5.71959	6.05768	5.76959	3.9468	1.73866	5.14264	1.46098	6.68948	5.27266	3.34747	4.88507	6.32749	8.80085	6.91391
ENSMUSG00000007216	Zfp775	0.184273	0.515291	-1.75296	1.22713e-08	-1.56868	8.88191e-07	24.9605	11.3543	12.2017	17.6327	13.6703	10.0114	7.61081	4.88285	4.56842	20.0568	7.21392	24.0283	16.9377	21.8067	20.5748	22.7505	6.77877	5.3846	3.8464	18.4184	11.9533	7.2854	5.84391	10.1421	13.9725	11.8683	9.34534	9.49124	6.60064	7.56209
ENSMUSG00000007279	Scube2	1.09619	0.0965397	-0.396439	0.535867	0.699756	0.31095	2.17048	2.70341	1.59153	5.38778	6.40798	5.50625	5.70811	1.08508	4.56842	1.52606	3.36649	0	1.28316	3.1604	2.70721	2.40452	0.211837	2.46794	4.06008	3.289	0	3.42842	0.834845	0	2.3727	0.912946	4.46028	3.7965	6.05059	1.94454
ENSMUSG00000007338	Mrpl49	0.0362857	0.779523	0.0666486	0.605897	0.102934	0.443696	46.6653	57.8531	84.3512	79.8371	57.6718	63.0716	63.4234	66.7323	70.8106	65.8386	63.7229	70.2715	71.6004	54.9909	53.6028	61.7777	67.5759	68.4293	68.3804	65.78	78.457	79.068	70.7531	56.9685	73.29	77.9048	58.6208	68.5478	56.9305	87.0721
ENSMUSG00000007379	Dennd2c	-0.401321	0.08675	0.422181	0.071515	0.0208594	0.930749	18.4491	18.9239	21.7509	14.2041	16.6607	18.0204	20.9297	23.8717	14.619	30.5212	19.9585	25.6151	16.4245	21.8067	7.03876	19.7911	17.7943	24.2307	31.8396	21.2689	23.6892	20.7848	20.8711	22.8737	20.5634	33.1704	20.3898	21.0916	37.6786	20.5257
ENSMUSG00000007411	Mark3	-0.0398088	0.780291	0.0247053	0.862691	-0.0151035	0.918831	77.5946	81.6431	76.3935	73.4697	88.4301	73.0829	65.3261	88.9764	83.6021	67.1467	67.8108	67.3246	69.2907	56.5711	60.1002	49.0152	64.822	62.1473	57.6959	53.0625	86.7156	68.7827	68.4573	63.0106	86.9989	78.8177	69.8777	53.5728	61.606	67.6267
ENSMUSG00000007415	Gatad1	-0.00901447	0.94152	0.0979731	0.423879	0.0889587	0.484504	58.6029	79.4804	75.3325	69.5513	51.2638	61.5699	77.3766	90.604	48.8821	59.5164	70.9369	70.7249	62.105	66.3683	75.2606	65.107	78.3795	65.9614	67.7393	69.5075	66.0691	72.854	64.7005	70.7791	66.9628	65.7321	62.4439	56.9474	76.4574	75.1888
ENSMUSG00000007458	M6pr	-0.23093	0.376378	0.0784185	0.764421	-0.152511	0.57345	29.8441	24.3307	44.5629	24.0001	17.5151	41.5471	32.346	46.6583	29.6948	66.7106	66.368	69.1381	52.8662	43.6135	72.2826	32.9234	48.0869	64.1665	43.3788	55.913	68.8944	68.1399	60.9437	58.479	51.1448	48.6905	52.249	50.409	61.606	61.1449
ENSMUSG00000007476	Lrrc8a	-0.173464	0.42502	0.821055	0.000104962	0.647591	0.00303679	16.8212	9.73229	22.2814	17.1429	10.68	16.0182	30.4433	20.6165	25.5832	15.0426	14.9088	26.2951	18.4775	16.118	10.8289	14.6121	24.9967	22.8846	35.686	15.7872	16.0826	18.6421	25.0453	18.3421	20.2997	22.8237	18.0535	34.8012	21.177	19.8775
ENSMUSG00000007564	Ppp2r1a	0.0833954	0.490197	-0.156394	0.196456	-0.0729989	0.561936	135.112	150.31	178.252	185.144	124.742	182.707	175.683	192.601	141.164	170.701	170.729	174.319	201.713	167.501	151.604	138.907	133.033	123.397	148.727	113.361	121.923	130.066	116.252	151.7	117.053	156.114	140.817	141.314	119.362	157.075
ENSMUSG00000007570	Fance	0.203068	0.513801	-0.105384	0.73444	0.0976843	0.762568	22.79	17.3019	27.056	21.0613	6.40798	21.5244	20.2955	18.4463	22.8421	36.4074	41.8407	39.8961	51.5831	53.7267	36.0059	45.6859	43.6383	44.423	41.4556	46.4845	39.1198	32.3557	37.1506	44.2369	31.3723	32.8661	33.5583	34.3794	34.3783	35.6499
ENSMUSG00000007589	Tinf2	0.103564	0.595252	0.0493842	0.798971	0.152948	0.449403	27.6736	15.1391	33.4222	25.4695	27.3407	17.5199	32.346	29.8396	33.8063	27.6871	31.2603	31.9622	26.9464	28.1275	44.669	26.6347	29.2334	26.0256	31.4122	26.312	37.8158	29.1416	27.7586	28.7	26.0997	39.2567	33.1335	23.4117	25.0274	35.4338
ENSMUSG00000007603	Dus3l	-0.121572	0.540416	0.314907	0.111173	0.193334	0.345134	21.1622	44.336	32.8916	46.5308	40.1566	22.025	37.4198	61.3069	55.7348	49.27	57.2304	36.4958	44.3974	28.4436	33.8402	32.7385	45.7567	40.1602	33.9765	55.4745	46.2918	58.0689	67.6224	42.2948	64.0628	62.0803	56.4969	60.533	62.431	50.1259
ENSMUSG00000007610	Gtpbp3	0.601154	0.0237922	-0.0388279	0.880271	0.562326	0.0417509	5.4262	9.19161	15.3848	14.6939	4.27198	11.5131	13.3189	10.3082	10.5074	8.28433	8.89717	7.48051	16.1678	12.3255	12.9946	17.0166	11.2273	14.5833	16.2403	19.2955	24.3412	21.4276	16.2795	12.7316	18.1907	22.8237	6.37183	10.3349	17.6017	14.6921
ENSMUSG00000007613	Tgfbr1	-0.0240558	0.944274	-0.281952	0.421983	-0.306008	0.400246	8.68191	5.40683	4.24408	6.36737	3.84479	4.00454	3.80541	4.88285	5.48211	4.14216	6.0116	7.7072	12.575	1.26416	5.68515	4.99401	5.93142	4.93589	3.20533	10.0863	17.3866	7.49968	4.38294	7.33685	8.43626	7.30357	8.92056	9.06941	6.05059	6.26573
ENSMUSG00000007617	Homer1	-0.060576	0.774196	-0.250937	0.241176	-0.311513	0.160058	20.6195	25.4121	25.995	20.5715	22.6415	14.5165	9.51352	18.4463	19.1874	28.1231	23.8059	24.0283	18.9908	31.604	24.6356	22.1956	24.9967	19.0705	21.7962	17.5413	21.2986	21.8562	18.3666	12.9474	21.8815	26.4754	19.7527	9.49124	14.8514	16.8527
ENSMUSG00000007646	Rad51c	-0.105548	0.759861	-0.546715	0.122106	-0.652263	0.0745136	27.6736	8.11024	4.77459	11.2654	11.5344	8.50965	5.07388	6.51047	7.76632	9.15636	6.0116	20.1747	8.72549	14.8539	13.5361	8.50831	8.89714	9.87177	7.4791	8.33213	9.77996	6.64257	6.67876	3.02106	16.0816	8.82515	5.09746	3.37466	5.22551	4.53726
ENSMUSG00000007656	Arpp19	0.109388	0.615768	-0.0493234	0.820951	0.0600643	0.79066	320.146	343.334	293.372	314.45	498.54	322.866	248.62	303.279	330.297	192.502	214.975	192	184.519	194.048	123.99	199.945	249.12	243.429	200.44	253.911	281.446	317.772	278.212	259.164	240.697	274.797	217.279	207.331	207.645	228.591
ENSMUSG00000007659	Bcl2l1	0.179118	0.397883	0.319448	0.129027	0.498567	0.0228967	47.7505	71.9108	69.4969	66.1227	100.819	80.5914	90.6955	93.3167	117.865	49.706	66.1276	58.9374	47.7336	35.7125	50.3542	71.5807	55.9249	65.064	79.7059	43.6341	72.8064	76.9253	82.4409	78.3317	47.9812	68.7753	86.232	89.2176	98.1845	83.6151
ENSMUSG00000007670	Khsrp	-0.142789	0.399374	0.0790663	0.641015	-0.0637225	0.717029	171.468	196.268	225.467	230.695	155.073	200.728	175.049	219.186	188.676	151.516	148.607	144.85	141.661	95.4439	113.162	105.799	142.778	132.596	111.118	133.095	117.794	127.709	119.383	116.095	114.944	132.073	146.552	133.721	125.687	130.068
ENSMUSG00000007721	Ccdc124	0.419778	0.0316387	-0.354047	0.0697435	0.0657309	0.746739	48.8358	76.2363	115.121	85.2249	139.694	84.0954	54.5442	122.614	89.5411	88.5115	114.461	73.2184	111.892	82.1703	148.085	105.614	91.0897	76.0575	92.0998	128.271	106.71	101.353	126.896	105.09	112.044	90.3817	75.1875	63.9077	63.5311	78.6458
ENSMUSG00000007739	Cct4	0.0442873	0.916586	-0.0291294	0.945079	0.015158	0.972447	96.5863	140.037	159.153	111.184	29.0495	145.665	109.088	137.805	112.84	315.022	376.086	342.29	347.993	308.771	397.69	290.577	330.889	371.313	334.423	343.152	342.516	371.341	327.885	279.879	324.796	287.882	286.732	299.923	311.33	289.52
ENSMUSG00000007777	0610009B22Rik	-0.064716	0.869075	0.129724	0.740516	0.0650081	0.872773	3.25572	5.40683	2.65255	2.44899	2.13599	5.00568	3.17117	5.42539	2.28421	8.28433	7.93531	7.93388	10.2653	5.68871	7.5802	4.99401	8.26163	11.2179	5.5559	7.2358	12.1706	9.64244	17.5317	9.92633	10.809	3.9561	6.15943	4.85108	8.80085	10.3709
ENSMUSG00000007783	Cpt1c	0.201273	0.577662	0.179564	0.61637	0.380837	0.308603	24.9605	16.2205	15.3848	26.9389	19.6511	22.025	24.1009	14.6485	23.299	8.28433	8.17577	6.12042	2.05306	12.0095	8.12164	8.87823	11.8628	12.5641	12.3939	9.2092	14.1266	11.3567	10.6443	13.5948	8.17262	11.2597	15.7172	13.4986	16.7766	20.9578
ENSMUSG00000007812	Zfp655	-0.144708	0.48344	-0.242035	0.245635	-0.386743	0.0730794	41.7817	46.4987	36.6052	34.7757	60.6622	44.05	31.0775	37.9777	54.3642	83.9333	32.4626	56.4439	36.1851	35.3964	52.7907	34.5881	37.4951	27.3717	35.686	33.3285	30.8612	34.2842	38.1942	33.6632	39.8086	37.4308	30.3724	22.1462	20.352	24.6308
ENSMUSG00000007815	Rhoa	0.0341425	0.800858	0.0810399	0.549018	0.115182	0.412136	209.451	248.173	280.64	261.062	134.14	265.301	249.254	316.843	203.295	252.454	251.766	291.74	295.897	284.752	280.467	216.407	296.148	294.358	254.931	220.363	267.319	263.346	250.871	311.169	256.251	253.799	220.04	234.328	232.122	244.148
ENSMUSG00000007817	Zmiz1	-0.343194	0.30799	0.133766	0.692585	-0.209428	0.548327	21.1622	22.168	27.5865	17.1429	20.5055	23.5267	34.8829	20.0739	18.2737	10.6824	21.4013	11.7875	12.575	9.48119	8.12164	8.87823	8.6853	6.05768	11.3255	13.3753	8.25863	6.42829	9.80943	17.9106	12.6544	9.73809	19.5403	7.80391	11.0011	12.3154
ENSMUSG00000007827	Ankrd26	-0.139019	0.614374	-0.0295858	0.914802	-0.168605	0.556423	65.657	82.7245	69.4969	60.735	62.7982	64.5733	80.5478	54.7964	62.5874	39.0235	31.2603	29.9221	37.4683	23.703	31.6744	35.6979	31.7755	26.0256	22.2236	23.4615	29.3399	26.5703	30.2631	36.9001	31.1087	31.0402	21.2394	26.1536	19.2519	23.7666
ENSMUSG00000007833	Aldh16a1	0.111699	0.498202	0.0483987	0.768029	0.160098	0.349361	36.8981	44.336	28.6476	66.6125	34.1759	49.5562	45.0306	33.0949	41.5727	50.142	51.6997	48.0566	46.4504	38.2408	38.7132	43.4663	46.604	67.3075	48.5073	65.78	73.6757	62.5687	64.4918	52.0053	52.9902	49.9077	64.7802	58.002	54.4553	59.4164
ENSMUSG00000007836	Hnrnpa0	-0.0041063	0.978298	-0.00201096	0.989372	-0.00611726	0.96886	299.526	308.73	353.32	370.287	201.21	343.39	400.836	396.053	270.451	425.771	492.47	444.071	472.716	383.672	454.541	343.477	394.44	431.666	364.553	351.265	373.16	367.27	352.722	396.622	446.858	363.961	396.54	381.759	413.365	411.162
ENSMUSG00000007837	Prrg2	0.0318066	0.893471	0.173264	0.460256	0.205071	0.401374	8.68191	16.7612	15.9153	12.2449	5.55358	15.5176	12.6847	13.5635	9.59369	11.7725	6.49253	9.52066	13.0882	9.48119	7.30948	12.7625	16.0996	9.87177	12.8213	12.7175	13.9093	11.9995	15.6533	20.0685	27.4178	22.8237	8.70816	10.124	11.2761	13.6118
ENSMUSG00000007850	Hnrnph1	0.151586	0.403015	0.137074	0.447512	0.288661	0.124402	78.1372	89.7534	92.8393	103.347	108.508	94.6073	104.649	111.22	84.059	65.8386	60.5969	67.098	65.9545	72.057	40.8789	70.101	69.0587	83.237	86.5439	60.5176	63.2437	79.9251	77.4319	75.7422	95.6988	51.7336	76.2495	64.9623	98.7345	76.4852
ENSMUSG00000007867	Ift43	0.17915	0.656056	-0.224054	0.578578	-0.0449044	0.915214	10.8524	4.86615	2.65255	4.40818	2.13599	1.5017	4.43964	5.42539	1.37053	5.88623	6.97345	2.26682	5.38928	8.53307	11.0996	6.84364	5.71959	6.5064	6.83804	4.6046	5.86798	2.35704	3.7568	7.12106	5.00903	4.56473	5.30985	4.00741	7.70074	6.91391
ENSMUSG00000007872	Id3	-0.141401	0.612564	1.14896	2.81471e-05	1.00756	0.000396182	6.51143	21.6273	30.2391	32.8165	5.98078	31.0352	36.1514	49.9136	23.7558	27.6871	25.2487	28.562	19.2474	14.5378	25.7185	14.4271	47.2396	58.1088	58.337	43.6341	51.0731	57.2118	63.2395	64.9527	49.563	47.4732	49.9126	49.7763	68.2066	58.5522
ENSMUSG00000007880	Arid1a	0.0548593	0.803022	0.0406678	0.853229	0.0955271	0.675579	75.9667	222.761	198.941	160.654	161.908	220.25	209.932	193.686	183.651	125.791	114.461	116.968	112.918	87.859	128.051	107.649	100.622	93.1088	113.469	99.7663	96.9303	83.1393	102.895	93.8686	105.98	99.8155	149.313	147.641	133.938	149.945
ENSMUSG00000007888	Crlf1	0.672633	0.166412	-0.128351	0.786408	0.544282	0.282364	3.25572	0.540683	1.59153	2.93879	2.13599	3.50398	1.9027	1.62762	3.1979	5.23221	2.40464	4.98701	2.30969	6.32079	8.12164	7.0286	5.08408	4.93589	8.54755	7.2358	7.3893	5.57119	9.80943	6.68948	2.3727	2.13021	1.27437	1.89825	4.1254	4.53726
ENSMUSG00000007891	Ctsd	-0.154661	0.24821	-0.424832	0.00166438	-0.579493	3.46632e-05	281.077	193.564	192.575	193.96	211.89	204.232	187.733	152.453	146.19	224.113	174.336	201.747	187.598	152.647	136.444	168.132	128.373	100.513	116.674	159.407	133.659	128.137	131.279	128.179	125.753	150.94	172.889	142.369	137.513	153.402
ENSMUSG00000007892	Rplp1	0.471306	0.198055	-0.23272	0.525055	0.238586	0.530109	955.01	1020.81	1278	883.106	417.8	1130.28	1016.04	1040.05	796.733	2142.15	2294.99	2239.62	2970.77	3038.4	3317.69	3394.26	2414.94	2446.85	3567.32	3075.21	2826.63	3120.51	3424.74	2532.51	2513.74	2091.26	2523.03	2429.12	2512.64	2336.25
ENSMUSG00000007907	Cabs1	0.738341	0.439262	-0.75334	0.430597	-0.0149981	0.988196	0	1.62205	2.12204	3.42859	5.98078	2.00227	1.26847	1.62762	2.74105	2.3981	0	0.453365	0	0	0	0.924816	0.423673	0.673075	0	3.72753	1.08666	2.99987	0.417422	0.863159	0.263633	0.912946	0.212394	1.47641	0.82508	0
ENSMUSG00000007944	Ttc9b	0.596864	0.29867	-0.125581	0.822614	0.471282	0.431077	0.54262	1.08137	3.71357	6.36737	3.41759	2.00227	0.634234	2.17016	2.74105	3.27013	2.6451	0.906729	0.256632	1.89624	4.06082	2.95941	4.87224	4.71153	0.854755	2.19267	1.73866	1.07138	5.42649	0.863159	2.63633	1.82589	2.76112	5.27291	1.92519	1.51242
ENSMUSG00000007950	Abhd8	0.5486	0.17261	-0.100986	0.797692	0.447614	0.285169	1.08524	4.32546	3.71357	0.489798	3.84479	3.50398	5.07388	4.34031	5.02527	5.45022	8.17577	4.98701	7.9556	8.84911	8.12164	11.8376	9.32081	9.1987	4.48746	5.9202	4.99865	5.14264	8.34845	6.90527	4.74539	6.69494	3.39831	1.47641	3.85037	2.1606
ENSMUSG00000007987	Ift22	0.234547	0.551705	0.193724	0.617815	0.428272	0.2925	11.395	9.19161	6.89664	16.6531	9.39836	11.5131	14.5874	8.68062	9.13685	6.32225	2.16418	6.3471	2.30969	3.79247	4.33154	7.0286	6.3551	11.6666	4.48746	3.289	7.82397	3.6427	2.92196	11.2211	6.59082	7.60789	8.92056	8.22574	11.2761	9.07451
ENSMUSG00000007989	Fzd3	-0.164538	0.697349	-0.54496	0.217941	-0.709499	0.118808	5.96881	1.62205	4.77459	3.42859	5.12638	5.00568	3.80541	4.34031	2.74105	4.14216	6.49253	4.53365	2.30969	6.63683	1.35361	3.88423	1.48286	3.81409	1.28213	4.16607	3.25999	1.92849	0.834845	4.10001	1.05453	3.9561	2.33634	1.89825	1.10011	2.37666
ENSMUSG00000008028	1700008O03Rik	-0.0256004	0.962887	-0.602089	0.298235	-0.62769	0.294044	1.62786	1.08137	4.77459	4.40818	2.99039	2.50284	1.9027	0	1.37053	1.96208	0.961856	2.04014	0.513264	0.31604	0	2.95941	1.48286	0.897434	1.70951	1.53487	3.47732	4.07125	4.17422	3.02106	3.69086	3.34747	4.24788	1.89825	2.47524	2.59272
ENSMUSG00000008035	Mid1ip1	-0.2303	0.620891	-0.100362	0.830972	-0.330662	0.49577	2.17048	2.70341	8.48817	3.91838	0.854397	2.00227	4.43964	7.053	0.456842	7.6303	12.2637	13.8276	11.0352	4.42455	12.9946	8.87823	9.10897	8.97434	6.41066	9.42847	12.3879	6.42829	7.93103	8.20001	10.809	8.82515	7.64619	3.58558	4.1254	4.10514
ENSMUSG00000008036	Ap2s1	0.112543	0.61135	-0.151222	0.49494	-0.0386791	0.866543	163.328	109.218	115.121	120.98	246.921	103.618	123.041	116.103	183.194	137.781	90.8954	110.848	86.485	97.9723	101.521	99.6951	104.012	76.5062	88.0397	76.9626	99.1036	88.0676	103.938	127.532	97.8078	131.464	129.136	102.084	97.9095	145.192
ENSMUSG00000008090	Fgfrl1	0.379421	0.291447	-0.596743	0.100775	-0.217323	0.569545	10.8524	4.86615	4.24408	6.36737	6.83517	6.00681	3.80541	5.96793	3.1979	7.84831	6.25206	9.74734	17.7076	7.58495	7.85092	10.173	2.96571	5.60896	13.8898	11.8404	5.86798	5.14264	12.314	8.63159	7.11809	5.47768	5.73464	4.42924	6.87566	4.10514
ENSMUSG00000008129	Brme1	0.436993	0.277233	0.359658	0.357784	0.796651	0.0538844	10.8524	5.40683	7.95766	13.7143	2.56319	5.50625	8.87928	7.59554	17.8169	2.3981	4.56881	5.66706	12.0617	5.68871	9.47525	4.62408	7.20244	4.03845	14.5308	14.2523	2.82532	9.42816	3.96551	3.45264	7.38172	6.08631	10.6197	9.49124	8.52582	15.5563
ENSMUSG00000008140	Emc10	0.134304	0.430497	-0.0180107	0.915706	0.116293	0.510975	109.609	97.3229	107.163	94.0412	117.48	88.6005	97.6721	109.05	109.642	130.151	161.832	127.169	132.166	167.185	133.195	151.67	153.582	132.371	166.891	123.447	123.445	132.209	136.497	102.284	133.662	99.8155	142.516	164.304	128.712	160.748
ENSMUSG00000008153	Clstn3	-0.300794	0.326272	0.866383	0.00415405	0.565589	0.0695122	20.0769	32.9817	16.4458	19.1021	20.5055	14.5165	26.0036	27.1269	26.9537	7.6303	8.89717	12.2408	5.13264	13.2737	5.41443	9.06319	21.8192	15.9295	20.5141	12.9367	11.084	15.6422	15.6533	28.0527	18.9816	20.3891	19.9651	20.8807	18.9768	19.0133
ENSMUSG00000008167	Fbxw9	0.03563	0.859215	-0.0691172	0.73108	-0.0334872	0.87268	58.0603	53.5276	68.4358	56.8166	72.1965	64.0727	53.9099	34.7225	52.9937	36.4074	44.2454	43.7497	28.2295	28.7596	43.3154	47.9055	46.1804	46.6666	50.6442	60.2983	56.2891	42.2125	45.499	67.1106	55.3629	55.994	44.3904	57.5802	39.8789	51.8543
ENSMUSG00000008200	Fnbp4	-0.184774	0.618137	0.0910032	0.806128	-0.0937707	0.807397	196.971	130.845	133.689	136.654	192.239	134.152	147.777	168.73	158.981	71.2888	64.2039	69.3648	56.9723	30.9719	32.2158	59.0032	55.0775	49.5832	32.6944	57.2286	61.9397	54.6405	76.3883	60.2054	59.5811	69.3839	56.9216	62.8531	63.2561	43.212
ENSMUSG00000008206	Cers4	0.211918	0.131075	0.242351	0.0797348	0.454269	0.00170151	77.052	51.9056	63.6613	49.9594	52.9726	49.0557	91.964	69.9875	91.3685	52.5401	51.9402	51.4569	63.3881	73.3212	72.8241	73.0604	74.1428	61.2499	73.9363	57.4479	62.3744	60.6402	68.0399	75.3106	90.4261	86.1213	48.2135	60.533	51.98	56.6077
ENSMUSG00000008226	Scrn3	-0.640985	0.103594	0.41293	0.299756	-0.228054	0.569702	4.34096	7.56956	6.36613	1.95919	0.427198	3.00341	6.97658	4.88285	3.65474	3.48814	6.97345	9.06729	6.15917	2.21228	6.76804	4.99401	5.71959	6.28204	4.06008	6.13947	3.69465	8.99961	5.21778	2.37369	3.42723	8.52083	5.73464	5.48383	5.50053	2.59272
ENSMUSG00000008301	Phax	0.0249805	0.842008	0.238815	0.0552988	0.263796	0.0417059	82.4782	115.165	129.445	136.654	128.587	108.623	135.726	144.315	137.51	114.455	118.549	106.994	95.7238	103.661	69.3047	109.868	122.653	132.596	110.263	122.351	111.926	120.209	142.341	123.432	124.698	126.9	120.852	134.565	158.415	140.223
ENSMUSG00000008305	Tle1	-0.0106125	0.968946	0.0910902	0.737578	0.0804777	0.775629	8.13929	16.7612	19.6289	7.34697	9.39836	11.0125	12.0505	17.3612	9.59369	10.6824	12.9851	14.961	16.6811	8.84911	19.2212	15.7219	12.922	14.3589	17.7362	9.42847	11.084	19.0706	13.5662	16.4	16.0816	8.52083	7.64619	4.85108	13.4763	9.93875
ENSMUSG00000008307	1700109H08Rik	0.88401	0.329087	-0.0520559	0.95197	0.831954	0.376104	0.54262	1.08137	1.59153	1.46939	0.427198	3.50398	0.634234	1.08508	3.1979	0.218009	0.240464	0.906729	1.53979	0.31604	1.89505	0	0.423673	1.12179	1.06844	0.438533	0.651997	0.214276	0	1.51053	0.263633	0	0	2.10916	0	1.0803
ENSMUSG00000008318	Relt	0.672339	0.185146	-0.639409	0.20734	0.0329301	0.950903	12.4802	1.08137	8.48817	3.91838	5.98078	2.00227	3.17117	4.88285	4.11158	3.05212	0.240464	5.89374	5.90254	9.16515	17.3262	7.0286	9.74448	2.24358	5.12853	1.9734	5.21598	5.57119	2.92196	5.61054	6.06356	4.56473	3.39831	1.68733	2.20021	1.94454
ENSMUSG00000008333	Snrpb2	0.237789	0.00478156	0.00266911	0.974659	0.240458	0.00599391	349.99	426.599	442.976	460.41	407.974	443.503	438.89	470.924	536.333	442.122	438.366	467.646	558.945	485.753	446.69	533.989	516.881	498.525	485.928	512.207	573.106	536.334	547.658	510.343	557.057	539.856	484.471	444.823	486.522	489.591
ENSMUSG00000008348	Ubc	-0.319096	0.283066	-0.116805	0.694503	-0.435902	0.15773	1181.83	550.415	723.616	588.737	569.455	623.207	786.451	511.072	615.367	429.913	275.331	350.224	394.444	316.04	293.733	306.854	208.871	186.442	231.425	170.151	182.994	201.42	246.697	276.858	241.751	325.618	309.034	284.737	224.972	273.964
ENSMUSG00000008373	Prpf31	0.277563	0.205905	-0.138355	0.527879	0.139209	0.541577	92.7879	129.764	96.0224	129.307	202.919	118.635	114.162	112.848	129.743	73.2509	78.6317	77.9787	66.981	58.7834	70.3876	81.1988	77.5322	77.8524	76.9279	82.6635	83.673	76.4967	91.6242	76.8212	101.235	87.0342	80.4974	84.1556	87.7335	90.0969
ENSMUSG00000008384	Sertad1	-0.0041014	0.99145	0.301639	0.428962	0.297537	0.452474	12.4802	11.3543	24.934	11.7552	1.2816	9.51079	19.6613	17.3612	10.5074	19.1848	33.6649	27.6552	32.3357	29.7077	27.0721	29.964	32.411	31.6345	41.4556	30.2588	33.4692	32.7843	39.6551	35.8211	26.0997	18.8676	24.0005	30.5829	32.1781	24.4148
ENSMUSG00000008393	Carhsp1	-0.165944	0.468216	0.33446	0.141599	0.168516	0.473611	29.8441	14.0578	18.0374	20.0817	7.26237	17.5199	24.7351	19.5314	31.5221	19.1848	27.6534	25.6151	23.3535	20.5426	17.3262	25.5249	29.4453	24.2307	18.3772	29.1625	19.9946	17.7849	23.3757	14.0263	21.3543	18.8676	27.1865	16.2406	24.4774	28.7359
ENSMUSG00000008398	Elk3	0.392564	0.25543	0.525962	0.107135	0.918525	0.00850145	3.79834	3.78478	3.71357	8.81636	2.99039	6.00681	6.34234	4.88285	9.59369	5.0142	3.12603	6.57379	3.33622	7.58495	8.12164	2.58948	10.38	7.40383	9.18861	7.67433	5.43331	2.78559	10.2269	7.98422	6.85446	5.47768	8.70816	4.21833	7.42572	5.40149
ENSMUSG00000008429	Herpud2	-0.280166	0.281945	0.0884086	0.737218	-0.191758	0.476757	9.76715	12.4357	14.8543	8.81636	3.41759	6.50738	9.51352	9.7657	4.56842	10.4644	9.13763	10.8807	15.1413	10.1133	10.2874	5.54889	13.1339	7.85255	10.6844	11.4019	11.736	11.3567	15.8621	8.63159	9.49079	12.1726	9.98253	9.28032	9.07588	8.85845
ENSMUSG00000008435	Rdh13	0.0521283	0.79318	-0.198344	0.322085	-0.146216	0.482868	35.8129	20.5459	28.6476	32.3267	25.6319	20.5233	19.6613	28.7546	28.7811	18.0947	23.5655	19.948	24.3801	25.9152	22.7406	14.7971	20.3363	18.6218	13.035	20.8303	25.8626	27.6417	25.4628	24.3842	20.0361	33.779	29.3104	24.6772	25.3024	28.5199
ENSMUSG00000008450	Nutf2	0.822939	0.350396	-0.446524	0.612164	0.376415	0.680788	0.54262	2.16273	2.65255	2.44899	6.83517	5.00568	3.17117	4.88285	2.74105	57.1183	58.9137	63.471	95.4672	89.4392	80.675	83.0485	79.015	60.8011	80.5606	77.4011	103.233	91.9246	90.9981	100.342	79.6172	92.8162	64.5678	58.6348	47.3046	57.688
ENSMUSG00000008475	Arpc5	0.00795053	0.979268	-0.0731219	0.811297	-0.0651713	0.837601	15.1933	34.063	38.1968	26.4491	5.98078	38.0432	24.1009	26.0419	22.8421	55.5922	52.4211	44.203	42.6009	54.6748	49.542	49.7551	54.6538	49.5832	44.0199	47.8001	46.0745	45.4266	47.5862	49.2001	52.1993	36.8222	55.2225	51.2527	47.5796	58.5522
ENSMUSG00000008489	Elavl2	0.0368252	0.823935	-0.0727409	0.660588	-0.0359157	0.834665	157.36	124.357	123.078	106.286	142.257	113.629	97.0379	129.124	103.703	75.213	80.315	86.3659	107.016	77.7457	79.0507	97.1057	88.5477	90.4165	99.3652	102.178	93.0183	95.353	98.303	101.637	96.226	123.856	99.4005	80.3591	68.7566	77.1333
ENSMUSG00000008496	Pou2f2	0.332819	0.406735	-1.55363	0.000264773	-1.22082	0.0059575	2.17048	11.3543	16.4458	4.40818	13.6703	8.50965	3.17117	2.71269	7.30948	6.10424	7.93531	5.21369	9.49539	13.2737	9.47525	7.58349	4.0249	2.24358	1.28213	1.9734	6.08531	3.6427	2.71325	4.74738	2.63633	4.86905	1.06197	4.64016	1.10011	3.2409
ENSMUSG00000008575	Nfib	-0.334111	0.295519	0.393171	0.21812	0.0590602	0.858079	53.1767	55.1497	48.2765	46.041	44.8558	53.5608	55.1784	48.286	69.44	31.8293	25.2487	23.575	20.0173	11.6935	14.8897	17.5715	19.489	21.7628	27.5658	24.9964	29.1225	23.3561	32.559	34.0948	21.6179	30.1272	35.6822	35.0121	38.2287	26.1432
ENSMUSG00000008601	Rab25	-0.974222	0.177434	0.410671	0.576959	-0.56355	0.446108	9.22453	2.70341	2.65255	0.979596	4.69918	1.00114	1.26847	4.34031	1.37053	2.18009	0.480928	1.81346	2.05306	0.948119	0	0.739853	0.847346	1.12179	3.20533	1.09633	1.95599	2.78559	3.54809	0.863159	0.527266	0.304315	1.91155	0	1.92519	0.21606
ENSMUSG00000008604	Ubqln4	0.111705	0.589886	0.0841079	0.684327	0.195813	0.362436	93.3306	115.706	119.365	129.307	162.763	102.616	136.36	119.359	167.661	83.7153	69.975	103.594	75.4499	77.1136	67.1389	80.089	72.6599	93.7818	66.4572	64.4644	68.4597	87.4248	81.1887	94.9475	84.8898	94.6421	104.286	79.5155	101.76	104.789
ENSMUSG00000008668	Rps18	0.280523	0.527293	0.0444271	0.920247	0.32495	0.480423	387.43	443.36	554.383	437.39	103.382	510.079	487.092	461.158	345.83	1021.59	1138.12	1220	1226.7	1302.08	1495.19	1309.54	1446.84	1539.1	1477.44	1758.3	1788.21	1865.06	1822.88	1564.48	1721.79	1504.84	1040.94	1068.08	1478.27	1066.47
ENSMUSG00000008682	Rpl10	0.0701184	0.853721	0.333707	0.379927	0.403825	0.306008	67.8274	95.7009	141.646	79.8371	20.5055	108.623	115.431	111.22	86.8	231.307	235.655	205.828	192.731	278.115	209.809	243.227	273.269	342.147	319.678	362.009	357.295	391.697	418.466	337.927	326.641	237.67	193.279	205.643	261.55	210.226
ENSMUSG00000008683	Rps15a	0.0134635	0.962214	0.383923	0.176311	0.397387	0.177522	126.973	145.444	206.899	146.45	42.7198	169.192	148.411	186.091	125.175	228.909	249.121	236.43	246.11	215.223	285.07	226.765	365.206	393.973	299.164	373.85	352.079	365.556	405.317	334.258	342.723	295.795	254.023	257.529	342.133	295.57
ENSMUSG00000008690	Ncaph2	0.210688	0.330689	-0.277447	0.200439	-0.0667595	0.76682	158.445	130.845	159.153	140.082	76.0413	126.143	154.119	119.359	102.79	194.9	194.776	198.574	255.862	235.765	247.981	238.972	189.382	167.147	224.373	193.174	193.643	210.419	169.682	186.227	204.052	152.158	193.703	205.854	204.345	189.268
ENSMUSG00000008730	Hipk1	-0.285652	0.155838	0.276559	0.169804	-0.00909295	0.96499	33.6424	23.2494	29.7086	26.9389	22.6415	27.5312	31.7117	45.5733	29.6948	27.0331	35.3482	22.6682	22.8403	27.4954	16.2433	14.0572	20.3363	25.1281	18.1635	20.8303	22.3852	19.9277	31.9328	21.7948	40.3358	24.3452	37.169	34.8012	31.353	30.0323
ENSMUSG00000008734	Gprc5b	-0.512318	0.308701	0.00428054	0.993315	-0.508038	0.331831	22.79	4.32546	1.59153	2.93879	1.70879	6.50738	11.4162	4.88285	1.82737	4.79619	6.25206	4.08028	4.87601	4.74059	0.541443	11.2828	1.90653	5.83332	4.48746	7.01653	10.432	5.14264	3.33938	8.84738	6.32719	6.99926	4.67267	5.48383	4.95048	5.83361
ENSMUSG00000008763	Man1a2	-0.220958	0.511449	0.0943139	0.779521	-0.126644	0.716844	86.8191	61.6378	77.4545	102.368	61.0894	58.0659	71.0343	79.2107	67.6127	30.0852	32.9436	47.3766	26.1765	14.8539	21.387	35.143	30.7163	35.8974	17.5225	38.8102	38.9025	37.0698	25.8802	39.2737	39.8086	36.2135	35.6822	30.5829	36.8536	36.298
ENSMUSG00000008822	Acyp1	0.431072	0.313882	-0.238951	0.57486	0.192121	0.66707	2.7131	3.2441	3.18306	3.42859	2.56319	5.50625	6.34234	4.88285	4.11158	11.1184	10.3399	17.4545	16.1678	12.9576	15.1604	17.0166	13.1339	16.1538	9.4023	17.9799	19.9946	22.7133	13.1488	20.0685	13.9725	10.0424	12.7437	7.17116	11.5511	6.91391
ENSMUSG00000008855	Hdac5	0.072403	0.802094	-0.392616	0.178959	-0.320213	0.29174	18.4491	14.0578	13.2628	18.1225	8.54397	18.521	8.24505	3.25523	7.30948	17.0047	21.4013	18.5879	13.0882	18.9624	22.1992	20.161	18.0061	20.4166	19.232	13.8138	13.0399	22.0705	22.7495	13.379	15.2907	13.3899	16.142	17.2951	10.176	15.9884
ENSMUSG00000008859	Rala	0.0655917	0.69603	0.044349	0.791504	0.109941	0.528066	278.906	214.11	202.655	249.307	221.716	218.248	200.418	205.08	244.867	140.398	131.053	134.196	155.006	139.689	151.604	130.584	166.715	170.737	162.403	187.473	216.898	220.705	199.111	199.821	185.07	223.063	134.446	137.517	152.64	155.995
ENSMUSG00000008892	Vdac3	0.216701	0.506281	-0.253782	0.43655	-0.0370815	0.912898	39.0686	32.441	40.8493	35.7553	22.6415	31.5358	29.1748	28.7546	30.1516	62.5685	95.4642	71.1782	95.7238	89.7552	101.521	62.3326	76.2612	80.9934	75.6458	67.5341	61.9397	72.854	94.3375	66.8948	78.299	50.5164	45.8771	58.002	49.2298	62.2252
ENSMUSG00000008958	Vps72	0.303131	0.0158162	-0.141919	0.257041	0.161212	0.217668	118.834	111.381	115.651	129.307	96.1196	117.133	122.407	128.582	120.606	117.943	110.613	138.503	153.979	169.397	145.648	154.444	137.694	111.282	152.146	129.806	146.482	151.708	141.089	178.242	132.08	129.943	141.455	140.048	122.662	139.142
ENSMUSG00000008976	Gabpa	0.0938576	0.567557	-0.130398	0.428083	-0.0365403	0.831253	47.2079	33.5223	37.6662	39.1838	45.7102	46.0522	44.3964	37.9777	34.72	34.0093	39.1956	29.242	46.7071	29.3917	26.26	27.7445	33.0465	32.9807	27.7795	27.6276	22.8199	29.5702	34.2286	31.9369	36.9086	33.4747	40.7797	33.7466	42.0791	25.4951
ENSMUSG00000008999	Bmp7	-1.1639	0.0342298	-0.595279	0.316792	-1.75918	0.0030576	16.8212	4.86615	1.06102	2.44899	0.854397	0.500568	3.17117	0.542539	1.82737	7.19429	2.40464	2.72019	2.30969	3.1604	4.06082	2.95941	1.69469	2.01923	0.854755	1.09633	1.30399	3.42842	6.67876	1.94211	2.3727	0.608631	1.27437	0.843666	1.65016	1.51242
ENSMUSG00000009013	Dynll1	0.0451918	0.731781	0.0739805	0.574356	0.119172	0.383695	184.491	239.523	210.613	254.205	243.503	222.753	225.787	256.621	259.03	239.81	327.031	324.836	253.553	242.718	304.02	221.586	309.493	326.89	237.835	315.744	363.162	310.701	298.248	297.358	307.66	320.444	330.061	321.226	346.534	320.633
ENSMUSG00000009030	Pdcl	0.131725	0.571568	0.0173371	0.940151	0.149062	0.537306	8.13929	12.9764	13.2628	11.7552	13.2431	11.0125	15.8559	12.4784	7.76632	11.9905	13.9469	13.3743	15.1413	10.1133	16.514	11.4677	14.4049	18.3974	10.6844	12.4982	11.736	16.0707	17.1143	14.2421	17.6634	8.52083	7.2214	14.9751	17.0516	13.1796
ENSMUSG00000009035	Tmem184b	-0.229423	0.297943	0.252628	0.25136	0.0232049	0.918166	15.1933	11.3543	25.995	11.2654	5.55358	10.0114	12.0505	14.106	15.0758	10.6824	14.1874	11.3341	17.9643	12.6416	11.3703	11.0978	17.5824	13.9102	11.7529	22.5845	18.0386	22.9276	18.9927	13.379	16.6089	12.7812	13.3808	17.5061	18.7018	16.6366
ENSMUSG00000009073	Nf2	-0.220207	0.193256	0.258069	0.127245	0.037862	0.828942	119.376	183.832	120.426	130.776	103.382	127.144	169.975	162.762	120.606	93.3077	100.754	110.848	80.8391	82.4863	79.5921	86.0079	94.9028	98.0446	86.9713	64.0259	70.8504	81.2108	87.2413	107.248	104.135	104.38	116.817	95.756	89.1086	111.487
ENSMUSG00000009076	Zmat5	0.0862561	0.712362	-0.255943	0.277392	-0.169687	0.489038	27.6736	19.4646	13.2628	19.1021	33.7487	14.0159	17.7586	25.4993	21.9284	25.071	19.4776	22.6682	30.026	13.5897	23.5528	15.5369	11.0155	18.173	18.1635	25.8735	26.0799	30.213	26.5063	20.5	22.6724	23.128	22.3014	10.9677	15.1265	21.822
ENSMUSG00000009079	Ewsr1	0.265817	0.40661	-0.000563835	0.998594	0.265253	0.42496	33.0998	55.1497	61.0087	56.3268	24.7775	66.5755	62.155	65.6472	34.2632	107.478	100.754	119.008	113.688	120.411	134.819	117.082	126.255	137.98	127.999	146.689	174.518	158.136	156.742	129.69	117.317	101.337	98.1261	107.778	124.037	110.839
ENSMUSG00000009090	Ap1b1	0.112714	0.466668	-0.36499	0.0191621	-0.252276	0.119535	82.4782	94.6195	88.5952	85.2249	120.47	91.1034	88.1586	96.5719	79.4906	92.4357	71.1773	88.1794	82.1223	67.9485	92.8574	75.28	48.7224	60.1281	56.4138	65.78	55.8544	65.3543	53.8475	63.0106	54.0448	73.34	62.2315	58.4238	82.508	67.4106
ENSMUSG00000009092	Derl3	-0.375186	0.596209	0.314637	0.657821	-0.0605483	0.933553	1.62786	0.540683	1.06102	1.95919	1.70879	0.500568	1.9027	3.25523	1.37053	3.05212	1.20232	3.8536	1.28316	0	4.60226	0	1.05918	1.79487	1.9232	0.438533	3.47732	0.642829	1.25227	1.07895	0.790899	2.43452	0.212394	2.531	3.85037	3.45696
ENSMUSG00000009112	Bcl2l13	-0.316462	0.125342	0.139618	0.501936	-0.176844	0.407798	51.0062	29.1969	21.2204	24.9797	32.0399	18.0204	20.9297	23.8717	32.4358	20.0568	23.325	31.2822	25.6632	20.2265	16.7847	16.8316	21.3955	24.9038	25.4289	17.9799	24.5586	22.0705	21.9147	20.9316	27.9451	25.8668	24.8501	17.2951	19.5269	28.3038
ENSMUSG00000009145	Dqx1	-0.332056	0.195381	-0.554919	0.0334734	-0.886975	0.000995779	35.2703	25.4121	44.0324	51.9186	7.26237	43.0488	32.9802	32.5523	21.4716	46.2178	62.7611	69.1381	41.0611	40.137	28.9672	40.137	21.1837	27.3717	16.8814	41.0029	40.8585	37.9269	35.0635	37.3316	27.6815	22.5193	36.7442	30.161	28.8778	33.2732
ENSMUSG00000009207	Lnpk	-0.25237	0.379524	-0.440937	0.134966	-0.693307	0.0224526	27.131	23.79	22.8119	18.6123	19.2239	14.5165	13.9532	10.3082	14.1621	14.6066	9.13763	9.52066	8.46886	12.3255	12.7239	11.0978	11.8628	7.85255	5.76959	11.1826	12.6053	12.2138	13.1488	12.0842	10.2817	14.3028	9.34534	2.95283	7.15069	11.8833
ENSMUSG00000009248	Ascl2	-0.532302	0.353032	0.253874	0.664402	-0.278428	0.633818	3.25572	0.540683	0.53051	1.95919	0	1.00114	1.26847	0.542539	0.456842	3.05212	1.92371	1.36009	1.79643	0.948119	1.08289	1.47971	2.11837	2.01923	1.70951	0.6578	1.52133	1.07138	1.25227	2.1579	0.527266	4.56473	3.8231	1.47641	3.85037	4.3212
ENSMUSG00000009291	Pttg1ip	-0.0751387	0.663713	0.102334	0.553676	0.0271953	0.879379	147.593	71.3701	63.1307	83.7555	67.9245	83.5948	72.937	67.8174	81.3179	59.0803	63.4825	61.8843	57.229	70.4768	48.1884	73.6153	74.9901	77.1793	80.988	59.8598	47.8131	58.926	69.5008	72.2896	69.3355	71.8184	60.7447	78.25	71.2319	73.6764
ENSMUSG00000009293	Ube2g2	0.191496	0.626566	-0.0373378	0.924271	0.154158	0.706121	7.59667	16.7612	11.1407	8.32657	1.70879	9.51079	14.5874	13.0209	10.5074	23.3269	35.8291	17.9079	23.8668	32.5521	29.7794	35.8829	28.3861	28.9422	26.2837	24.5579	21.7332	23.1419	29.8457	30.6422	26.6269	24.0409	29.9476	28.8955	23.9273	25.9272
ENSMUSG00000009376	Met	0.245925	0.665417	-1.74758	0.005773	-1.50165	0.0224322	1.62786	2.16273	4.24408	1.46939	2.99039	7.00795	0.634234	2.71269	1.37053	2.18009	2.6451	4.08028	4.36275	4.10851	0	2.77445	0.847346	0.673075	0.213689	1.3156	1.95599	0	1.8784	1.29474	1.05453	1.21726	0.424788	0.210916	0.275027	1.0803
ENSMUSG00000009406	Elk1	0.136056	0.591103	-0.240517	0.343938	-0.104461	0.693091	23.3326	24.3307	23.3425	19.5919	11.5344	19.0216	19.027	24.9568	16.9032	29.8672	25.0082	20.6281	32.5923	30.9719	36.5474	25.7099	24.3612	24.2307	22.4373	24.5579	13.6919	18.6421	21.706	31.9369	11.5999	20.6934	31.6467	17.9279	12.6512	27.8717
ENSMUSG00000009418	Nav1	-0.2837	0.283967	-0.126638	0.634796	-0.410338	0.136631	91.7027	48.6615	54.1121	43.1022	39.7294	58.0659	53.2757	40.6904	37.0042	26.5971	28.1343	30.3754	36.955	28.7596	22.4699	23.1204	29.0216	19.2948	25.6426	22.5845	15.8653	23.999	19.2014	20.9316	27.1542	30.7359	27.1865	24.6772	28.8778	18.149
ENSMUSG00000009470	Tnpo1	-0.135836	0.20042	0.0654593	0.538367	-0.0703768	0.522547	122.089	150.31	130.506	119.511	111.072	122.639	132.555	120.444	109.185	107.914	116.385	109.034	112.148	93.5477	102.603	77.6845	101.47	115.769	101.716	82.0057	103.233	93.6388	92.6678	113.29	110.726	114.423	97.0641	92.1705	94.3341	94.2021
ENSMUSG00000009535	Rnmt	0.12403	0.298688	0.143892	0.222418	0.267922	0.0297275	46.6653	61.6378	55.7036	66.1227	57.2446	59.5676	64.0577	81.3808	72.1811	70.4168	57.9518	59.6174	61.5917	60.3636	62.5366	59.1882	69.6942	71.7947	58.1233	73.0158	84.1077	69.6399	57.813	63.4422	89.108	74.8616	61.5943	62.2203	81.9579	65.6822
ENSMUSG00000009549	Srp14	0.264092	0.390784	-0.22566	0.463343	0.0384326	0.90429	53.7193	77.3177	87.0037	90.1228	51.691	89.1011	86.8901	69.9875	63.0442	163.506	199.345	165.025	187.855	173.506	195.19	203.644	155.912	195.641	170.737	181.553	187.993	177.849	151.316	153.427	154.225	136.029	132.534	147.852	155.115	160.965
ENSMUSG00000009555	Cdk9	0.153219	0.383532	0.0615906	0.723792	0.214809	0.238472	23.3326	43.7953	26.5255	37.2246	22.6415	28.0318	32.9802	37.4352	19.1874	28.3411	31.5008	24.935	31.0525	36.0285	35.1938	27.5595	36.4359	39.0384	33.5491	36.6175	42.1625	48.855	34.2286	50.9264	45.0812	36.5179	27.8236	35.0121	42.6291	39.3229
ENSMUSG00000009563	Tor2a	0.397393	0.226062	-0.22365	0.493397	0.173743	0.612321	9.22453	6.48819	13.2628	9.79596	2.13599	9.51079	6.97658	8.13808	11.8779	15.0426	14.9088	8.84061	15.9112	16.4341	24.9064	18.8662	20.76	14.5833	10.8981	20.8303	15.8653	16.4993	20.8711	17.0474	11.5999	12.1726	12.3189	10.7567	16.2266	9.93875
ENSMUSG00000009566	Fpgs	0.264047	0.584799	-0.483372	0.317781	-0.219325	0.662573	11.395	23.2494	29.7086	28.4083	0.427198	41.0466	22.1982	29.8396	18.2737	54.7202	71.4178	59.6174	61.0785	79.3259	77.9678	46.2408	47.4514	50.0319	41.2419	47.1423	55.4198	54.6405	48.2123	43.5895	39.8086	40.7783	50.125	50.1981	47.0295	54.8792
ENSMUSG00000009569	Mrtfb	0.0758663	0.779407	0.327302	0.220603	0.403168	0.147785	23.8753	20.0053	13.2628	11.2654	18.7967	20.0227	33.6144	20.0739	22.8421	16.3506	5.29021	12.9209	10.0087	16.7501	15.7018	11.8376	11.0155	16.1538	14.9582	10.0863	9.12796	8.99961	12.9401	14.0263	12.6544	14.6071	16.3544	18.5606	12.3762	9.93875
ENSMUSG00000009575	Cbx5	-0.103741	0.573142	-0.0254544	0.890087	-0.129195	0.499044	759.125	700.725	711.415	671.023	679.245	673.264	710.977	579.431	550.038	445.174	406.144	443.844	403.169	428.234	293.191	400.075	418.165	424.037	402.803	403.231	322.956	345.414	361.905	413.669	350.896	406.87	525.251	511.683	551.703	519.408
ENSMUSG00000009585	Apobec3	-0.298756	0.0968815	0.362614	0.0435994	0.0638576	0.730048	29.8441	45.4174	37.6662	40.1634	18.7967	39.5449	41.8595	40.6904	28.3242	38.8055	56.509	52.817	29.5127	42.3493	33.5695	33.4783	52.1118	53.6217	48.0799	56.3515	54.7678	52.2835	56.7695	52.6527	66.4355	42.6042	33.7707	41.3396	49.7798	41.0514
ENSMUSG00000009596	Taf7l	0.336985	0.549992	-0.240097	0.669605	0.0968885	0.869118	13.5655	5.94751	6.89664	23.0205	5.12638	10.5119	10.1478	7.053	9.13685	7.41229	1.68325	0.453365	2.30969	2.84436	3.51938	3.32934	7.62612	0.448717	2.99164	7.8936	11.736	5.57119	3.54809	4.74738	2.89996	7.30357	4.03549	2.95283	2.75027	6.69785
ENSMUSG00000009621	Vav2	0.06683	0.83014	-0.395869	0.210448	-0.329039	0.31681	5.96881	11.895	10.0797	6.36737	10.2528	10.5119	14.5874	3.79777	5.02527	8.50234	16.8325	14.5077	8.21223	17.0661	12.4532	13.5023	12.4984	10.0961	7.05173	14.9101	21.2986	15.4279	17.7405	14.2421	8.69989	14.6071	17.2039	6.96024	11.8261	6.04967
ENSMUSG00000009628	Tex15	-0.260836	0.329642	0.528537	0.0469599	0.267701	0.329893	29.3015	20.5459	40.3188	39.1838	18.3695	29.0329	56.4469	29.2971	29.6948	20.0568	16.1111	24.935	13.3449	10.7453	20.3041	9.98801	19.0653	18.8461	25.4289	21.2689	26.5146	25.7132	24.2105	26.7579	26.6269	22.5193	35.045	33.5357	32.1781	30.8965
ENSMUSG00000009630	Ppp2cb	0.252847	0.554205	0.0671211	0.874111	0.319968	0.470317	2.7131	5.40683	4.77459	5.87758	6.83517	4.50511	3.17117	8.68062	3.65474	3.92416	13.9469	11.5608	13.6015	12.0095	8.39236	5.73386	7.62612	17.7243	10.4707	14.6909	17.1693	16.9278	13.5662	19.4211	12.918	2.73884	1.91155	5.27291	7.42572	6.04967
ENSMUSG00000009640	Dmap1	0.436362	0.0192612	-0.361515	0.0518876	0.0748474	0.702421	34.7276	24.3307	30.2391	32.3267	44.8558	37.5426	25.3694	20.0739	21.0147	28.5591	30.2985	22.4415	32.5923	34.1323	45.7519	26.0798	30.2926	32.3076	40.1735	26.9698	39.5545	40.284	39.4464	35.6053	49.2994	43.5171	33.1335	31.0047	28.3277	42.5638
ENSMUSG00000009647	Mcu	-0.00905479	0.959332	-0.118824	0.506784	-0.127879	0.491165	26.5884	20.5459	30.7696	26.4491	15.3791	19.0216	25.3694	27.6695	25.1263	25.289	22.8441	19.0413	23.3535	23.3869	28.6965	20.3459	20.1245	13.9102	19.232	11.6211	9.99729	12.428	20.245	19.8527	16.8725	15.2158	14.4428	21.3026	14.8514	15.5563
ENSMUSG00000009670	Tex11	-0.161825	0.747122	-0.636038	0.220636	-0.797863	0.136368	3.25572	2.70341	7.42715	2.93879	2.56319	3.50398	4.43964	1.08508	4.11158	2.6161	6.25206	8.84061	10.5219	1.89624	7.03876	2.21956	1.27102	4.93589	1.9232	10.9633	7.60664	4.92836	0.417422	4.10001	2.89996	1.21726	1.06197	3.7965	0.550053	2.59272
ENSMUSG00000009681	Bcr	0.153518	0.564986	0.152064	0.564715	0.305582	0.267932	15.1933	20.0053	22.8119	31.3471	20.5055	19.0216	32.9802	19.5314	14.1621	15.9146	12.5041	10.2007	14.628	10.1133	10.8289	12.5775	14.6167	12.5641	22.2236	15.1294	12.1706	17.5707	16.9056	10.5737	9.49079	14.6071	13.8056	23.4117	14.0264	21.606
ENSMUSG00000009687	Fxyd5	-0.429012	0.55006	0.666529	0.348595	0.237517	0.743151	3.25572	1.08137	1.06102	1.95919	0	2.00227	2.53694	0.542539	1.82737	1.09004	0.961856	3.62692	3.59285	1.26416	0	0.554889	4.6604	2.24358	0.641066	2.19267	3.69465	0.642829	1.25227	1.72632	1.84543	0	3.8231	0.210916	1.65016	2.1606
ENSMUSG00000009731	Kcnd1	-0.419514	0.382282	0.292256	0.545053	-0.127258	0.796458	3.79834	3.2441	5.83561	5.87758	1.2816	2.50284	1.26847	5.96793	0.913685	2.3981	8.89717	4.08028	7.1857	3.79247	0.812164	2.40452	5.50775	4.03845	6.62435	4.16607	4.56398	7.92823	8.55716	3.45264	10.0181	3.34747	5.73464	6.53841	2.75027	1.72848
ENSMUSG00000009733	Tfcp2	0.403748	0.317465	-0.00714672	0.985744	0.396601	0.344252	17.9064	7.02888	16.9763	21.0613	13.6703	16.0182	30.4433	15.1911	14.619	5.88623	4.32835	5.89374	4.10611	8.21703	10.0167	9.80305	7.62612	3.58974	4.06008	10.9633	9.77996	13.0709	7.72232	5.82633	4.74539	9.73809	9.77013	11.3895	9.07588	13.3957
ENSMUSG00000009739	Pou6f1	-0.346814	0.567815	0.368896	0.543291	0.0220815	0.971685	5.4262	1.08137	3.71357	4.40818	2.13599	4.00454	8.87928	1.62762	3.65474	3.05212	1.92371	2.72019	0.513264	3.1604	0	1.84963	0.211837	1.34615	2.99164	1.53487	6.08531	2.57132	2.08711	1.94211	0.790899	3.9561	4.46028	2.531	1.37513	4.3212
ENSMUSG00000009741	Ubp1	-0.19416	0.0678998	0.0585286	0.584085	-0.135631	0.219072	102.012	118.41	133.158	101.388	81.5949	103.117	97.6721	106.88	112.383	118.597	100.754	109.261	106.246	101.449	79.8628	84.1582	108.884	105.897	72.2268	112.703	105.841	94.4959	111.869	107.895	119.689	109.858	82.4089	110.52	103.685	93.7699
ENSMUSG00000009772	Nuak2	0.275944	0.598413	-0.674991	0.209838	-0.399047	0.479882	5.96881	1.62205	0.53051	3.42859	2.99039	2.00227	1.26847	1.08508	1.37053	3.05212	0.240464	4.08028	4.36275	1.26416	2.97794	3.32934	0.63551	1.57051	4.70115	3.72753	1.30399	3.85698	2.50453	2.1579	2.3727	1.82589	1.06197	1.89825	3.57535	2.59272
ENSMUSG00000009828	Cilk1	0.016365	0.940038	-0.145526	0.506502	-0.129161	0.570389	14.6507	17.3019	16.4458	12.2449	12.3888	18.521	7.61081	13.5635	27.8674	21.8009	20.9204	20.8548	19.504	19.5945	23.8235	19.0512	16.5233	17.0512	16.8814	17.1028	16.5173	17.3564	15.0272	21.1474	15.0271	24.6496	15.2924	15.8187	11.8261	11.2351
ENSMUSG00000009863	Sdhb	0.0847008	0.471593	0.0058214	0.960496	0.0905222	0.458739	220.304	229.25	251.992	211.593	246.066	197.724	241.009	190.974	248.979	192.502	172.172	186.56	209.155	207.954	150.521	229.539	222.217	176.121	211.765	164.889	170.823	197.563	227.078	200.469	208.797	227.324	190.518	165.358	157.59	197.047
ENSMUSG00000009876	Cox4i2	-0.871701	0.165828	-0.319933	0.627195	-1.19163	0.0732901	12.4802	8.11024	1.06102	0.979596	1.70879	0	2.53694	0	1.37053	0.436017	1.92371	2.4935	1.79643	3.1604	2.70721	4.06919	1.90653	3.36538	1.28213	1.3156	1.52133	2.57132	1.46098	1.29474	0.527266	1.21726	0.212394	0	0.275027	0.21606
ENSMUSG00000009894	Snap47	0.192681	0.166114	-0.167004	0.22979	0.0256768	0.859858	61.316	46.4987	43.5019	53.388	55.963	45.5517	39.9568	43.4031	56.1916	57.3363	48.5737	46.9232	54.6626	65.7362	44.9398	61.0378	46.604	48.9101	62.1834	39.6873	38.6852	38.3555	44.6642	45.1001	45.6085	56.6027	51.3994	41.9724	40.1539	49.2616
ENSMUSG00000009905	Kdsr	0.139577	0.451246	-0.189927	0.306438	-0.0503497	0.794829	32.0146	30.2782	32.3611	32.3267	22.2143	29.5335	31.7117	27.6695	29.6948	38.5875	34.3863	47.6033	40.0346	37.2927	56.8515	42.1716	36.8596	35.8974	39.5324	45.1689	25.4279	30.6415	34.0199	34.5264	35.3268	36.8222	40.5673	31.2156	38.7787	39.1068
ENSMUSG00000009907	Vps4b	-0.0312389	0.844142	-0.106681	0.504252	-0.13792	0.405271	45.0374	63.2599	44.0324	45.0614	29.9039	54.5619	43.7622	46.1158	44.7705	52.3221	54.8258	49.1901	58.5121	38.5568	72.0119	34.958	43.8502	46.6666	47.2252	44.5111	43.9012	36.6413	46.7513	45.9632	41.9176	47.7775	43.5408	40.9178	56.9305	49.6937
ENSMUSG00000009927	Rps25	0.114611	0.182951	0.0361771	0.67405	0.150788	0.0913677	1301.2	1339.81	1390.47	1560.99	1124.81	1221.39	1292.57	1297.21	1354.08	1399.18	1333.61	1369.61	1626.79	1430.71	1283.22	1466.2	1669.7	1588.46	1544.54	1591.88	1775.82	1796.71	1855.23	1743.37	1902.11	1796.37	1509.27	1526.4	1654.01	1618.94
ENSMUSG00000009995	Tafazzin	-0.243135	0.391741	0.0214584	0.94031	-0.221677	0.452407	22.79	15.6798	15.3848	9.79596	18.3695	12.0136	17.7586	23.3292	9.13685	12.8625	8.41624	12.4675	12.575	8.21703	9.47525	9.61808	8.04979	8.52562	8.12017	12.2789	12.1706	12.6423	13.7749	7.55264	10.0181	6.39062	10.1949	9.28032	20.902	9.93875
ENSMUSG00000010025	Aldh3a2	-0.400324	0.1686	0.37653	0.196289	-0.0237932	0.935661	2.7131	8.65093	7.42715	6.85717	5.98078	5.50625	11.4162	5.42539	5.02527	9.81039	7.21392	8.16056	9.49539	3.47643	3.7901	3.32934	7.62612	7.62819	6.41066	8.98993	5.65064	10.7138	9.39201	7.33685	7.38172	7.60789	5.30985	6.96024	4.1254	5.83361
ENSMUSG00000010044	Zmynd10	-0.808596	0.558277	1.42421	0.296529	0.615609	0.656742	3.79834	2.16273	0	0.489798	0	0	0	2.17016	0.456842	0	0	0	0.513264	0	0	2.21956	0.63551	2.01923	2.77795	0	0	0	0.208711	0	0	0	0	2.531	0.82508	0.43212
ENSMUSG00000010045	Tmem115	0.054614	0.846405	0.0773424	0.782611	0.131956	0.651327	8.13929	9.19161	7.95766	5.87758	10.2528	12.0136	11.4162	13.0209	15.5326	12.2085	11.0613	13.6009	16.9377	8.84911	8.66309	9.80305	11.2273	6.5064	11.1118	11.1826	11.3013	14.1422	16.4882	4.10001	16.3452	9.73809	20.3898	11.1786	14.3014	13.8278
ENSMUSG00000010047	Hyal2	0.0114028	0.968382	0.589917	0.037116	0.60132	0.0411094	5.4262	14.5984	18.5679	14.6939	5.12638	12.0136	11.4162	26.5844	19.1874	9.81039	22.1227	22.6682	20.0173	16.4341	20.5748	15.167	16.7351	38.814	24.5742	19.9533	24.7759	29.5702	22.3321	31.2895	23.4633	24.3452	32.2839	26.1536	26.1275	30.6805
ENSMUSG00000010048	Ifrd2	0.194827	0.250266	0.262498	0.113444	0.457324	0.00861273	17.3638	25.9528	27.056	37.2246	35.4575	23.5267	30.4433	47.7434	37.9179	29.4312	26.2106	31.5088	24.3801	27.1794	30.5915	24.4151	35.5885	24.0064	38.8913	38.5909	34.5559	40.7125	36.107	42.079	43.4994	33.1704	40.1425	47.878	34.3783	39.1068
ENSMUSG00000010051	Hyal1	-0.290261	0.471186	-0.0686049	0.86695	-0.358866	0.39331	7.59667	9.19161	6.36613	13.2245	4.69918	7.00795	8.24505	9.22316	5.48211	5.88623	6.25206	5.21369	6.4158	2.21228	2.43649	2.03459	2.75388	2.24358	4.27377	4.16607	1.73866	7.71395	4.38294	5.17896	5.27266	2.43452	4.46028	4.21833	6.05059	8.64239
ENSMUSG00000010054	Tusc2	-0.211589	0.149385	0.304489	0.0371843	0.0928999	0.536276	34.7276	23.79	37.6662	26.9389	24.3503	32.0363	43.7622	31.4673	29.2379	35.3174	41.3598	39.4427	34.3887	31.604	21.9284	32.5535	38.7661	43.3012	35.0449	32.2322	44.5531	44.9981	37.568	41.6474	38.754	39.561	47.5763	45.1361	40.979	45.5886
ENSMUSG00000010057	Nprl2	0.306099	0.220201	-0.0157388	0.949307	0.29036	0.262908	28.2162	22.7087	22.8119	38.694	32.8943	23.0261	17.7586	28.7546	30.6084	15.6966	16.1111	20.1747	25.4066	21.8067	8.93381	20.3459	24.7849	15.7051	29.2753	22.8037	21.2986	23.1419	18.784	16.1842	31.3723	32.5618	19.1155	25.5209	14.8514	22.6863
ENSMUSG00000010066	Cacna2d2	-0.260114	0.586428	-0.403664	0.408693	-0.663777	0.187515	10.3098	12.4357	2.65255	3.42859	4.69918	3.00341	4.43964	2.71269	3.1979	4.57818	5.77113	9.29397	7.69896	5.37267	8.39236	7.58349	5.08408	1.79487	9.4023	1.09633	2.60799	1.07138	5.6352	0.43158	1.31816	3.65179	1.06197	0.421833	1.92519	4.10514
ENSMUSG00000010067	Rassf1	0.0457833	0.873599	0.210186	0.462999	0.255969	0.389998	30.9293	37.8478	31.8306	26.9389	41.8654	24.0273	33.6144	42.8606	38.3748	20.4928	14.4278	12.9209	24.3801	19.5945	7.85092	21.4557	23.9375	18.6218	14.9582	20.1725	15.8653	15.4279	21.2885	21.1474	31.3723	29.2143	26.1245	18.7716	18.7018	21.1739
ENSMUSG00000010095	Slc3a2	0.143573	0.68194	-0.442209	0.207135	-0.298636	0.41179	105.811	97.3229	184.618	117.062	35.4575	135.153	126.213	124.784	85.4295	337.695	275.331	308.288	304.366	352.068	364.391	287.063	207.176	224.807	261.341	212.25	196.686	187.278	189.719	227.874	201.152	178.329	225.138	221.462	217.271	224.918
ENSMUSG00000010097	Nxf1	-0.0139308	0.927243	0.189007	0.213833	0.175076	0.267518	77.052	83.2652	109.816	113.143	88.0029	83.0943	135.092	89.5189	113.754	82.1893	86.8075	66.4179	68.0075	59.7315	64.7024	76.3898	79.6506	69.9998	72.6541	72.1387	74.545	70.2827	82.2322	79.1949	79.3535	94.0335	86.4444	81.6246	71.7819	78.6458
ENSMUSG00000010110	Stx5a	0.045821	0.797382	0.10328	0.560073	0.149101	0.419231	24.9605	27.0341	36.6052	22.0409	23.9231	36.5415	29.809	24.9568	32.4358	22.6729	18.7562	23.3483	22.8403	21.8067	26.5307	19.2362	28.1743	18.6218	28.848	28.9432	19.9946	24.2132	30.6806	20.0685	25.3088	18.5632	26.9741	23.8336	26.6776	28.7359
ENSMUSG00000010122	Slc47a1	-0.208904	0.736501	-1.10644	0.0906555	-1.31534	0.0509009	0.54262	1.08137	2.12204	3.42859	1.2816	2.50284	1.26847	0	0	9.37437	3.84742	8.38724	6.15917	3.1604	3.51938	4.99401	4.23673	1.57051	2.35058	3.06973	4.12932	1.28566	4.80036	2.1579	0.790899	3.04315	2.54873	0	2.47524	2.80878
ENSMUSG00000010154	Spire2	0.160787	0.708091	0.266999	0.528037	0.427786	0.333543	0.54262	4.32546	6.36613	2.44899	7.26237	6.00681	4.43964	4.34031	5.48211	1.74407	10.5804	9.97402	12.3183	4.10851	6.76804	3.5143	11.4392	12.1154	5.98328	6.35873	12.6053	13.4994	5.00907	9.71054	8.17262	4.86905	3.6107	6.96024	5.77556	5.40149
ENSMUSG00000010277	Bltp2	0.00597504	0.962885	-0.0434667	0.735325	-0.0374917	0.778903	99.842	113.543	141.646	97.4698	112.353	136.154	106.551	139.975	93.1958	92.2177	95.4642	108.354	97.007	94.4958	78.5092	102.47	94.0554	89.9677	93.8093	90.1186	78.0223	92.3532	89.5371	110.269	86.7353	81.5565	91.9667	78.4609	99.8347	97.2269
ENSMUSG00000010290	AI597479	-0.118718	0.689678	0.0112048	0.970065	-0.107513	0.727862	29.8441	7.02888	16.4458	18.6123	16.6607	11.0125	21.564	17.3612	12.7916	10.0284	11.0613	15.6411	14.1148	7.58495	8.12164	14.2422	7.83795	11.891	10.8981	12.9367	11.9533	8.14251	17.9492	7.76843	8.96352	18.2589	11.6817	8.22574	12.1012	8.42633
ENSMUSG00000010307	Tmem86a	1.18204	0.0233149	-3.09705	3.94176e-06	-1.91501	0.00715017	2.7131	0.540683	1.59153	0.979596	4.69918	1.5017	0	0.542539	0.456842	2.3981	0.721392	2.4935	6.4158	2.84436	5.95587	3.32934	0.63551	0.448717	0.427377	2.19267	2.82532	1.07138	0.208711	1.29474	1.84543	0.912946	0.637183	0.421833	1.65016	1.0803
ENSMUSG00000010342	Tex14	0.231948	0.391258	-0.545087	0.0461607	-0.313138	0.272158	29.3015	27.0341	14.3238	11.7552	41.011	20.5233	12.6847	12.4784	10.0505	23.1089	11.5423	20.8548	32.079	11.0614	23.8235	20.3459	21.8192	18.8461	19.4457	23.4615	18.4733	14.3565	16.0708	13.5948	20.0361	17.0417	13.5932	13.4986	13.7513	14.9081
ENSMUSG00000010358	Ifi35	0.601487	0.200422	-0.0472437	0.918672	0.554243	0.256022	7.59667	3.2441	8.48817	6.85717	3.84479	5.50625	5.70811	5.42539	3.65474	6.97628	4.32835	5.21369	1.79643	20.2265	1.89505	18.1264	8.89714	8.52562	16.8814	8.5514	9.77996	13.7137	10.853	8.20001	7.11809	6.99926	3.6107	6.53841	15.1265	5.40149
ENSMUSG00000010362	Rdm1	-0.00403638	0.980036	0.285006	0.0751622	0.28097	0.0913568	99.842	45.958	61.0087	49.4696	45.7102	49.5562	71.6685	65.6472	65.3285	45.7818	48.0928	50.0968	54.406	55.623	56.5808	65.6619	71.3889	64.6152	69.2351	53.0625	60.2011	56.569	81.8148	58.0475	62.7447	85.817	76.8867	79.0937	71.5069	57.2558
ENSMUSG00000010376	Nedd8	0.081944	0.429399	-0.30949	0.00291344	-0.227547	0.0350973	406.965	475.801	421.225	481.961	408.829	477.542	366.588	471.466	404.762	414.87	435.721	422.309	408.815	386.832	418.806	426.155	323.898	284.487	302.583	303.027	284.705	252.418	247.323	308.364	267.324	306.446	427.125	372.9	334.982	418.94
ENSMUSG00000010392	Gosr1	-0.19213	0.531771	0.17066	0.579396	-0.0214695	0.945738	4.88358	4.32546	9.01868	1.95919	2.13599	7.00795	6.97658	4.88285	6.85263	5.0142	6.97345	4.98701	6.15917	8.53307	3.7901	3.88423	5.71959	4.93589	4.70115	6.578	8.25863	5.99974	6.88747	7.33685	5.79993	3.34747	7.85858	5.06199	5.50053	4.10514
ENSMUSG00000010406	Mrpl52	-0.0597353	0.683153	0.264665	0.0694308	0.20493	0.175458	62.9439	109.218	116.182	109.715	64.9341	90.1022	74.8397	114.476	100.048	80.6632	112.778	69.1381	76.4764	73.9533	87.1723	81.3838	116.934	106.795	99.3652	123.447	136.702	153.851	122.931	124.511	121.008	112.901	79.6478	97.2325	107.81	107.382
ENSMUSG00000010453	Kansl3	0.113996	0.664005	0.0514708	0.844069	0.165466	0.543425	52.6341	33.5223	38.1968	39.6736	40.5838	51.5585	41.8595	46.6583	48.4253	22.8909	21.1608	25.3884	27.9729	20.2265	32.2158	17.9414	36.6477	27.1474	11.1118	23.2423	29.5572	34.4985	27.1325	27.4053	24.2542	24.3452	28.036	22.9899	28.0527	23.3345
ENSMUSG00000010517	Faf1	-0.0793907	0.510798	0.127297	0.291075	0.0479062	0.70136	72.1684	68.126	76.924	58.286	50.8366	67.5767	66.5946	80.2957	68.0695	81.5352	75.0247	80.6989	79.8126	68.5806	82.0286	65.8469	80.9216	87.0511	72.4404	72.358	91.2796	96.6387	73.6751	74.8791	83.5717	89.7731	74.5504	74.4535	61.0559	65.6822
ENSMUSG00000010538	Tsacc	0.281368	0.305923	0.319956	0.231032	0.601323	0.0328001	8.13929	9.73229	5.3051	13.2245	8.97117	11.0125	9.51352	9.7657	10.5074	16.3506	6.25206	11.5608	6.92907	12.9576	14.0775	11.6527	19.489	17.0512	17.5225	11.4019	12.1706	19.0706	14.4011	14.8895	12.1271	12.4769	9.55774	16.8733	9.07588	11.019
ENSMUSG00000010554	Mettl16	0.1043	0.653901	0.0282648	0.903224	0.132565	0.58298	143.794	136.252	145.89	155.266	234.959	168.691	157.924	170.9	177.255	116.417	100.273	102.46	100.087	88.4911	52.52	81.1988	106.766	94.9036	90.3903	95.6003	103.233	103.067	113.748	115.448	129.707	115.944	106.197	105.458	147.414	112.999
ENSMUSG00000010592	Dazl	-0.0882548	0.786324	-1.30894	9.89604e-05	-1.3972	5.93062e-05	21.1622	5.40683	14.3238	47.0206	8.97117	23.5267	12.6847	12.4784	14.619	38.8055	42.5621	53.497	27.4596	21.1746	38.4424	21.2708	9.10897	10.9936	7.4791	78.2782	76.0664	86.1391	33.6025	20.0685	33.2178	19.7805	28.8856	26.5755	32.7282	32.1929
ENSMUSG00000010607	Pigyl	0.140253	0.550163	0.0793404	0.734286	0.219594	0.367009	34.7276	19.4646	24.4035	28.8981	19.2239	25.529	32.346	29.2971	34.2632	42.5117	50.257	42.1629	44.1407	47.4059	41.9618	53.0844	42.5792	41.7307	61.3286	33.7671	38.6852	44.3552	45.499	41.2159	45.0812	46.8646	67.9661	49.3544	47.3046	46.6689
ENSMUSG00000010608	Rbm25	-0.0447187	0.883405	0.304217	0.318391	0.259499	0.412139	1386.39	1492.28	1617	1745.15	1707.94	1649.37	1659.16	1876.1	2071.32	851.978	696.624	720.85	571.52	462.05	490.818	595.951	846.711	830.799	623.543	975.956	1056.45	965.315	963.62	958.754	959.36	1152.75	849.577	931.618	860.008	870.505
ENSMUSG00000010609	Psen2	0.0768327	0.826791	-0.0509424	0.884574	0.0258903	0.94355	7.59667	7.02888	4.77459	4.89798	2.99039	4.50511	13.3189	6.51047	3.65474	9.37437	8.89717	5.66706	11.0352	7.58495	14.3482	4.62408	7.20244	9.64741	4.06008	12.0597	14.5613	5.35691	9.80943	12.9474	5.27266	7.9122	10.4073	8.01482	9.62593	7.34603
ENSMUSG00000010651	Acaa1b	0.0206305	0.978611	0.255836	0.738248	0.276466	0.728229	9.22453	0	1.06102	9.79596	2.13599	4.00454	10.1478	3.79777	7.30948	4.14216	5.29021	1.13341	0	4.10851	1.08289	2.95941	2.3302	0.673075	1.49582	6.79727	3.69465	0.214276	2.50453	3.02106	0	0.912946	7.2214	1.2655	1.65016	3.88908
ENSMUSG00000010660	Plcd1	-0.0608135	0.898137	-0.312114	0.517865	-0.372927	0.45563	2.17048	3.2441	3.18306	1.95919	0	8.00909	1.9027	1.08508	6.39579	6.32225	8.6567	6.3471	7.44233	2.84436	8.39236	4.06919	4.44857	3.81409	4.91484	1.75413	4.56398	4.49981	0.834845	2.58948	3.69086	3.34747	2.33634	4.64016	6.32561	4.10514
ENSMUSG00000010663	Fads1	-0.0806945	0.789193	-0.593474	0.0514532	-0.674169	0.0328269	29.8441	39.4698	46.6849	16.6531	10.68	23.5267	16.4901	18.4463	18.7305	54.2842	49.776	51.4569	56.2024	59.4154	62.2659	51.9746	41.0963	35.4486	32.4807	30.0395	39.9892	31.2844	39.8638	31.9369	39.8086	36.5179	28.8856	23.2008	17.6017	28.0878
ENSMUSG00000010721	Lmbr1	-0.23848	0.479621	0.607567	0.0678513	0.369087	0.281365	10.3098	5.40683	12.2017	7.83677	5.55358	10.0114	9.51352	9.7657	13.2484	10.4644	3.84742	10.4274	7.9556	12.9576	0.812164	4.80904	8.47346	8.74998	15.3856	13.156	11.9533	15.4279	8.76587	10.7895	13.4453	10.9554	8.28337	16.0296	12.9262	8.21027
ENSMUSG00000010751	Tnfrsf22	-0.364843	0.297468	-0.34385	0.33791	-0.708693	0.0545669	8.13929	7.02888	13.2628	8.81636	8.11677	18.521	5.70811	10.8508	7.76632	18.7487	14.1874	16.7745	6.4158	11.3774	0.812164	14.7971	11.2273	6.28204	5.5559	8.5514	9.99729	10.7138	11.2704	10.7895	6.59082	7.60789	12.3189	11.6004	8.2508	7.77815
ENSMUSG00000010755	Cars	-0.00127712	0.995648	0.144604	0.536339	0.143327	0.554968	105.811	110.299	94.9614	106.776	109.79	97.1102	130.018	86.2637	132.484	65.4026	59.3946	50.3235	54.1494	53.7267	54.415	57.3386	62.0681	50.2563	63.0381	56.7901	74.3277	44.7838	74.0925	72.2896	78.0354	83.9911	96.0022	92.1705	82.508	91.8254
ENSMUSG00000010760	Phlda2	0.30889	0.587417	-1.58895	0.00577782	-1.28006	0.0322483	11.9376	12.4357	19.0984	4.89798	2.13599	8.00909	3.17117	3.79777	3.65474	25.289	45.9286	39.8961	41.3178	54.6748	65.2439	34.2182	10.38	16.6025	22.651	20.8303	33.2519	20.5705	30.2631	21.579	20.5634	22.8237	5.52225	8.43666	5.77556	6.48179
ENSMUSG00000010830	Kdelr3	0.679139	0.260157	-1.96426	0.00155963	-1.28512	0.0471252	0.54262	3.2441	5.3051	0.489798	2.99039	2.00227	0	2.17016	0.456842	14.6066	13.9469	12.2408	25.4066	18.0143	24.9064	15.167	4.44857	4.71153	7.26541	8.77067	12.8226	4.92836	8.13974	8.84738	9.49079	5.78199	3.8231	4.21833	4.1254	3.67302
ENSMUSG00000010911	Apip	-0.0998819	0.683282	0.264188	0.278053	0.164306	0.514868	13.5655	18.9239	16.4458	11.2654	8.11677	17.5199	17.1243	13.5635	19.1874	15.2606	32.2222	21.3081	19.2474	24.335	24.3649	16.6467	28.3861	25.1281	23.9331	30.6973	39.3372	21.6419	26.9237	19.6369	25.3088	28.91	17.4163	15.6078	17.3267	18.5811
ENSMUSG00000010914	Pdhx	0.0623798	0.740355	0.221089	0.236205	0.283469	0.144686	30.9293	41.6326	31.8306	29.8777	24.3503	27.5312	41.2252	28.212	31.979	35.9714	44.2454	27.8819	37.9816	36.6606	37.3596	47.9055	59.5261	36.1217	50.8579	43.1955	52.8118	51.6406	48.0036	41.2159	51.4084	45.343	41.8417	29.7392	33.0032	30.4644
ENSMUSG00000010936	Vac14	0.31531	0.0969641	-0.0142962	0.939537	0.301014	0.127129	26.0457	43.7953	39.7883	45.5512	57.2446	63.5721	31.7117	54.7964	65.7853	52.3221	31.0198	44.203	41.831	31.2879	46.2934	42.9115	46.8159	49.5832	37.1818	59.8598	54.7678	47.7837	44.4555	62.7948	62.7447	69.6882	28.4608	36.9104	30.803	45.5886
ENSMUSG00000011034	Slc5a1	-0.454923	0.569236	1.4083	0.0664308	0.953381	0.21987	0	2.16273	0	1.95919	0	2.00227	8.87928	2.71269	0.456842	2.3981	0.480928	1.58678	1.79643	0	0	0.369926	1.27102	0.224358	1.06844	1.9734	1.73866	5.14264	2.08711	0.43158	2.89996	1.52158	8.70816	6.96024	4.95048	5.40149
ENSMUSG00000011096	Akt1s1	0.19417	0.461229	0.49625	0.0519173	0.69042	0.0100727	9.76715	17.3019	6.89664	14.6939	22.2143	11.5131	16.4901	18.9889	14.1621	10.0284	10.3399	10.4274	9.49539	7.58495	9.20453	8.13838	21.1837	20.4166	9.82968	11.1826	14.9959	14.1422	14.6098	20.5	12.6544	23.4323	16.142	16.2406	11.8261	15.9884
ENSMUSG00000011114	Tbrg1	-0.102921	0.315274	0.0357221	0.728168	-0.0671988	0.527725	163.871	115.706	114.06	115.103	88.4301	104.619	119.87	111.22	116.952	139.526	96.1856	112.434	122.67	110.614	106.394	108.388	111.85	106.57	118.17	112.922	113.448	109.495	112.287	110.053	110.726	110.162	79.6478	79.5155	95.9843	100.036
ENSMUSG00000011148	Adssl1	-1.36146	0.15791	-1.48627	0.195112	-2.84773	0.0122152	4.88358	1.08137	0.53051	1.95919	0	0.500568	0.634234	1.08508	0	1.74407	1.44278	1.36009	0.256632	0.31604	0	1.66467	0	0	0.213689	0	1.52133	0.214276	2.08711	0.863159	1.05453	0.304315	0	1.2655	0	0
ENSMUSG00000011158	Brf1	0.301816	0.267624	0.232833	0.384522	0.534649	0.0570455	11.9376	15.1391	25.4645	14.2041	29.0495	18.521	26.6378	19.5314	17.8169	15.0426	13.466	13.1476	6.92907	14.5378	25.9893	16.4617	20.5481	15.7051	30.5575	7.67433	14.5613	15.8565	15.0272	15.5369	21.0906	22.8237	9.34534	9.91307	15.4015	11.4512
ENSMUSG00000011179	Odc1	0.190927	0.329595	-0.0546594	0.77961	0.136268	0.503279	33.6424	42.7139	54.1121	40.1634	62.7982	34.5392	31.7117	55.339	52.08	51.8861	51.9402	68.6847	56.7157	60.9956	54.1443	69.7311	79.8624	54.2947	49.1484	76.5241	60.2011	60.426	59.6914	51.5738	84.0989	62.9933	63.5059	53.1509	60.5059	54.231
ENSMUSG00000011254	Thg1l	0.0676628	0.773337	-0.00377921	0.987135	0.0638836	0.793595	7.59667	20.0053	8.48817	13.2245	11.1072	14.0159	13.9532	21.7016	9.59369	16.1326	23.5655	21.0815	21.3005	16.7501	19.7627	17.5715	17.1588	19.7435	18.1635	20.3918	19.7773	15.2136	22.5408	16.4	16.8725	14.9115	25.2749	22.779	17.8767	20.7417
ENSMUSG00000011256	Adam19	-0.137791	0.47102	0.516797	0.00610951	0.379006	0.0518704	31.4719	20.0053	31.8306	33.7961	22.6415	27.5312	38.0541	34.1799	25.5832	30.5212	27.8938	21.9882	33.1055	17.0661	13.5361	19.0512	30.7163	35.8974	41.2419	17.7606	23.4719	19.7134	31.5154	26.3264	23.9906	34.692	44.8152	33.5357	36.3035	32.409
ENSMUSG00000011257	Pabpc4	0.131159	0.278493	-0.234642	0.0527244	-0.103482	0.410749	368.439	489.859	530.51	531.431	514.774	597.177	324.728	587.57	479.228	589.495	484.775	515.475	543.29	481.328	427.74	509.204	463.075	439.967	404.726	579.522	781.093	774.181	669.337	627.948	607.147	498.773	424.576	375.22	421.066	426.718
ENSMUSG00000011263	Exoc3l2	-0.184746	0.79152	0.00504251	0.994288	-0.179703	0.804675	3.79834	1.08137	1.06102	1.46939	5.55358	3.50398	1.9027	4.88285	0.456842	0.654026	4.08789	3.17355	0.513264	0	2.43649	0.554889	2.75388	0.448717	1.9232	0.6578	0	0.857106	2.08711	0.43158	3.95449	3.04315	0.424788	1.05458	0.82508	2.37666
ENSMUSG00000011267	Zfp296	-0.173391	0.458845	0.152643	0.514523	-0.0207485	0.931872	41.2391	62.7192	46.6849	42.6124	34.6031	44.05	63.4234	39.0628	64.4148	89.3835	91.8572	108.354	84.1753	83.4344	77.697	65.8469	83.0399	76.5062	95.3051	66.6571	78.2397	86.5677	71.3792	70.3475	75.399	70.2969	112.357	116.215	119.912	92.4736
ENSMUSG00000011305	Plin5	0.266216	0.760179	0.357495	0.674547	0.62371	0.485877	1.08524	1.08137	0	1.46939	1.70879	1.00114	3.80541	2.71269	0	1.52606	3.12603	0	0	5.05663	0	0.369926	1.48286	1.34615	1.70951	0.438533	1.30399	3.21415	2.29582	3.23685	0.263633	0.912946	1.69915	0.421833	1.37513	4.96937
ENSMUSG00000011306	Sugp1	0.173711	0.33604	0.129404	0.470066	0.303115	0.104965	30.9293	28.1155	55.7036	46.5308	53.3998	42.5483	38.6883	47.2009	64.4148	56.4642	36.3101	54.8571	39.778	51.5144	45.7519	48.2754	58.2551	47.7884	58.337	62.9295	76.2837	83.5678	68.666	52.8685	48.2448	59.6458	64.5678	48.0889	37.1286	50.1259
ENSMUSG00000011382	Dhdh	-0.417308	0.0493524	-0.00521294	0.980804	-0.422521	0.0559558	36.3555	25.4121	14.3238	11.7552	14.9519	14.5165	17.1243	11.3933	15.9895	16.7867	27.4129	19.268	14.8847	14.2218	19.2212	22.1956	15.8877	16.3782	21.7962	18.4184	23.0372	18.8563	13.7749	16.4	20.5634	14.3028	14.2304	15.6078	20.627	16.2045
ENSMUSG00000011589	Fsd1	0.0911301	0.836287	-0.171272	0.698845	-0.0801415	0.862022	3.25572	4.86615	4.24408	2.44899	0.854397	2.00227	1.9027	7.053	4.11158	5.45022	11.3018	3.17355	9.23876	11.3774	6.49731	5.36393	7.41428	3.36538	5.98328	8.98993	6.73731	8.99961	8.13974	7.76843	11.8635	5.47768	6.15943	1.68733	1.65016	5.40149
ENSMUSG00000011658	Fuz	-0.383923	0.298819	0.563252	0.124624	0.179329	0.631953	14.1081	7.02888	8.48817	7.34697	5.98078	8.50965	9.51352	13.0209	5.48211	4.57818	3.36649	4.30696	3.33622	2.52832	1.35361	5.73386	6.56693	4.71153	5.98328	3.9468	5.21598	5.57119	5.21778	8.84738	4.74539	3.65179	7.85858	13.4986	7.42572	8.85845
ENSMUSG00000011751	Sptbn4	-0.110191	0.737266	-0.395923	0.238108	-0.506114	0.144596	13.0229	11.3543	3.18306	2.44899	11.5344	6.00681	8.87928	3.25523	4.56842	10.0284	14.6683	14.281	12.575	11.3774	15.1604	8.32334	7.83795	10.5448	9.82968	6.13947	8.47596	7.07112	7.93103	3.45264	8.69989	6.99926	6.58422	5.06199	5.77556	7.12997
ENSMUSG00000011752	Pgam1	0.0874991	0.722138	-0.236766	0.336787	-0.149267	0.559904	105.811	55.1497	38.7273	40.6532	79.0317	37.042	48.8361	39.0628	60.76	83.9333	78.6317	87.726	112.405	83.4344	73.0948	97.6605	83.0399	72.4678	86.5439	79.5938	78.457	68.5685	76.8057	65.6001	71.1809	97.3809	82.6213	72.1334	59.1307	87.2881
ENSMUSG00000011831	Evi5	-0.214885	0.155352	0.144452	0.340746	-0.0704331	0.652801	74.8815	63.2599	70.0274	67.1023	60.6622	63.5721	68.4973	73.2427	58.019	52.5401	66.6085	67.098	53.3795	38.5568	40.8789	51.9746	68.2114	53.846	45.0883	68.4112	52.1598	42.2125	61.5698	60.2054	59.0538	53.2552	78.7982	52.3073	55.8304	56.6077
ENSMUSG00000011832	Evi5l	0.176325	0.684077	0.953933	0.0195384	1.13026	0.00872847	4.88358	2.70341	4.24408	2.44899	1.70879	6.00681	6.97658	7.053	7.76632	2.18009	3.84742	1.58678	1.79643	4.74059	5.14371	1.84963	6.77877	4.71153	6.83804	3.50827	2.17332	2.57132	4.17422	0.647369	1.84543	4.56473	1.06197	4.21833	2.47524	1.29636
ENSMUSG00000011837	Snapc2	0.394329	0.0873995	-0.0854819	0.706945	0.308847	0.198616	11.9376	8.11024	22.8119	25.9593	16.6607	28.0318	16.4901	19.5314	25.1263	11.1184	16.3515	18.5879	13.0882	17.6982	13.2653	17.2016	16.9469	14.1346	16.2403	11.6211	21.2986	18.2135	23.7931	19.6369	21.0906	20.6934	10.8321	6.11658	12.9262	8.42633
ENSMUSG00000011877	Git1	0.174927	0.338167	-0.0689912	0.705125	0.105936	0.576923	66.7422	70.8295	88.5952	77.8779	86.7213	73.0829	72.937	68.9024	93.1958	68.2367	38.2338	62.1109	81.609	54.0428	37.6303	76.7597	58.6787	51.1537	66.6709	54.1589	42.8145	58.4975	54.0562	59.1264	50.0903	60.2545	65.6298	68.126	49.7798	60.9289
ENSMUSG00000011884	Gltp	0.0835607	0.698914	-0.0692267	0.74862	0.014334	0.949229	16.8212	17.8425	15.9153	17.6327	9.39836	23.5267	19.027	17.3612	11.8779	21.8009	26.2106	20.1747	21.5571	24.335	25.9893	18.1264	24.9967	17.2756	25.6426	11.6211	21.7332	19.7134	18.3666	21.7948	18.9816	13.6942	16.7791	17.9279	19.8019	19.2293
ENSMUSG00000011958	Bnip2	0.226305	0.231518	-0.0919819	0.626185	0.134323	0.494467	62.4012	64.8819	96.5529	71.5105	61.0894	74.5846	98.9406	87.8913	46.5979	103.336	86.3265	87.9527	103.679	88.4911	106.935	136.873	104.435	84.5831	111.973	89.0223	77.805	84.6392	99.5553	101.853	78.0354	102.859	96.2146	101.24	91.3088	104.789
ENSMUSG00000011960	Ccnt1	-0.0375804	0.757415	-0.0628043	0.606892	-0.100385	0.42796	141.081	124.357	101.327	109.225	121.324	116.632	133.189	107.965	102.333	97.0138	108.209	91.353	100.087	83.7505	96.9183	82.8635	83.4636	84.1344	93.8093	98.2315	93.8876	79.068	98.303	100.99	101.762	98.2939	115.33	112.418	120.462	106.734
ENSMUSG00000012076	Brms1l	0.562721	0.195532	-0.277826	0.518489	0.284895	0.530981	10.8524	7.02888	4.77459	16.6531	11.5344	12.5142	12.0505	8.68062	8.68	3.27013	5.29021	2.94687	4.10611	3.47643	3.51938	4.06919	4.44857	3.81409	3.41902	3.289	6.30264	4.28553	10.853	7.12106	5.27266	3.65179	3.6107	3.58558	7.70074	1.29636
ENSMUSG00000012114	Med15	-0.0772008	0.617581	-0.0459796	0.767211	-0.12318	0.444056	84.6486	45.958	51.4595	44.0818	59.8078	47.5539	37.4198	43.9456	60.76	69.1087	49.776	49.1901	67.2376	51.8305	47.1055	46.0558	52.9591	62.596	50.0031	49.7735	64.3304	47.9979	50.7168	54.379	61.6901	48.0818	60.1076	54.2055	62.156	54.8792
ENSMUSG00000012117	Dhdds	0.346262	0.124256	-0.581761	0.0110912	-0.235499	0.329566	8.68191	10.8137	13.7933	14.2041	10.2528	22.025	15.2216	10.3082	11.8779	13.0805	15.3897	13.3743	12.575	20.5426	14.0775	14.2422	7.41428	12.1154	8.12017	10.7441	8.0413	9.64244	7.5136	12.7316	14.7634	7.30357	9.77013	7.17116	10.451	12.3154
ENSMUSG00000012123	Crybg2	0.0542141	0.876579	0.0165432	0.96213	0.0707573	0.845254	6.51143	11.3543	11.6712	5.38778	2.56319	8.00909	13.3189	3.25523	7.76632	10.0284	8.89717	13.3743	13.3449	10.7453	12.4532	16.6467	15.4641	13.9102	8.54755	15.3487	11.084	8.78534	6.88747	13.5948	10.5453	3.9561	5.52225	5.69474	12.3762	9.72269
ENSMUSG00000012126	Ubxn11	-0.760739	0.183454	-0.056232	0.924132	-0.816971	0.171373	9.22453	7.02888	3.18306	3.42859	2.13599	3.50398	3.17117	3.25523	1.82737	2.3981	2.16418	3.62692	3.59285	3.1604	2.16577	0	2.3302	4.48717	0	0.219267	0.86933	4.07125	2.29582	1.94211	2.63633	1.21726	5.52225	5.48383	3.30032	5.18543
ENSMUSG00000012296	Tjap1	0.466147	0.128375	0.00977739	0.974416	0.475925	0.134695	24.4179	25.9528	38.1968	24.0001	7.26237	27.0307	31.7117	42.318	28.7811	35.9714	36.0696	42.1629	57.4856	64.156	72.0119	54.9341	45.5449	49.1345	74.15	60.9561	52.5944	56.1404	72.4228	63.8738	47.9812	44.7344	38.4433	49.5654	51.43	44.5083
ENSMUSG00000012396	Nanog	0.00715276	0.972744	0.207319	0.32156	0.214472	0.323226	131.314	180.047	163.397	156.735	76.8957	189.715	157.924	228.951	151.672	173.317	281.102	239.603	208.129	221.228	273.429	174.79	254.628	296.153	228.861	316.183	381.636	373.484	356.896	318.506	336.396	286.969	250.2	253.311	309.405	248.901
ENSMUSG00000012405	Rpl15	0.0551546	0.921134	0.341633	0.53946	0.396787	0.492316	8.13929	34.063	33.4222	29.8777	13.6703	36.5415	31.7117	52.6263	21.4716	128.625	121.434	135.329	74.4233	134.317	139.422	100.25	150.616	174.102	156.42	177.606	201.25	207.205	196.606	174.142	162.398	107.728	100.462	108.411	175.742	116.24
ENSMUSG00000012422	Tmem167	-0.0843185	0.564986	0.171989	0.23933	0.0876709	0.562717	37.4407	64.3413	51.99	39.1838	46.9918	59.5676	49.4703	62.9345	51.1663	61.0424	59.8755	70.9516	47.9902	63.2079	44.3983	59.7431	60.3734	70.2242	63.0381	85.7333	77.805	89.3533	76.8057	62.3633	69.5991	73.6443	61.5943	71.7116	58.3056	72.5961
ENSMUSG00000012429	Mplkip	0.182497	0.510697	0.123171	0.654204	0.305668	0.287252	10.3098	13.5171	13.2628	12.7347	5.55358	13.0148	16.4901	17.3612	15.9895	13.0805	23.5655	24.255	16.6811	20.2265	37.3596	17.2016	22.6665	19.5192	26.2837	23.9001	22.8199	17.5707	17.5317	18.7737	21.3543	16.1287	25.6997	22.3571	21.4521	24.1987
ENSMUSG00000012443	Kif11	0.00134038	0.992739	0.295496	0.0427593	0.296837	0.0502568	54.262	63.8006	48.2765	52.8982	63.6526	50.0568	85.6217	69.445	74.9221	51.014	40.6384	57.804	46.1938	40.4531	48.1884	46.0558	43.2147	58.1088	51.499	30.4781	36.2945	35.1413	53.8475	45.9632	52.1993	41.6912	62.0191	59.6893	74.5322	57.2558
ENSMUSG00000012483	Rpa3	0.82348	0.0562209	-0.457869	0.280321	0.365611	0.420499	3.79834	3.78478	2.65255	3.42859	9.39836	8.50965	8.87928	5.42539	6.39579	1.09004	7.69485	6.3471	9.23876	5.68871	11.9117	2.40452	4.0249	7.17947	1.70951	4.82387	14.7786	10.9281	9.80943	9.06317	10.0181	2.43452	4.67267	5.69474	6.32561	4.75331
ENSMUSG00000012535	Tnpo3	-0.12597	0.206697	-0.0934572	0.35051	-0.219427	0.034445	272.938	367.664	291.781	301.716	279.815	303.344	273.355	294.056	328.013	402.444	321.981	373.572	338.241	297.393	239.047	300.195	274.328	258.237	275.231	270.794	250.584	269.774	257.341	310.953	332.441	308.576	275.263	278.621	270.626	323.225
ENSMUSG00000012609	Ttll5	0.118815	0.54977	-0.19531	0.327497	-0.0764955	0.713096	28.2162	27.0341	22.2814	26.9389	28.6223	29.5335	20.2955	28.212	25.1263	18.9668	15.6302	34.0023	17.9643	24.9671	31.6744	15.5369	21.8192	18.3974	20.9415	26.5313	19.3426	23.5704	24.8366	22.2264	26.6269	19.4762	26.5493	21.0916	16.5016	21.822
ENSMUSG00000012640	Zfp715	0.312145	0.312712	-0.0668037	0.826913	0.245342	0.445972	7.59667	5.94751	10.0797	10.2858	4.27198	7.50852	13.3189	6.51047	4.11158	8.50234	9.37809	6.57379	10.2653	14.5378	3.7901	14.4271	7.83795	11.2179	11.9666	17.7606	17.6039	12.6423	6.05263	14.0263	12.6544	13.6942	15.9296	11.8113	9.3509	14.6921
ENSMUSG00000012705	Retn	-0.8547	0.196197	-0.268306	0.695733	-1.12301	0.106629	7.59667	8.65093	5.83561	1.95919	3.41759	6.00681	1.9027	2.71269	2.28421	2.83411	1.68325	1.36009	0.769896	1.5802	0	3.14437	0	3.36538	1.9232	0.438533	0.434665	0.642829	1.25227	1.51053	1.05453	0	0	0	0	0
ENSMUSG00000012848	Rps5	0.222641	0.0058614	0.0131699	0.870447	0.235811	0.00492282	2263.27	2252.48	2367.14	2497.48	2469.63	2193.99	2369.5	2369.27	2548.27	2366.05	2287.05	2342.99	2633.56	2614.91	2455.98	2927.41	2898.56	2834.54	2820.05	3096.92	3480.8	3417.28	3465.44	3104.57	3387.68	3256.18	2636.45	2522.77	2708.46	2666.18
ENSMUSG00000012889	Podnl1	-1.37633	0.149575	1.32085	0.167622	-0.0554827	0.952607	2.17048	0.540683	0	0	0.854397	0.500568	0	3.79777	2.74105	2.3981	2.40464	1.36009	0.256632	0	0.541443	1.47971	1.05918	1.34615	0	0.877067	0	0	0.626134	1.29474	1.05453	0.304315	0	1.47641	0	0.648179
ENSMUSG00000013033	Adgrl1	0.0365618	0.808068	-0.703614	3.86616e-06	-0.667052	2.45421e-05	151.933	186.536	164.458	111.184	149.947	154.175	66.5946	98.1995	68.0695	111.402	102.678	130.116	166.298	101.133	116.952	148.525	92.5726	75.3844	109.195	87.7067	104.32	99.6386	98.7204	104.226	108.353	102.859	46.3019	53.3618	46.4795	48.6134
ENSMUSG00000013076	Amotl1	-0.489647	0.0889701	-0.287041	0.328568	-0.776688	0.0100666	43.4096	18.9239	25.4645	25.9593	5.55358	21.5244	29.1748	16.2762	11.4211	21.8009	18.0348	34.9091	14.1148	21.1746	21.1163	18.1264	9.95632	13.0128	14.3171	26.312	29.5572	14.1422	12.7314	22.6579	13.1816	7.30357	16.142	24.2554	21.4521	18.5811
ENSMUSG00000013089	Etv5	0.162351	0.412482	-0.085941	0.664357	0.0764098	0.710247	242.008	246.011	290.189	256.654	222.143	241.274	272.721	221.898	285.983	443.866	389.792	341.384	457.832	402.95	394.17	434.848	347.624	345.288	518.195	362.229	345.124	340.7	379.646	376.985	343.25	372.786	419.266	404.327	403.464	369.894
ENSMUSG00000013150	Gfod2	-0.00849217	0.976296	0.171698	0.545785	0.163206	0.580465	17.3638	8.11024	18.0374	16.6531	13.2431	22.025	13.9532	15.7336	23.7558	14.1706	17.3134	6.57379	13.8581	7.90099	9.20453	8.32334	16.9469	13.0128	6.19697	13.5945	11.3013	12.8566	12.5227	9.49475	12.3908	11.564	18.4783	12.8659	8.2508	11.6672
ENSMUSG00000013155	Enkd1	0.0882286	0.725972	0.25598	0.304696	0.344209	0.185235	10.3098	12.4357	18.5679	10.7756	14.9519	23.5267	14.5874	21.159	27.8674	22.2369	33.6649	30.1487	29.5127	28.4436	23.282	21.6407	28.3861	32.532	33.7628	39.0295	41.0758	34.7128	28.5934	35.3895	41.1267	32.5618	17.8411	15.6078	23.1022	25.0629
ENSMUSG00000013160	Atp6v0d1	0.051815	0.65735	-0.257223	0.0292242	-0.205408	0.0940604	77.5946	82.1838	70.0274	74.9391	92.2748	71.5812	65.9604	66.1897	68.0695	64.7486	69.975	80.2455	73.6534	77.1136	54.9564	63.9973	59.3142	60.3524	56.2001	65.3415	80.6303	76.9253	82.2322	72.5054	73.0263	73.0357	37.8062	47.878	35.2034	37.1623
ENSMUSG00000013236	Ptprs	0.284059	0.12689	-0.495781	0.00864542	-0.211722	0.286249	32.0146	17.8425	16.9763	16.1633	17.5151	21.5244	17.1243	17.3612	14.1621	17.6587	19.4776	14.281	27.4596	25.9152	25.7185	19.7911	18.6416	15.7051	14.3171	12.7175	11.5186	10.2853	27.3412	20.0685	17.927	18.2589	14.018	10.9677	11.5511	14.476
ENSMUSG00000013275	Slc41a1	0.0139772	0.960156	-0.242584	0.391221	-0.228607	0.436535	9.22453	9.73229	5.3051	9.30616	8.97117	15.5176	6.97658	7.053	7.30948	11.5545	20.6799	16.3211	15.9112	12.9576	13.5361	8.13838	12.7102	13.6859	12.3939	11.4019	16.5173	17.1421	14.1924	22.0106	9.49079	14.6071	9.34534	6.32749	6.87566	7.77815
ENSMUSG00000013367	Iglon5	0.471292	0.727796	0.209525	0.874546	0.680817	0.626382	0	0	3.18306	0.489798	2.56319	0.500568	0	1.62762	2.74105	0	0	0.906729	0	0	1.08289	1.10978	1.05918	0.673075	0	0.6578	0	0	1.8784	0	0.263633	0	0.212394	0	0	0
ENSMUSG00000013415	Igf2bp1	0.0858396	0.357016	0.00120562	0.989675	0.0870452	0.368237	674.476	951.602	1176.67	1009.47	763.403	1123.77	1022.39	997.186	1051.19	978.859	865.911	927.811	951.079	880.17	946.713	857.304	856.455	886.216	946.213	926.402	852.595	940.031	875.752	895.528	911.116	932.727	986.996	994.471	1006.87	988.257
ENSMUSG00000013419	Zfp651	-0.170372	0.819167	-0.0295886	0.968665	-0.199961	0.796708	1.08524	7.56956	0.53051	0.979596	0.427198	3.50398	1.9027	0.542539	0.456842	0.872035	0.240464	0.226682	1.53979	0.632079	1.89505	0.739853	0.847346	1.34615	2.77795	0.438533	0.434665	0	2.29582	1.51053	0.790899	1.21726	0.424788	0	0.275027	0
ENSMUSG00000013465	Nelfb	-0.0391599	0.803191	0.0126241	0.936086	-0.0265358	0.870873	43.9522	33.5223	24.934	39.6736	34.1759	35.0398	34.2487	33.0949	34.72	28.7771	49.776	31.0555	31.0525	25.2832	29.7794	34.5881	39.1898	32.9807	28.848	40.7836	43.0318	31.2844	33.1851	35.1737	34.5359	35.6049	29.3104	31.8484	24.7524	32.8411
ENSMUSG00000013495	Tmem175	-0.0705943	0.805743	-0.331593	0.258004	-0.402188	0.184766	9.22453	9.73229	16.4458	8.81636	8.54397	13.5153	10.782	8.68062	12.3347	14.3886	4.32835	14.7343	10.7786	10.1133	5.14371	14.7971	6.3551	9.1987	4.70115	14.6909	13.6919	10.9281	12.5227	12.7316	16.8725	8.82515	7.4338	4.42924	9.3509	9.72269
ENSMUSG00000013523	Bcas1	0.149073	0.689527	-1.08293	0.00689032	-0.933858	0.0250812	6.51143	4.86615	1.59153	2.93879	4.69918	5.50625	4.43964	0.542539	1.82737	8.28433	4.08789	4.53365	4.36275	3.1604	7.85092	7.76845	1.69469	2.6923	4.06008	2.6312	3.69465	2.78559	1.46098	2.37369	1.84543	2.13021	1.27437	4.00741	2.75027	2.80878
ENSMUSG00000013539	Tango2	0.580947	0.0168688	-0.327865	0.172175	0.253082	0.321661	15.1933	11.895	13.2628	13.7143	10.2528	15.5176	22.8324	8.13808	15.5326	12.4265	12.9851	12.9209	14.1148	18.0143	27.8843	26.8197	15.4641	13.4615	15.813	13.5945	15.6479	12.6423	21.0798	10.3579	12.3908	11.564	12.7437	9.49124	14.3014	14.2599
ENSMUSG00000013593	Ndufs2	0.161811	0.452088	-0.0521957	0.808206	0.109615	0.623791	94.4158	97.3229	100.797	82.7759	49.555	98.6119	82.4505	64.5621	97.7643	116.417	132.015	117.875	136.272	163.708	141.858	138.907	146.379	144.711	148.514	145.155	139.962	136.494	156.116	130.553	156.598	120.509	127.649	98.287	122.662	114.944
ENSMUSG00000013622	Atraid	0.319497	0.0667821	-0.0958973	0.579007	0.223599	0.218065	32.0146	21.0866	35.0137	40.6532	34.1759	31.5358	35.5171	27.1269	26.04	39.6776	31.9817	37.4026	52.0963	42.3493	35.1938	37.3626	46.1804	42.4037	44.2335	39.2487	34.7732	43.7124	45.2903	29.1316	31.3723	36.5179	41.2045	48.5108	41.254	35.4338
ENSMUSG00000013629	Cad	-0.0782379	0.644006	-0.0517145	0.760356	-0.129952	0.459998	180.15	197.89	199.472	195.429	229.833	199.727	166.169	196.942	207.863	170.047	153.897	154.597	150.643	126.1	90.421	112.828	129.22	113.301	129.068	119.5	131.921	126.423	134.201	162.49	147.371	136.333	139.755	135.197	141.914	139.359
ENSMUSG00000013646	Sh3bp5l	0.381702	0.0222085	-0.0348259	0.832228	0.346876	0.0455585	28.2162	28.1155	37.6662	31.8369	28.6223	27.5312	39.3225	32.5523	34.2632	26.5971	26.932	35.1358	55.4325	36.3445	46.2934	32.5535	39.1898	38.1409	39.9598	31.5744	34.9905	26.1417	27.3412	33.6632	27.4178	41.6912	44.6028	36.6995	41.254	38.2426
ENSMUSG00000013662	Atad1	0.154073	0.490124	0.000821733	0.997053	0.154895	0.504149	24.9605	30.8189	35.5442	28.8981	10.68	38.5437	32.9802	25.4993	19.1874	33.5733	34.3863	33.0956	47.4769	44.8776	34.1109	32.1836	33.0465	50.705	43.8062	38.8102	41.2932	36.6413	31.5154	37.7632	41.654	29.8229	28.036	32.0593	32.7282	25.9272
ENSMUSG00000013663	Pten	-0.126506	0.510527	0.355266	0.0625382	0.22876	0.246466	30.9293	40.5512	45.6239	25.9593	21.7871	36.0409	43.1279	37.9777	31.979	24.635	18.0348	24.0283	25.9198	26.8634	28.4257	17.3865	32.8347	32.7563	27.3521	19.2955	20.2119	20.3563	34.6461	29.3474	27.6815	31.9531	25.2749	39.2305	34.9284	22.6863
ENSMUSG00000013698	Pea15a	-0.337465	0.389179	-0.233317	0.558009	-0.570782	0.164095	19.5343	9.19161	7.95766	5.87758	11.5344	3.50398	13.3189	10.3082	9.59369	18.0947	12.9851	7.25383	13.0882	6.95287	5.41443	17.5715	4.23673	7.62819	5.76959	3.289	3.69465	2.57132	8.34845	2.1579	5.00903	6.69494	1.27437	9.06941	4.40043	7.34603
ENSMUSG00000013701	Timm23	0.433364	0.34988	-0.116147	0.801318	0.317218	0.510322	5.4262	4.86615	6.36613	2.93879	6.83517	7.50852	3.80541	2.17016	11.4211	17.8767	18.7562	21.7615	25.4066	26.8634	13.2653	29.7791	24.1494	28.4935	20.0867	23.2423	24.5586	18.8563	18.3666	18.3421	28.4724	22.5193	17.8411	29.9501	28.6028	25.279
ENSMUSG00000013736	Trnt1	-0.398276	0.106401	0.119364	0.630179	-0.278912	0.275599	42.3243	58.3938	56.2341	48.49	44.0014	55.563	33.6144	56.424	55.2779	36.6255	55.0662	40.3494	25.15	19.9105	24.0942	27.1896	35.1649	26.2499	26.9248	40.7836	25.4279	35.3556	16.9056	39.4895	33.4814	25.2582	20.1774	26.7864	18.4268	32.409
ENSMUSG00000013766	Ly6g6e	0.5884	0.32083	-0.00749994	0.989405	0.5809	0.34408	1.62786	1.62205	0.53051	2.44899	0	3.50398	1.26847	3.25523	1.37053	0.872035	1.20232	1.36009	1.28316	3.47643	1.62433	0.184963	3.60122	0.673075	0.427377	5.2624	3.25999	3.21415	2.92196	2.37369	5.79993	1.21726	3.39831	4.21833	3.57535	4.96937
ENSMUSG00000013787	Ehmt2	0.0452392	0.792713	0.195988	0.252924	0.241227	0.175858	88.447	68.6667	74.802	99.429	109.79	61.0693	71.6685	111.22	115.124	72.1609	64.9253	74.3518	71.6004	53.4107	52.7907	56.9687	64.1865	80.9934	68.3804	64.4644	73.893	71.1398	68.0399	77.9001	82.5171	79.122	81.5594	80.5701	63.2561	70.0034
ENSMUSG00000013822	Elof1	0.113221	0.370755	-0.0742896	0.556692	0.0389318	0.767548	84.106	97.8636	75.863	90.1228	103.382	82.0931	72.3027	85.7211	94.5664	74.1229	73.582	71.6316	61.8483	79.3259	72.5533	77.1296	77.1085	68.6537	76.2868	67.0956	76.2837	79.068	71.588	88.4738	77.7717	90.3817	57.5588	64.9623	53.6302	68.707
ENSMUSG00000013833	Med16	-0.113603	0.563237	-0.298265	0.131385	-0.411868	0.0444505	93.3306	68.126	101.858	165.062	76.8957	77.588	72.937	80.8383	79.0337	81.5352	122.156	116.288	86.9983	77.4297	41.4204	78.0545	64.822	63.4934	67.953	56.7901	59.5491	61.9259	63.2395	86.5317	61.6901	80.035	54.7977	49.7763	73.7071	79.7261
ENSMUSG00000013858	Tmem259	0.231107	0.320088	-0.220352	0.343186	0.0107546	0.964552	72.711	62.1785	73.741	64.1635	118.761	81.092	66.5946	69.445	75.379	48.3979	39.6765	46.9232	38.7515	54.0428	50.0835	33.6633	38.1306	42.4037	45.302	45.3882	43.0318	58.4975	39.4464	52.6527	46.663	50.5164	60.1076	59.2675	52.2551	49.4777
ENSMUSG00000013878	Rnf170	0.278787	0.455825	0.221788	0.546491	0.500575	0.194455	10.8524	4.86615	8.48817	4.89798	2.99039	4.00454	10.1478	7.59554	8.68	6.32225	12.0232	5.21369	7.9556	17.0661	8.12164	16.6467	17.1588	10.3205	10.6844	12.9367	6.95464	8.57106	13.9837	16.1842	6.59082	4.56473	8.07098	11.1786	11.2761	6.69785
ENSMUSG00000013921	Clip3	0.427114	0.380022	0.348765	0.466239	0.775879	0.122254	6.51143	14.0578	12.2017	7.83677	20.9327	12.0136	10.782	12.4784	14.619	5.23221	2.88557	1.81346	5.13264	9.16515	0	6.28875	7.20244	6.05768	17.3088	6.578	4.99865	3.6427	8.97458	7.33685	6.06356	10.3467	13.3808	9.91307	10.726	4.53726
ENSMUSG00000013973	Dedd	0.159148	0.506637	-0.181306	0.449854	-0.0221575	0.929417	22.2474	15.6798	24.934	18.6123	11.5344	21.5244	20.9297	23.3292	12.3347	28.9952	31.9817	24.4817	41.5744	23.0709	42.774	23.6753	28.3861	31.4102	25.0016	34.6441	23.4719	27.8559	29.637	31.0737	33.745	27.997	22.9386	26.7864	26.1275	30.8965
ENSMUSG00000013997	Nit1	-0.191958	0.475866	0.3076	0.250077	0.115642	0.673748	8.68191	10.273	7.95766	8.81636	7.68957	5.50625	10.782	11.3933	9.59369	8.28433	10.0995	7.7072	7.1857	6.63683	5.14371	9.61808	10.1682	7.62819	7.26541	13.5945	18.0386	12.2138	5.42649	17.0474	16.8725	9.12946	5.94704	7.80391	10.176	11.8833
ENSMUSG00000014039	Prdm15	0.00138423	0.996918	-0.0156127	0.965298	-0.0142284	0.969553	9.76715	5.94751	6.89664	8.32657	11.5344	8.50965	11.4162	1.62762	5.48211	9.59238	5.77113	4.53365	5.13264	5.68871	3.51938	4.99401	7.20244	8.97434	5.76959	6.35873	7.60664	5.57119	4.80036	5.39475	10.0181	2.13021	5.30985	5.27291	4.67545	13.1796
ENSMUSG00000014074	Rnf168	0.0187583	0.886858	0.238419	0.0690737	0.257177	0.0591908	116.121	115.706	121.487	107.756	134.995	98.1113	144.605	129.667	144.362	106.17	89.2121	97.7001	108.812	76.1655	108.018	83.7883	106.13	137.307	90.1766	128.929	113.23	100.71	128.984	143.716	128.126	146.68	84.9577	97.6543	93.234	100.684
ENSMUSG00000014075	Dynlt2b	-0.0515865	0.899607	-0.271013	0.510292	-0.322599	0.449843	13.0229	12.4357	16.4458	6.85717	1.70879	3.50398	4.43964	3.79777	7.30948	16.1326	13.7064	19.268	13.3449	22.4388	26.5307	20.161	19.2771	16.1538	17.0951	20.3918	18.6906	17.5707	15.2359	17.0474	19.5088	10.9554	9.77013	7.59299	14.0264	5.83361
ENSMUSG00000014077	Chp1	0.0534938	0.78846	-0.12339	0.537472	-0.0698964	0.737093	16.8212	21.0866	24.934	26.9389	19.6511	22.025	17.1243	22.7866	26.4969	23.7629	25.9701	35.1358	35.9285	18.6463	28.9672	19.4211	17.7943	32.532	20.9415	23.9001	15.2133	22.0705	22.5408	18.3421	26.8906	21.9107	22.7262	24.6772	18.4268	23.1184
ENSMUSG00000014158	Trpv4	-1.45216	0.204465	1.3405	0.243377	-0.111657	0.920114	3.25572	0.540683	2.12204	0	0.427198	0.500568	0	1.08508	2.74105	0	0	0.906729	0.769896	0	0	0.739853	1.05918	0.448717	0.427377	0	0.217332	0	0	1.29474	1.05453	0	3.8231	0	4.67545	0.43212
ENSMUSG00000014164	Klhl3	0.0368391	0.954342	-1.2182	0.0775242	-1.18136	0.098128	1.08524	1.62205	3.71357	3.42859	3.41759	1.5017	0.634234	1.08508	0.456842	3.48814	0.961856	3.8536	0	0.31604	6.22659	1.84963	1.48286	0.224358	2.13689	1.09633	1.52133	2.35704	0.417422	1.51053	2.10906	2.13021	1.91155	0.210916	1.10011	1.94454
ENSMUSG00000014177	Tvp23b	-0.168306	0.444501	0.0173427	0.937642	-0.150964	0.509271	21.1622	18.9239	14.3238	11.2654	10.68	15.017	20.9297	18.4463	15.0758	22.8909	20.9204	28.7886	35.1586	21.1746	14.619	16.8316	18.0061	20.1923	19.873	23.9001	22.8199	17.7849	18.3666	25.4632	26.0997	22.215	20.1774	18.3497	16.7766	24.6308
ENSMUSG00000014195	Dnajc7	0.0442034	0.83035	0.0933057	0.650898	0.137509	0.520643	197.514	269.801	297.616	291.92	187.113	329.874	305.701	295.141	250.806	164.815	149.809	159.131	171.944	145.694	134.549	152.595	160.784	166.698	150.864	133.095	153.871	154.065	133.993	163.569	189.552	196.588	184.358	178.013	148.239	186.892
ENSMUSG00000014226	Cacybp	-0.0376481	0.83157	0.249784	0.157896	0.212136	0.247842	342.936	406.594	350.667	434.451	458.811	405.961	430.011	486.115	532.221	306.302	315.008	347.731	251.5	213.327	237.964	223.62	347.624	312.083	236.126	356.966	383.374	368.556	384.446	343.753	371.986	363.657	347.902	305.196	372.386	347.856
ENSMUSG00000014232	Cluap1	-0.213332	0.344142	0.309542	0.168354	0.0962095	0.677681	24.9605	22.168	25.995	13.7143	17.5151	16.5187	30.4433	26.0419	26.9537	14.1706	18.9966	12.0142	15.1413	11.3774	21.6577	13.3173	13.3457	13.6859	14.3171	20.3918	15.2133	16.0707	15.4446	13.379	16.0816	12.7812	17.2039	22.1462	21.4521	16.8527
ENSMUSG00000014243	Zswim7	-0.252963	0.346609	0.176816	0.511959	-0.076147	0.783991	13.5655	15.1391	9.01868	8.32657	8.97117	12.0136	6.97658	16.2762	12.3347	16.7867	23.8059	25.1617	12.0617	19.5945	19.4919	15.7219	16.5233	21.7628	20.9415	21.0496	21.2986	13.7137	22.1234	27.8369	19.2452	15.2158	16.9915	24.6772	27.5027	23.5505
ENSMUSG00000014245	Pigl	-0.115312	0.766397	0.40096	0.300424	0.285648	0.476959	26.0457	49.2021	48.807	59.7554	41.011	43.5494	57.7153	42.318	56.6484	21.5829	11.5423	26.5218	15.6546	5.68871	8.93381	13.8722	24.7849	19.5192	17.7362	10.9633	17.3866	11.5709	23.1669	24.8158	27.4178	24.3452	21.4518	23.2008	18.1518	24.1987
ENSMUSG00000014294	Ndufa2	0.0986536	0.424149	-0.351581	0.00451494	-0.252927	0.0492163	337.509	299.538	288.598	251.266	433.179	280.318	251.157	250.653	282.785	257.032	267.396	308.515	255.349	256.94	260.705	319.616	229.843	218.301	204.073	251.499	282.532	285.631	281.551	283.548	296.851	303.098	250.625	232.641	270.901	270.939
ENSMUSG00000014301	Pam16	0.191128	0.220774	0.0983418	0.52431	0.28947	0.0732563	39.0686	40.0105	38.1968	48.9798	49.1278	30.0341	46.9333	47.7434	49.339	45.1278	45.9286	43.523	31.0525	57.2032	46.0226	53.8243	51.0526	51.3781	53.2085	47.1423	57.1584	67.4971	49.6733	50.279	56.6811	59.0372	52.8862	36.6995	50.6049	46.2368
ENSMUSG00000014303	Glis2	-0.289614	0.233178	0.256726	0.291617	-0.0328874	0.895178	13.5655	6.48819	17.5068	17.1429	5.55358	12.0136	19.6613	11.9359	10.0505	16.3506	17.7943	18.5879	10.0087	12.0095	14.8897	11.6527	10.38	16.6025	18.5909	13.5945	12.1706	15.2136	11.4791	19.6369	21.6179	17.6503	9.13295	11.1786	14.3014	14.9081
ENSMUSG00000014313	Cox6c	0.207223	0.190284	-0.176373	0.264945	0.0308502	0.851036	576.262	600.699	562.341	584.819	597.223	501.068	520.706	491.54	617.194	777.419	772.851	755.532	824.046	834.66	863.331	926.48	826.163	802.53	746.201	862.595	868.46	863.32	986.787	844.817	991.524	952.812	755.274	720.701	770.349	795.1
ENSMUSG00000014329	Bicc1	-0.184891	0.807811	-1.4068	0.0772133	-1.59169	0.0527922	11.395	5.40683	1.59153	4.40818	2.13599	4.00454	3.17117	4.88285	1.82737	5.0142	0	4.53365	2.05306	7.58495	2.43649	4.06919	0	0.224358	0	2.19267	2.17332	2.14276	4.38294	1.07895	1.31816	2.13021	2.12394	0	0.275027	0
ENSMUSG00000014349	Ube2z	0.197768	0.467423	-0.125657	0.644176	0.0721109	0.798662	65.1143	76.2363	75.863	61.7145	33.3215	74.084	81.182	56.424	41.5727	96.1418	118.068	117.648	117.024	128.312	148.897	130.029	112.485	133.045	132.487	133.972	123.662	124.066	108.53	118.469	93.5897	85.5126	93.241	104.615	112.761	92.9057
ENSMUSG00000014353	Tmem87b	-0.434239	0.0981224	0.00413214	0.987563	-0.430107	0.115047	67.8274	29.1969	33.4222	30.3675	33.7487	36.0409	31.7117	36.3501	27.8674	34.8814	16.1111	28.562	22.5836	15.1699	11.0996	22.1956	17.7943	22.6602	16.2403	20.8303	19.9946	20.9991	40.6987	28.7	28.4724	32.8661	19.9651	30.372	28.6028	31.3287
ENSMUSG00000014355	Anapc1	0.273931	0.0789276	-0.275603	0.0773169	-0.00167196	0.991852	30.9293	30.8189	33.9527	41.143	41.4382	48.0545	36.7856	43.4031	29.2379	34.4454	41.6003	44.4297	37.2117	40.4531	47.9177	36.4377	41.3081	31.1858	31.6259	42.757	47.8131	39.4269	49.882	28.2685	39.5449	28.91	23.151	34.3794	31.353	31.5447
ENSMUSG00000014361	Mertk	-0.0126182	0.968512	-0.653849	0.0480684	-0.666467	0.0517531	22.79	5.94751	7.42715	6.85717	13.2431	7.50852	4.43964	6.51047	7.30948	8.93835	7.21392	9.52066	5.90254	5.05663	10.5581	15.7219	6.99061	4.93589	6.62435	5.70093	3.91198	5.78546	12.5227	14.2421	5.53629	10.9554	3.8231	5.06199	6.05059	5.61755
ENSMUSG00000014402	Tsg101	0.138965	0.572245	-0.144902	0.556196	-0.00593717	0.981536	18.9917	19.4646	15.9153	10.2858	25.2047	21.5244	20.9297	20.6165	16.4463	28.5591	30.2985	35.8158	27.4596	35.7125	39.796	21.8257	36.4359	26.4743	23.9331	43.8533	31.5132	35.3556	24.0018	31.2895	38.4904	30.1272	20.8146	26.1536	30.803	24.8469
ENSMUSG00000014418	Hps5	0.322789	0.382428	-0.847632	0.0259432	-0.524843	0.188262	10.3098	12.4357	5.83561	7.83677	8.54397	8.00909	6.34234	5.96793	3.1979	6.75827	1.20232	4.76033	6.67244	14.2218	4.06082	5.54889	4.44857	5.3846	2.13689	7.45507	8.25863	4.07125	2.71325	4.10001	7.38172	6.08631	9.77013	6.53841	6.05059	9.29057
ENSMUSG00000014426	Map3k4	-0.109209	0.613483	-0.392764	0.0714786	-0.501973	0.0262397	135.112	94.0788	79.0461	64.1635	104.664	71.5812	58.9838	65.1047	62.1306	48.6159	56.9899	47.6033	59.282	55.623	52.7907	56.5987	39.6134	41.7307	48.0799	52.624	39.1198	43.0696	41.3248	31.5053	38.754	49.9077	29.098	39.8632	29.7029	39.9711
ENSMUSG00000014444	Piezo1	0.437214	0.00324432	-0.071091	0.628927	0.366123	0.0177419	51.5489	76.2363	70.5579	63.6737	77.3229	80.0909	79.9135	67.8174	89.9979	64.9666	54.5853	71.4049	74.68	87.543	110.996	81.3838	77.9559	60.5768	108.126	56.7901	66.5037	66.4257	67.6224	77.037	73.5536	60.8631	66.9042	72.5552	70.6818	64.3858
ENSMUSG00000014470	Rnf166	-0.586501	0.029961	-0.373527	0.196791	-0.960028	0.000939138	9.22453	5.94751	14.8543	7.34697	2.56319	5.00568	3.80541	4.88285	6.85263	8.93835	10.3399	13.3743	7.9556	7.58495	8.66309	6.28875	5.71959	4.03845	5.76959	8.11287	8.47596	12.428	20.245	10.7895	11.0726	15.8244	7.00901	9.06941	4.95048	5.61755
ENSMUSG00000014496	Ankrd28	-0.304343	0.0711457	0.137276	0.419385	-0.167066	0.338023	30.9293	44.8767	28.6476	24.9797	23.4959	21.5244	22.8324	36.8926	24.6695	35.0994	40.6384	32.6422	28.2295	35.0804	24.3649	30.7039	29.4453	31.6345	36.9681	39.0295	38.6852	34.07	25.4628	33.0158	37.4359	26.4754	22.9386	33.1139	40.4289	31.7608
ENSMUSG00000014498	Ankrd52	-0.537098	0.452608	0.00211293	0.99766	-0.534985	0.471545	15.736	12.4357	12.2017	6.85717	11.9616	14.5165	12.0505	8.68062	8.68	3.27013	1.20232	4.98701	0	0	2.43649	2.03459	1.69469	0.673075	2.35058	0.877067	1.08666	1.28566	1.25227	2.1579	1.5818	0.608631	4.46028	3.37466	1.92519	0.43212
ENSMUSG00000014504	Srp19	0.0475703	0.690547	0.183753	0.122217	0.231323	0.0613659	101.47	144.903	122.017	129.307	142.257	121.638	123.041	164.389	160.352	103.772	142.595	122.635	109.069	126.732	87.9845	124.11	136.846	129.455	129.709	154.144	174.953	184.921	150.69	133.142	150.007	154.592	128.498	130.979	152.64	121.21
ENSMUSG00000014547	Wdfy2	-0.39909	0.0898494	0.117546	0.621295	-0.281545	0.247913	25.5031	25.9528	21.7509	17.6327	21.7871	30.5346	24.7351	17.9038	17.36	16.3506	26.932	19.0413	12.8316	7.90099	9.74597	14.982	17.5824	18.6218	13.035	16.8835	12.8226	14.7851	10.6443	10.3579	14.7634	14.6071	21.6642	12.8659	16.5016	14.0439
ENSMUSG00000014550	Rbsn	0.00157778	0.995104	0.0106693	0.966901	0.0122471	0.963431	10.8524	12.9764	16.9763	13.7143	9.82556	27.0307	17.1243	13.5635	12.7916	8.93835	14.4278	11.7875	13.0882	9.79723	6.49731	6.65867	12.2865	11.2179	8.54755	14.9101	13.6919	15.4279	19.2014	11.2211	10.0181	13.6942	12.1065	14.5532	15.6765	14.2599
ENSMUSG00000014551	Mrps25	0.0853052	0.443078	-0.0517329	0.641633	0.0335723	0.771733	118.291	109.759	120.956	114.123	137.558	116.132	130.652	111.22	121.977	97.2319	97.1474	110.848	116.254	91.3354	93.1282	94.8861	109.308	95.8011	85.0481	107.441	90.6276	117.852	102.895	108.326	108.09	95.2507	92.8163	82.6792	98.4595	90.9612
ENSMUSG00000014554	Dguok	0.016089	0.957586	-0.33138	0.276709	-0.315291	0.318813	14.1081	20.0053	28.6476	22.0409	7.68957	21.0239	13.3189	13.0209	11.8779	24.635	25.9701	39.216	28.4862	21.4907	40.0668	29.2242	16.0996	26.923	35.4723	14.4716	19.3426	22.7133	13.3575	22.4421	18.7179	13.6942	30.7972	18.7716	23.9273	13.8278
ENSMUSG00000014592	Camta1	-0.053207	0.844788	-0.542516	0.0520829	-0.595723	0.0393286	14.6507	24.8714	14.3238	9.79596	7.68957	11.5131	8.24505	9.7657	6.39579	14.6066	14.6683	11.3341	18.2209	14.2218	18.4091	17.3865	7.83795	17.5	8.97492	11.1826	11.3013	17.9992	13.1488	8.20001	13.4453	13.0856	7.64619	6.32749	12.3762	4.3212
ENSMUSG00000014601	Strip1	-0.265082	0.125217	0.213131	0.218454	-0.0519511	0.771361	85.1913	73.5329	51.99	60.735	30.3311	57.5653	65.9604	60.7644	61.6737	52.3221	48.5737	55.9905	54.1494	26.5473	51.9785	54.0092	50.6289	54.2947	50.6442	36.179	37.1638	35.5699	37.568	36.2527	54.0448	57.2113	43.7532	40.4959	49.7798	51.6383
ENSMUSG00000014602	Kif1a	-0.0893565	0.943116	-3.60464	0.013735	-3.694	0.0139633	1.08524	5.40683	3.18306	0	2.99039	1.00114	1.26847	0	0	0.872035	0	0	2.30969	3.1604	0	0.924816	0	0	0	0	0.86933	0	0.417422	0.21579	0	0	0	0	0	0
ENSMUSG00000014606	Slc25a11	-0.296813	0.0726288	0.234654	0.157135	-0.0621598	0.715113	62.4012	38.3885	31.8306	36.7348	23.0687	33.538	34.2487	40.1479	36.0905	35.3174	33.4245	33.3223	36.6984	21.8067	31.4037	25.8948	34.953	36.3461	33.9765	36.179	30.4265	25.0703	37.1506	29.9948	36.3814	35.3006	32.7087	30.161	49.2298	44.2923
ENSMUSG00000014633	Cmc2	0.303586	0.0725177	-0.17591	0.296522	0.127676	0.468875	34.7276	56.7717	65.7833	40.6532	90.5661	58.0659	39.3225	46.6583	62.5874	52.5401	55.0662	43.523	53.8928	55.939	61.4538	55.6739	59.9498	56.0896	58.7644	72.7965	65.1997	66.2114	79.1016	74.4475	86.208	62.689	53.0985	42.816	40.4289	46.6689
ENSMUSG00000014668	Chfr	0.0773215	0.691409	0.0420761	0.828687	0.119398	0.554805	95.501	75.6956	60.4782	70.5309	106.8	64.0727	86.2559	75.9554	95.0232	42.7297	59.6351	58.0307	51.8397	48.6701	49.0006	60.483	60.1616	54.9678	43.5925	63.3681	57.3758	65.7829	60.3175	58.9106	68.2809	72.7314	76.0371	67.4932	67.3815	74.9727
ENSMUSG00000014686	Ceacam16	-0.386054	0.874738	0.304414	0.901156	-0.0816408	0.974326	2.17048	1.08137	2.65255	2.44899	0	2.00227	0	0	0.456842	0	0	0	0	0.632079	0	0	0	0	4.48746	0	0	0.642829	0	0	0	0	0	0	1.37513	0
ENSMUSG00000014748	Tex261	-0.0411686	0.774208	-0.194831	0.177878	-0.236	0.115553	76.5094	65.9633	76.3935	80.8167	46.1374	72.5823	71.6685	56.424	74.9221	68.8907	79.834	85.0059	84.432	87.543	43.0447	73.0604	57.1959	58.1088	58.1233	66.4378	69.981	58.926	54.4736	66.4633	55.0993	65.4278	73.7008	59.0566	82.783	71.5158
ENSMUSG00000014763	Fam120b	-0.652728	0.0507864	0.162918	0.634447	-0.489811	0.155541	14.1081	9.73229	9.01868	7.34697	5.12638	5.00568	5.07388	5.42539	5.02527	6.10424	10.3399	4.76033	2.05306	8.84911	4.06082	4.99401	6.14326	6.05768	7.90648	1.75413	5.86798	3.6427	2.50453	7.76843	6.06356	3.65179	8.28337	9.06941	8.2508	5.83361
ENSMUSG00000014767	Tbp	0.268595	0.279868	-0.0261433	0.915052	0.242452	0.348056	8.68191	7.02888	10.6102	15.1837	2.99039	13.0148	11.4162	16.2762	7.76632	10.2464	12.5041	12.2408	18.7341	12.3255	11.641	9.61808	9.32081	16.6025	10.6844	19.5147	16.5173	19.0706	19.6189	15.1053	20.5634	16.433	10.4073	16.6624	13.2013	16.8527
ENSMUSG00000014769	Psmb1	0.095693	0.262271	0.0110565	0.896776	0.106749	0.228456	329.913	355.769	388.864	382.532	282.378	347.895	390.688	335.832	347.2	252.236	333.283	296.274	329.259	316.988	297.252	339.777	337.244	306.025	325.875	393.145	452.269	416.768	385.907	354.974	391.759	386.785	284.396	286.635	287.128	330.355
ENSMUSG00000014771	Pdcd2	0.192161	0.48282	0.162558	0.548563	0.35472	0.210333	4.88358	16.2205	18.5679	8.81636	11.5344	18.0204	13.9532	18.4463	13.2484	18.3127	17.7943	23.8016	22.0704	23.0709	22.7406	19.6061	23.0902	27.1474	27.1385	27.8469	34.1212	35.3556	36.7332	33.879	29.7905	15.2158	26.1245	19.1934	15.1265	20.9578
ENSMUSG00000014776	Nol3	-0.403663	0.555714	0.755485	0.264193	0.351822	0.611119	4.34096	0	0.53051	0	0.854397	3.00341	2.53694	1.08508	3.65474	0	2.40464	5.89374	2.56632	1.89624	2.16577	0.739853	1.90653	4.71153	2.56426	1.3156	2.60799	1.28566	0	2.1579	1.84543	1.21726	0.849577	1.2655	1.37513	1.94454
ENSMUSG00000014778	Fhod1	0.187774	0.4702	0.289563	0.260456	0.477337	0.0754482	22.79	14.5984	32.3611	23.0205	34.1759	32.5369	25.3694	28.7546	21.9284	23.981	25.4892	29.242	14.8847	27.1794	16.514	37.7325	41.9436	38.1409	42.0967	44.2919	29.7745	28.0702	35.8983	52.0053	32.6905	62.9933	20.8146	19.4043	39.8789	17.933
ENSMUSG00000014786	Slc9a5	-0.572079	0.277591	-0.432666	0.423474	-1.00475	0.0700654	17.3638	3.78478	12.7323	0	0.427198	3.50398	6.34234	1.62762	1.82737	8.06632	7.45438	4.98701	11.0352	8.84911	5.14371	9.61808	6.56693	3.58974	5.5559	1.09633	4.56398	1.92849	7.30489	4.53159	4.48176	2.73884	0.849577	4.42924	1.65016	1.51242
ENSMUSG00000014813	Stc1	0.929708	0.142812	-1.84122	0.00577182	-0.911515	0.196411	7.05405	1.08137	1.59153	2.44899	1.2816	3.00341	3.17117	1.08508	0.913685	0.654026	3.60696	1.81346	13.3449	2.21228	4.06082	5.73386	1.05918	0.897434	1.28213	3.289	1.30399	1.49994	0	1.29474	0	1.82589	0	0.632749	0	0
ENSMUSG00000014837	4931428F04Rik	0.215741	0.527266	-0.166404	0.625539	0.0493375	0.889685	26.0457	18.9239	14.3238	9.79596	21.3599	12.0136	12.6847	7.59554	11.8779	10.6824	6.49253	12.9209	13.3449	12.3255	26.5307	14.7971	11.8628	12.7884	28.848	16.8835	5.43331	7.71395	19.6189	6.47369	14.2362	10.9554	7.4338	6.11658	6.87566	8.64239
ENSMUSG00000014846	Tppp3	0.282197	0.375744	-0.369958	0.247282	-0.0877604	0.793066	4.88358	12.9764	8.48817	4.89798	16.6607	7.00795	5.70811	13.0209	5.02527	11.3364	16.8325	17.4545	19.2474	14.8539	14.0775	19.6061	15.2522	13.2371	13.2487	11.4019	20.4292	12.2138	8.76587	9.27896	12.1271	5.47768	17.6287	11.8113	16.7766	12.0993
ENSMUSG00000014850	Msh3	-0.098405	0.588456	0.210876	0.245435	0.112471	0.550192	71.6258	72.9922	76.924	94.531	83.7309	76.0863	62.7892	94.9443	91.8253	61.6964	70.6964	69.5915	64.158	43.6135	32.7573	46.0558	56.5604	65.5127	74.15	57.4479	52.5944	70.2827	54.6823	60.8527	67.49	72.7314	65.6298	58.002	58.0306	57.0398
ENSMUSG00000014856	Tmem208	0.365729	0.0536773	-0.194033	0.304577	0.171695	0.38438	49.921	56.7717	59.4172	56.3268	73.9053	71.0806	39.9568	53.1688	54.8211	72.3789	70.2155	54.8571	81.0958	106.505	52.52	75.8349	70.5416	70.6729	103.212	64.0259	91.2796	95.7816	78.8928	87.3949	86.208	87.3385	56.4969	73.8207	64.0812	74.5406
ENSMUSG00000014859	E2f4	0.272565	0.230888	0.27975	0.212795	0.552315	0.0186994	12.4802	28.1155	31.3001	27.4287	32.4671	39.0443	19.6613	51.5412	34.72	24.417	38.2338	38.7627	27.4596	26.5473	47.9177	31.8137	36.0122	58.5576	46.5841	51.0891	63.6784	53.5691	47.7949	56.9685	50.3539	45.0387	25.9121	28.2628	40.7039	27.2235
ENSMUSG00000014867	Surf4	0.0725295	0.639052	0.22205	0.148095	0.294579	0.0652972	60.2308	50.8242	61.5392	48.9798	41.011	59.5676	79.2793	70.53	55.2779	72.3789	67.8108	72.9917	65.4412	81.8542	82.0286	67.5116	81.1334	86.6024	87.185	66.4378	58.0278	73.2826	86.4064	69.7001	80.4081	69.3839	66.267	75.719	78.6576	65.034
ENSMUSG00000014873	Surf2	-0.190117	0.452972	0.467538	0.0618985	0.27742	0.282591	2.7131	15.1391	13.2628	9.30616	13.6703	13.0148	10.782	20.0739	10.0505	20.2748	16.592	13.6009	11.5484	12.6416	8.12164	12.7625	20.76	16.3782	19.0183	22.1459	21.7332	21.4276	23.3757	16.4	15.2907	18.5632	20.6022	17.717	25.8525	15.7724
ENSMUSG00000014905	Dnajb9	-0.188571	0.599844	-0.520688	0.170318	-0.709259	0.0682519	4.88358	3.2441	3.18306	4.89798	2.13599	3.00341	1.26847	1.62762	4.11158	5.66822	6.97345	5.21369	3.33622	6.00475	5.41443	4.06919	2.54204	4.03845	3.41902	7.2358	4.12932	9.85672	10.2269	5.17896	4.74539	6.69494	6.15943	2.32008	8.80085	5.18543
ENSMUSG00000014907	Naf1	0.0420001	0.726535	0.26567	0.0255654	0.30767	0.0129709	59.1455	81.1024	89.1258	93.5514	83.7309	79.5903	86.8901	106.338	95.0232	92.8717	100.995	93.8465	97.2636	95.4439	64.4317	79.9041	115.027	124.07	96.3736	110.73	101.06	107.138	118.757	108.111	121.798	107.728	84.3205	87.5303	95.4342	93.986
ENSMUSG00000014932	Yes1	-0.47239	0.163783	0.459817	0.17545	-0.0125724	0.971384	42.8669	51.3649	50.3985	28.8981	43.147	35.0398	64.0577	38.5203	46.5979	16.7867	27.8938	21.7615	23.0969	18.9624	12.7239	5.73386	23.302	18.3974	14.7445	14.6909	23.4719	17.3564	20.0363	18.1263	18.1907	21.3021	21.8766	26.9973	29.4278	29.8162
ENSMUSG00000014956	Ppp1cb	-0.0280609	0.933327	-0.189154	0.57351	-0.217215	0.533353	22.79	35.6851	36.6052	31.3471	11.1072	29.0329	30.4433	36.3501	23.7558	69.5448	88.4907	78.6587	77.7595	64.4721	84.4651	62.5175	61.4326	74.0383	51.2853	61.1754	64.1131	75.8539	61.1524	61.2843	73.8172	52.6466	53.3109	52.7291	67.1065	48.1813
ENSMUSG00000014959	Gorasp2	-0.140815	0.359255	0.0219532	0.886745	-0.118862	0.456278	54.8046	61.6378	74.2715	62.6941	66.6429	47.0534	52.0072	62.392	61.6737	85.0234	90.174	77.2987	58.5121	77.4297	67.4096	64.5521	68.2114	82.3396	69.4488	78.936	85.4116	78.4252	63.2395	58.2633	82.7808	87.9472	77.3115	74.8753	55.8304	74.1085
ENSMUSG00000014980	Tsen15	-0.565821	0.0219268	0.0620582	0.80609	-0.503763	0.0493662	13.0229	16.2205	13.2628	15.6735	8.97117	9.01022	12.0505	7.053	9.13685	20.0568	20.4394	21.7615	16.1678	8.84911	15.9726	5.54889	9.74448	18.173	14.9582	23.9001	23.6892	18.8563	17.5317	15.5369	17.6634	10.0424	19.3279	17.0842	18.1518	16.4205
ENSMUSG00000015002	Efr3a	0.00723735	0.9639	-0.00576699	0.971243	0.00147036	0.99294	96.5863	73.5329	56.2341	54.3676	79.4589	66.5755	84.9874	73.7853	51.6232	50.578	58.6732	52.1369	64.158	52.4626	43.0447	64.3672	67.1522	50.2563	50.0031	65.78	58.8971	68.5685	60.1088	61.5001	66.4355	55.6897	50.3374	48.7217	61.0559	56.1755
ENSMUSG00000015013	Trappc2l	0.278671	0.0801041	0.140537	0.369995	0.419208	0.0108725	34.7276	34.063	33.9527	52.8982	46.9918	35.0398	35.5171	45.0307	58.4758	40.9856	49.2951	37.4026	39.5214	48.9861	41.9618	45.8709	41.3081	65.9614	53.2085	42.0992	46.0745	44.3552	48.0036	50.0632	60.6356	55.0811	32.9211	51.8854	42.0791	36.9462
ENSMUSG00000015016	Acsf3	0.208668	0.565452	-0.0546678	0.879638	0.154	0.683548	10.3098	12.4357	11.1407	3.42859	8.11677	4.50511	6.97658	6.51047	12.7916	5.88623	3.36649	5.44037	9.75202	13.9057	5.41443	12.5775	4.6604	8.74998	10.4707	6.35873	8.25863	14.5708	14.6098	12.3	7.11809	10.0424	15.7172	6.11658	5.77556	9.07451
ENSMUSG00000015023	Ddx19a	0.405887	0.0507386	-0.221476	0.284572	0.18441	0.394441	51.5489	41.0919	48.2765	60.735	89.7117	66.5755	45.6649	66.1897	51.6232	31.8293	34.8673	49.1901	33.1055	36.0285	47.1055	40.5069	38.5543	37.9166	44.2335	44.9497	40.4238	43.9267	43.4119	42.079	54.572	45.6473	35.6822	48.9326	33.0032	25.7111
ENSMUSG00000015027	Galns	-0.154578	0.711996	-0.187804	0.658141	-0.342381	0.434819	16.8212	4.32546	7.95766	5.87758	5.55358	11.0125	16.4901	2.71269	0.913685	5.0142	6.49253	3.8536	5.90254	4.42455	4.33154	6.28875	5.29591	2.01923	7.05173	3.06973	3.25999	5.99974	5.84391	3.45264	3.1636	6.69494	5.52225	5.90566	6.60064	3.45696
ENSMUSG00000015053	Gata2	-1.29384	0.106366	-1.10385	0.236593	-2.39769	0.00920096	2.7131	2.70341	1.06102	2.44899	0.854397	0.500568	1.26847	0.542539	0.456842	3.92416	0.480928	2.4935	0.769896	1.89624	0	0	0	0.673075	0	0.438533	0.217332	0.428553	0.626134	1.29474	0	0.304315	0.212394	0.632749	0	0.21606
ENSMUSG00000015083	C8g	-0.287586	0.79027	0.448072	0.677226	0.160486	0.884894	3.25572	0	0.53051	0	0.854397	1.00114	0	1.62762	0	0	2.6451	0.453365	0	0	0	3.88423	1.05918	1.34615	2.99164	0.219267	0	0.428553	1.46098	2.37369	0.790899	0.304315	2.76112	2.74191	0	1.51242
ENSMUSG00000015087	Rabl6	-0.0255504	0.885343	-0.0285874	0.871949	-0.0541378	0.768678	193.173	123.816	122.548	126.368	110.644	120.637	105.283	124.241	137.966	84.1513	88.4907	67.5513	94.4406	98.6043	69.034	110.053	90.8779	88.1729	86.5439	96.6966	86.4983	96.4244	114.582	105.737	103.08	103.772	59.4704	67.0714	75.6323	69.5712
ENSMUSG00000015090	Ptgds	-1.14629	0.419719	2.18665	0.109386	1.04036	0.433911	0	0.540683	0.53051	0.489798	0	0	1.9027	1.08508	0.456842	0.436017	0	0.906729	0	0.31604	0	0.369926	1.27102	0.448717	0	0	1.30399	0	0	0.863159	0	1.52158	0.849577	0	0	0
ENSMUSG00000015092	Edf1	0.189889	0.0488228	-0.0397994	0.678882	0.15009	0.133989	213.792	228.168	206.899	284.083	278.961	242.775	275.892	213.76	259.03	279.487	237.578	233.709	220.447	226.6	243.379	268.751	242.553	250.608	272.026	256.323	269.058	274.702	282.178	264.99	326.641	273.58	239.368	234.117	255.775	231.184
ENSMUSG00000015094	Npdc1	0.39439	0.268179	0.0750074	0.829576	0.469398	0.202886	5.96881	10.273	7.95766	7.83677	2.99039	5.00568	5.70811	11.3933	3.65474	3.27013	5.77113	4.76033	6.67244	15.1699	10.0167	4.99401	13.1339	8.52562	6.19697	4.82387	2.17332	5.35691	6.67876	7.76843	5.79993	3.9561	2.54873	5.06199	4.1254	4.75331
ENSMUSG00000015095	Fbxw5	0.708209	0.0204273	-0.594129	0.0506849	0.11408	0.724123	12.4802	5.94751	10.6102	15.1837	25.2047	13.5153	12.6847	7.59554	19.6442	7.84831	8.89717	11.3341	9.75202	17.3822	9.47525	12.3925	6.77877	10.9936	4.06008	9.42847	10.2146	10.7138	12.9401	10.1421	11.8635	10.651	6.58422	16.4515	5.77556	11.4512
ENSMUSG00000015112	Slc25a13	-0.142553	0.0901764	-0.0833336	0.325496	-0.225887	0.00997842	234.412	211.948	219.101	216.981	186.686	198.725	196.613	158.421	215.63	207.326	217.86	208.548	197.863	164.025	169.742	167.022	174.13	176.121	160.48	144.716	146.917	148.708	162.169	162.921	189.288	175.286	164.393	155.234	132.563	168.527
ENSMUSG00000015120	Ube2i	0.0473524	0.92929	-0.0301787	0.954901	0.0171737	0.975268	85.1913	42.1733	53.051	42.1226	83.3037	49.0557	55.8126	50.4561	70.3537	12.4265	14.1874	13.8276	17.1944	18.3303	7.85092	28.8543	17.3706	12.1154	11.9666	19.2955	3.47732	12.428	12.7314	16.1842	16.6089	6.99926	11.0445	18.9825	12.9262	14.9081
ENSMUSG00000015126	Tsr3	-0.0109134	0.94349	0.329489	0.030617	0.318575	0.0442634	55.3472	51.3649	66.3138	64.6533	31.1855	47.5539	65.3261	87.8913	66.2421	47.9619	38.7147	41.2562	47.4769	41.4012	46.0226	47.7205	53.5947	53.6217	39.7461	51.7469	54.9851	53.3548	50.7168	54.5948	56.9447	53.8638	57.134	45.347	48.1297	59.4164
ENSMUSG00000015143	Actn1	-0.0294358	0.818271	0.006583	0.959039	-0.0228528	0.863603	164.956	233.034	293.903	219.919	133.286	269.806	212.469	270.727	180.91	235.013	244.552	219.202	259.198	228.813	188.151	209.378	233.232	218.525	214.971	183.088	218.854	192.849	219.147	211.906	230.415	192.023	185.208	193.621	163.091	179.546
ENSMUSG00000015149	Sirt2	0.467751	0.0592044	-0.0895875	0.712514	0.378164	0.143007	13.0229	11.895	8.48817	14.6939	8.97117	11.5131	13.3189	18.4463	14.1621	11.3364	12.2637	12.0142	14.628	11.3774	23.282	19.2362	12.922	14.3589	14.7445	14.2523	18.2559	7.2854	17.5317	14.6737	11.0726	6.99926	8.92056	12.4441	12.1012	9.93875
ENSMUSG00000015165	Hnrnpl	0.433385	0.0667251	-0.204865	0.385679	0.22852	0.351902	105.811	145.984	156.501	128.327	114.062	147.167	147.777	155.709	147.103	208.198	229.884	223.055	347.737	283.487	290.213	282.439	253.992	258.461	251.084	247.552	261.016	307.058	270.907	256.574	266.269	219.107	196.252	168.944	210.67	204.609
ENSMUSG00000015176	Nolc1	0.095476	0.710615	0.191034	0.457658	0.28651	0.283217	334.796	540.683	532.102	479.512	734.354	518.088	452.843	671.663	655.112	287.553	271.965	307.381	247.137	221.228	224.157	236.568	322.839	348.429	254.931	341.179	324.043	332.771	295.744	284.843	361.441	324.705	320.29	316.586	328.107	316.095
ENSMUSG00000015189	Casd1	-0.130952	0.74247	0.145096	0.715775	0.0141442	0.972588	3.79834	2.16273	1.06102	4.40818	1.70879	7.50852	3.17117	3.79777	6.85263	6.97628	7.69485	9.29397	1.79643	6.95287	4.60226	6.28875	4.6604	6.28204	6.83804	3.72753	1.30399	2.99987	3.96551	7.76843	4.48176	3.34747	8.28337	10.7567	7.70074	6.48179
ENSMUSG00000015202	Cnksr3	-0.395395	0.33366	-0.274924	0.515062	-0.670319	0.120353	2.17048	2.70341	4.77459	3.91838	2.99039	5.50625	1.26847	6.51047	4.56842	5.66822	10.0995	12.6942	4.61938	5.05663	8.93381	2.40452	5.29591	5.3846	1.28213	3.9468	4.99865	6.64257	10.853	4.10001	6.59082	5.78199	2.97352	4.42924	4.95048	6.26573
ENSMUSG00000015214	Mtmr1	-0.0957208	0.779796	-0.741923	0.0451366	-0.837644	0.0276543	4.34096	4.86615	8.48817	2.93879	2.99039	2.00227	3.17117	1.62762	3.1979	5.0142	3.84742	2.26682	5.38928	3.79247	5.14371	4.99401	1.69469	3.14102	2.35058	4.6046	4.34665	4.71408	3.96551	3.23685	3.69086	1.82589	1.48676	4.21833	2.75027	3.45696
ENSMUSG00000015217	Hmgb3	0.186977	0.465996	-0.137638	0.591306	0.0493392	0.85335	22.79	34.063	38.7273	37.7144	18.7967	36.5415	22.8324	29.2971	18.7305	37.4975	36.0696	47.3766	38.7515	48.3541	42.774	49.0152	34.953	49.8076	58.337	82.0057	84.325	80.3537	62.8221	75.3106	53.7811	24.9539	19.1155	24.8881	31.9031	27.8717
ENSMUSG00000015222	Map2	-0.0594754	0.912242	-0.0681623	0.900159	-0.127638	0.820577	4.88358	4.32546	1.59153	1.95919	0.854397	5.00568	0.634234	1.62762	2.74105	3.92416	1.92371	2.4935	2.30969	2.84436	6.22659	0.924816	3.17755	2.24358	5.34222	2.85047	1.73866	1.07138	1.25227	4.10001	5.53629	2.73884	2.12394	0.421833	0	2.59272
ENSMUSG00000015243	Abca1	-0.284313	0.685811	0.698493	0.310121	0.41418	0.556442	1.62786	1.62205	0	4.40818	0.854397	1.5017	5.07388	1.62762	1.82737	2.6161	0.721392	1.81346	0.513264	0	1.08289	0.369926	2.96571	0.224358	0.427377	4.82387	3.04265	2.78559	1.8784	2.1579	0.263633	2.43452	2.33634	0.843666	4.40043	3.45696
ENSMUSG00000015247	Nipsnap3b	-0.016305	0.961094	-0.0696086	0.835535	-0.0859136	0.805019	5.96881	9.73229	8.48817	5.87758	8.97117	11.5131	3.80541	12.4784	10.5074	12.8625	25.7296	14.0543	18.2209	14.2218	19.4919	7.21356	15.6759	16.8269	11.3255	16.6643	16.0826	11.7852	20.4537	19.2053	12.6544	8.82515	8.92056	11.8113	20.352	13.1796
ENSMUSG00000015289	Lage3	0.259474	0.116505	-0.055385	0.736891	0.204089	0.234725	98.2141	86.5093	96.0224	111.674	60.235	100.114	94.5009	104.167	77.6632	97.8859	120.713	107.674	124.21	146.642	131.029	127.44	134.728	109.711	154.07	117.746	146.482	136.066	134.619	133.574	129.444	117.161	111.719	119.801	109.186	127.691
ENSMUSG00000015290	Ubl4a	0.417599	0.00173701	-0.119368	0.364789	0.298231	0.0318702	39.0686	56.7717	49.868	65.1431	52.9726	56.0636	62.155	69.445	46.5979	57.5543	54.3448	47.6033	68.0075	70.1608	63.3488	73.4304	61.6444	51.8268	74.15	82.6635	80.413	85.0678	83.2758	82.0001	77.2445	73.6443	58.8332	77.6172	91.8589	84.6954
ENSMUSG00000015291	Gdi1	-0.371151	0.23557	-0.0162398	0.95922	-0.387391	0.234364	15.736	5.94751	18.5679	8.32657	1.2816	9.51079	14.5874	8.68062	5.93895	13.5165	16.592	10.4274	8.72549	11.3774	20.0334	8.50831	11.8628	12.7884	6.41066	11.6211	11.084	13.928	12.5227	12.0842	11.8635	7.9122	14.2304	9.06941	10.451	10.5869
ENSMUSG00000015305	Sash1	-0.0944896	0.789725	0.445521	0.205612	0.351032	0.336246	19.5343	27.5748	22.2814	28.4083	13.6703	25.0284	40.591	20.0739	28.7811	8.06632	12.7446	7.48051	10.0087	11.0614	6.76804	6.65867	13.3457	9.42306	9.82968	7.45507	12.3879	10.9281	12.5227	15.9684	17.1361	15.5201	12.7437	19.1934	20.0769	17.5008
ENSMUSG00000015312	Gadd45b	0.11733	0.656021	-0.578569	0.0305649	-0.461239	0.0974077	37.4407	16.2205	15.9153	18.6123	8.11677	17.0193	13.9532	16.2762	8.68	24.417	22.1227	19.0413	26.6897	24.019	43.8569	20.9008	17.7943	16.8269	20.0867	18.8569	19.7773	17.3564	15.8621	18.9895	26.0997	20.0848	10.4073	10.3349	15.6765	11.019
ENSMUSG00000015335	Zdhhc12	-0.11957	0.576818	0.113904	0.595264	-0.00566624	0.979631	24.4179	35.1444	32.3611	33.7961	13.2431	34.5392	26.0036	41.7755	17.8169	33.7913	18.2753	27.8819	24.8933	29.7077	23.5528	16.4617	26.6914	30.5128	23.5058	24.1193	33.0345	28.9273	21.0798	32.1527	23.1997	33.779	33.5583	23.2008	36.0285	38.8908
ENSMUSG00000015337	Endog	0.182115	0.552254	-0.107213	0.726127	0.0749014	0.814193	10.3098	16.2205	12.7323	16.6531	20.0783	10.0114	21.564	17.9038	28.3242	25.071	30.7794	54.4037	39.2647	31.604	32.2158	38.4723	32.6228	29.6153	25.2153	31.3551	47.5958	41.3554	44.2468	33.4474	34.7996	32.5618	31.4343	24.6772	39.0538	24.1987
ENSMUSG00000015340	Cybb	1.26312	0.094162	2.47693	0.000156836	3.74005	5.08642e-07	0	1.08137	3.18306	3.91838	3.84479	1.5017	12.6847	7.59554	30.6084	0.436017	0.721392	0	2.30969	0	0	1.66467	6.77877	4.71153	1.70951	0.219267	1.73866	0.214276	4.17422	4.96317	6.85446	12.1726	8.07098	5.06199	3.30032	7.12997
ENSMUSG00000015341	Golga7	0.552901	0.127806	-0.526672	0.146699	0.0262288	0.945398	4.88358	2.70341	7.95766	4.40818	2.99039	6.00681	3.80541	6.51047	5.02527	11.9905	11.7827	7.02715	21.3005	13.5897	17.5969	9.98801	11.2273	8.52562	10.4707	13.5945	13.0399	19.4992	12.9401	14.0263	11.0726	8.21652	11.6817	9.06941	8.80085	8.21027
ENSMUSG00000015342	Xk	0.673271	0.194254	-0.547709	0.287413	0.125562	0.819878	1.62786	2.70341	1.59153	1.46939	0.427198	2.50284	2.53694	2.17016	3.1979	1.74407	4.32835	1.81346	3.33622	4.10851	8.93381	3.14437	3.38939	2.01923	1.70951	0.219267	1.95599	2.78559	1.66969	2.80527	1.84543	0.912946	1.69915	4.42924	1.10011	1.51242
ENSMUSG00000015354	Pcolce2	0.370037	0.0368881	-0.139904	0.42829	0.230133	0.212152	41.2391	85.4279	79.0461	69.5513	107.227	84.596	37.4198	87.8913	76.2927	74.777	73.3415	76.6186	80.5825	79.0099	96.1061	93.5914	87.4885	103.205	93.1682	102.617	97.5823	109.71	126.479	116.958	125.753	118.683	49.0631	49.5654	64.0812	47.7492
ENSMUSG00000015357	Clpx	-0.372541	0.303448	0.472646	0.190243	0.100104	0.786502	15.736	7.02888	10.6102	0.979596	8.11677	12.5142	8.24505	13.0209	8.68	6.75827	3.60696	8.16056	4.61938	2.21228	4.60226	9.61808	7.83795	7.62819	7.69279	8.33213	9.34529	11.3567	4.80036	13.8105	6.85446	6.08631	9.34534	8.01482	10.451	8.42633
ENSMUSG00000015363	Trabd	0.00797853	0.974957	0.292727	0.242934	0.300705	0.248867	17.3638	13.5171	13.2628	7.83677	5.12638	10.0114	23.4667	9.7657	8.22316	11.1184	8.89717	13.1476	16.6811	14.8539	14.3482	13.3173	16.3114	13.0128	19.6594	12.2789	10.432	19.0706	16.2795	16.1842	16.3452	19.7805	13.3808	14.1314	11.2761	10.3709
ENSMUSG00000015365	Mov10l1	0.632683	0.151577	-1.52288	0.0012058	-0.890197	0.0732785	1.08524	2.70341	6.89664	0.979596	2.13599	7.50852	2.53694	0	1.37053	3.27013	3.84742	5.21369	6.15917	6.32079	4.33154	11.0978	3.60122	2.46794	1.49582	7.67433	8.6933	6.85685	3.13067	3.02106	7.38172	5.17336	3.18591	0.843666	1.65016	1.72848
ENSMUSG00000015377	Dennd6b	0.158734	0.749939	0.403868	0.406903	0.562602	0.269924	3.79834	4.86615	7.95766	3.91838	5.12638	3.50398	6.34234	5.42539	7.30948	3.27013	1.92371	0.906729	4.87601	2.21228	6.49731	0.554889	3.17755	3.58974	5.5559	6.35873	9.99729	4.28553	0.626134	4.10001	1.84543	2.13021	3.6107	3.16375	0.275027	3.45696
ENSMUSG00000015461	Atf6b	-0.00325998	0.988467	0.187481	0.404455	0.184221	0.430239	39.6112	45.958	45.6239	34.2859	14.0975	40.546	53.9099	46.6583	33.8063	47.5259	51.4593	57.804	73.6534	56.255	43.5861	54.3792	55.713	56.314	70.3036	54.3781	43.0318	44.3552	37.568	50.279	42.4449	58.4286	79.223	76.5627	64.3562	95.4984
ENSMUSG00000015468	Notch4	-0.334038	0.242646	-0.272809	0.353098	-0.606846	0.0439245	19.5343	11.3543	15.9153	8.81636	15.3791	12.5142	8.87928	6.51047	5.48211	12.6445	17.7943	9.74734	9.75202	3.79247	12.9946	12.0226	11.4392	8.97434	12.1803	6.578	8.91063	8.78534	13.1488	6.04211	7.38172	9.12946	2.33634	5.48383	7.15069	4.3212
ENSMUSG00000015474	Ppt2	-0.00664427	0.986841	-0.00355332	0.99297	-0.0101976	0.980573	9.22453	3.78478	3.18306	4.40818	2.56319	2.00227	1.9027	4.88285	7.30948	8.72035	2.40464	4.76033	8.98213	8.84911	4.33154	3.5143	7.41428	6.5064	2.35058	3.289	7.82397	6.42829	2.92196	3.88422	4.21813	6.99926	3.39831	5.90566	5.50053	3.45696
ENSMUSG00000015478	Rnf5	-0.179177	0.674766	0.592739	0.160136	0.413562	0.343182	5.96881	8.11024	3.71357	1.95919	2.99039	0.500568	4.43964	8.13808	4.11158	4.79619	7.93531	11.5608	10.7786	9.48119	10.5581	3.88423	14.6167	17.2756	5.12853	16.6643	19.9946	18.6421	11.6878	14.4579	10.5453	5.17336	6.79661	8.22574	10.176	12.7475
ENSMUSG00000015488	Cacfd1	-0.234725	0.373847	0.0679074	0.798574	-0.166818	0.542218	10.3098	11.895	16.4458	10.7756	10.68	6.50738	15.2216	10.3082	14.619	18.5307	9.13763	18.1346	8.21223	11.6935	13.8068	16.2768	9.53265	13.0128	11.7529	10.3055	7.60664	5.78546	5.42649	6.68948	13.1816	13.0856	11.8941	8.01482	7.42572	11.4512
ENSMUSG00000015501	Hivep2	0.766648	0.343636	-1.48367	0.0794618	-0.717023	0.423687	4.88358	1.08137	2.12204	3.91838	1.2816	5.50625	0.634234	2.71269	0.456842	0	0	0.680047	2.82295	0.31604	0	1.66467	0.423673	0.673075	0.213689	0	0.434665	0.428553	1.8784	1.72632	0.527266	0.912946	1.27437	0.421833	0.82508	0.43212
ENSMUSG00000015522	Arnt	0.081157	0.657605	-0.00851613	0.962817	0.0726408	0.702697	42.8669	32.441	34.4832	38.694	34.6031	25.0284	26.0036	34.1799	22.3853	23.3269	30.2985	27.4286	40.5479	27.1794	33.5695	20.5309	30.9281	31.4102	44.0199	27.6276	34.1212	26.5703	31.9328	33.2316	34.0087	24.3452	29.7352	20.4589	27.5027	24.6308
ENSMUSG00000015536	Mocs2	0.114438	0.613284	-0.086194	0.703235	0.0282441	0.904794	8.13929	17.3019	20.6899	15.1837	13.2431	12.0136	30.4433	10.8508	15.0758	19.6208	15.1492	18.8146	16.9377	15.1699	27.8843	17.5715	14.4049	18.3974	12.8213	17.7606	17.1693	18.8563	20.4537	23.3053	17.3998	19.4762	11.2569	15.186	14.5764	17.2848
ENSMUSG00000015542	Nat9	-0.298536	0.484989	0.221762	0.604711	-0.0767744	0.862157	23.3326	3.2441	6.89664	7.83677	22.2143	6.50738	11.4162	10.3082	25.1263	8.93835	8.17577	17.0012	6.92907	4.74059	5.68515	6.47371	7.62612	2.91666	6.41066	3.9468	15.2133	7.07112	11.4791	13.1632	8.17262	9.12946	10.6197	10.9677	7.42572	12.3154
ENSMUSG00000015568	Lpl	-0.0873795	0.732099	0.626679	0.0129792	0.5393	0.0393091	35.8129	32.9817	47.7459	27.9185	28.6223	25.529	54.5442	40.6904	33.3495	15.0426	11.5423	14.7343	16.1678	17.6982	19.2212	23.4903	26.9032	29.6153	33.1217	34.8634	24.7759	27.6417	32.7677	23.0895	30.5814	34.9963	34.1955	30.5829	45.9294	33.0571
ENSMUSG00000015575	Atp6v0e	0.354176	0.255803	-0.213744	0.492491	0.140433	0.664588	36.3555	38.3885	53.5816	51.9186	19.2239	46.0522	57.0811	53.7113	33.8063	67.1467	98.8307	94.0731	103.423	116.619	132.924	79.1642	92.1489	92.4357	86.5439	79.3745	104.972	97.2815	104.356	95.1633	90.6897	73.34	66.267	97.2325	81.1328	63.0895
ENSMUSG00000015597	Zfp318	-0.279872	0.28834	-0.0379723	0.885818	-0.317844	0.245783	130.229	68.126	110.346	81.3065	77.3229	84.0954	88.7928	64.0196	100.505	66.4926	44.2454	48.0566	54.406	58.1513	30.8622	37.3626	40.0371	39.0384	33.9765	53.7203	46.7265	45.4266	47.5862	56.7527	55.0993	75.7745	43.116	45.9798	46.7545	44.9404
ENSMUSG00000015605	Srf	0.342688	0.397812	0.117269	0.771789	0.459957	0.273954	14.1081	23.2494	40.8493	23.0205	5.98078	30.5346	29.1748	46.1158	17.8169	53.6301	63.7229	65.7379	81.8657	78.0618	64.7024	82.3086	72.4481	70.2242	110.904	58.5442	69.329	70.2827	55.3085	75.3106	67.7537	50.8207	52.4614	44.9252	64.6312	64.3858
ENSMUSG00000015619	Gata3	1.03461	0.0919826	1.30774	0.0175418	2.34235	0.000133196	4.88358	0.540683	2.65255	5.87758	5.98078	2.00227	8.24505	9.7657	11.4211	0.436017	0	0.680047	0.769896	2.84436	0	1.29474	3.17755	5.60896	2.13689	5.48167	4.78131	8.35678	9.80943	4.3158	5.79993	4.86905	12.1065	10.5458	12.3762	9.29057
ENSMUSG00000015647	Lama5	0.0394891	0.857281	0.364085	0.0933823	0.403574	0.0739661	30.9293	35.6851	31.8306	41.143	23.4959	37.042	45.0306	46.1158	46.1411	18.5307	21.6418	21.7615	17.451	18.3303	23.282	20.9008	23.0902	21.9871	25.2153	22.1459	23.6892	20.7848	27.5499	29.9948	30.0542	23.7366	25.4873	32.4811	25.0274	34.3535
ENSMUSG00000015652	Steap1	-0.14136	0.73618	0.0693665	0.868807	-0.0719933	0.868674	6.51143	11.895	21.7509	8.32657	2.99039	11.5131	15.2216	7.053	15.5326	29.2132	50.4974	35.1358	30.7959	35.3964	38.4424	27.9294	35.8004	30.7371	38.0366	35.9597	36.9465	40.284	43.8294	32.5843	35.5905	41.9955	26.3369	28.8955	23.6523	31.1126
ENSMUSG00000015653	Steap2	-0.192074	0.442793	0.205792	0.410831	0.0137188	0.957503	11.395	8.65093	8.48817	6.36737	14.0975	13.0148	10.1478	11.3933	14.1621	11.3364	13.9469	18.3613	8.46886	9.79723	8.12164	11.6527	7.41428	15.2564	13.8898	7.2358	17.1693	12.428	15.2359	14.4579	16.0816	13.9985	10.4073	9.28032	6.87566	9.72269
ENSMUSG00000015656	Hspa8	-0.15323	0.562828	0.327129	0.216242	0.173899	0.526198	42.3243	64.8819	66.3138	57.3064	58.9534	63.0716	55.8126	97.657	49.339	103.99	137.064	142.13	91.361	79.958	124.803	78.4244	134.94	138.205	133.555	140.988	189.731	192.42	138.167	141.342	139.725	132.073	129.56	158.187	174.642	116.24
ENSMUSG00000015659	Serac1	0.620775	0.265648	-0.731141	0.192364	-0.110366	0.852442	5.96881	3.2441	1.59153	2.44899	2.56319	4.50511	0.634234	1.08508	1.37053	2.3981	2.88557	2.72019	4.87601	4.74059	11.641	0.369926	4.87224	3.81409	3.63271	4.82387	1.08666	3.85698	0.417422	4.53159	3.1636	3.34747	2.76112	2.95283	1.37513	4.53726
ENSMUSG00000015668	Pdzd11	0.283425	0.405894	0.0897871	0.7913	0.373212	0.291281	37.4407	34.6037	30.2391	43.1022	52.1182	29.5335	38.6883	34.7225	61.2169	20.9288	10.3399	14.281	13.8581	21.1746	12.4532	23.3054	21.6073	18.173	11.9666	13.8138	17.6039	27.8559	23.7931	21.1474	27.6815	32.5618	29.098	25.5209	25.0274	22.2542
ENSMUSG00000015671	Psma2	0.259068	0.480141	-0.167473	0.648053	0.0915957	0.80993	153.019	194.105	255.706	231.674	42.7198	228.259	218.811	190.974	164.92	412.69	482.852	518.649	515.317	533.475	565.537	550.45	482.352	482.146	537	461.337	449.226	463.909	443.511	431.148	420.758	415.391	464.931	441.659	490.922	446.596
ENSMUSG00000015672	Mrpl32	-0.0653599	0.769907	0.175405	0.431111	0.110045	0.633863	27.131	31.3596	23.3425	33.3063	30.7583	23.0261	26.6378	38.5203	22.8421	18.9668	31.7412	29.0153	17.1944	12.9576	35.1938	18.4963	24.7849	30.2884	26.9248	30.2588	27.1666	31.7129	18.5753	29.1316	25.3088	34.3876	24.4253	15.186	31.078	25.0629
ENSMUSG00000015697	Setdb1	0.165977	0.465819	0.0870479	0.700561	0.253025	0.283559	28.7588	38.3885	42.4408	50.939	62.371	45.5517	56.4469	55.339	39.2884	26.161	35.5887	35.3624	23.0969	24.6511	25.4478	25.34	43.0028	25.3525	23.9331	36.3983	41.2932	39.2126	27.7586	23.7369	25.836	26.7798	36.9566	44.5034	38.5037	47.101
ENSMUSG00000015709	Arnt2	-0.22478	0.577625	0.110478	0.785727	-0.114302	0.784219	2.17048	4.32546	6.89664	1.46939	8.11677	3.50398	1.26847	2.71269	4.11158	3.70615	4.32835	8.16056	5.38928	3.79247	1.89505	3.88423	5.29591	6.5064	5.34222	2.19267	1.52133	2.14276	3.96551	4.53159	3.69086	0.912946	1.27437	2.531	1.92519	3.02484
ENSMUSG00000015711	Prune1	0.144771	0.691644	-0.281702	0.44054	-0.136931	0.718042	53.7193	60.0158	61.5392	51.9186	10.2528	68.5778	43.7622	45.5733	35.1769	102.246	119.27	139.183	133.962	138.425	143.753	109.128	102.953	102.307	139.325	117.746	81.9343	101.353	79.3103	110.269	112.835	79.7306	113.418	129.503	127.062	140.007
ENSMUSG00000015714	Cers2	0.22341	0.432378	0.0288315	0.919037	0.252241	0.393056	23.3326	33.5223	38.7273	43.1022	2.99039	36.0409	50.7388	47.7434	38.8316	36.8435	43.7644	46.0165	38.4948	54.6748	61.7245	49.5701	43.0028	42.6281	36.9681	40.3451	48.2478	52.2835	39.2377	55.2422	52.9902	41.9955	65.8422	62.0094	48.4047	62.0092
ENSMUSG00000015733	Capza2	-0.179711	0.253833	0.179578	0.254406	-0.000132979	0.999349	40.6965	54.0683	46.6849	37.2246	42.7198	52.5596	61.5207	53.1688	54.3642	78.7011	69.4941	75.7119	67.4943	61.6277	48.7299	49.5701	68.8469	58.7819	62.6108	67.3149	51.2905	57.6404	50.5081	52.4369	61.1629	63.2976	60.9571	65.3841	61.3309	66.5464
ENSMUSG00000015745	Plekho1	0.314499	0.464359	-0.610964	0.161956	-0.296465	0.517814	7.05405	7.56956	2.65255	6.85717	2.99039	5.50625	0	4.34031	5.02527	2.18009	5.77113	3.8536	5.90254	5.05663	4.33154	8.13838	3.17755	1.79487	7.26541	1.53487	4.56398	4.71408	2.50453	2.37369	5.00903	3.34747	1.06197	0.421833	3.30032	1.29636
ENSMUSG00000015747	Vps45	0.391598	0.159132	-0.847929	0.00299823	-0.45633	0.12872	4.34096	16.7612	13.2628	16.1633	19.6511	14.0159	4.43964	12.4784	12.3347	13.9526	6.73299	10.2007	15.1413	10.1133	11.9117	8.13838	6.3551	6.95511	4.70115	7.8936	13.6919	13.928	13.5662	11.0053	11.8635	12.7812	5.94704	11.1786	9.07588	8.21027
ENSMUSG00000015748	Prpf3	0.156164	0.357083	0.134563	0.425648	0.290727	0.0981348	60.7734	125.438	137.933	119.021	112.78	122.139	120.505	155.709	140.251	101.592	76.2271	93.3931	114.458	74.5853	100.167	87.4876	88.9714	86.8267	117.315	79.3745	57.5931	64.9258	82.6496	86.1001	94.6442	103.163	86.6568	90.2722	78.3826	114.08
ENSMUSG00000015749	Anp32e	0.187215	0.187378	-0.375019	0.00844215	-0.187805	0.204627	136.197	166.53	207.96	151.348	157.636	181.206	130.652	169.815	119.693	196.862	200.066	199.48	249.96	207.006	231.467	208.453	152.522	167.371	200.654	189.885	184.95	182.135	158.203	179.537	177.689	145.463	180.535	132.455	175.467	180.626
ENSMUSG00000015750	Aph1a	0.445859	0.0782948	0.00477907	0.984593	0.450638	0.0862785	13.0229	12.9764	9.01868	18.1225	13.2431	11.5131	20.2955	10.3082	14.1621	9.15636	12.0232	10.6541	15.3979	8.53307	12.4532	19.7911	9.95632	20.8653	13.035	12.4982	13.9093	9.64244	18.5753	19.4211	11.8635	13.6942	17.2039	18.5606	7.42572	12.0993
ENSMUSG00000015755	Tab2	-0.0949212	0.627354	-0.0336408	0.863722	-0.128562	0.52697	106.896	87.5906	70.0274	52.8982	90.9932	80.0909	92.5982	79.2107	74.4653	71.0708	62.0397	59.1641	61.8483	54.0428	85.0065	42.7265	41.9436	62.1473	58.337	50.6506	49.9865	48.6408	55.9346	58.2633	70.39	48.3862	72.4264	89.6395	48.6797	63.5216
ENSMUSG00000015757	Ppil4	-0.0849236	0.79478	0.306863	0.346981	0.22194	0.512152	125.345	190.32	181.435	210.613	200.783	185.21	187.733	221.356	223.853	95.4878	91.3763	94.0731	62.3616	50.8824	47.1055	53.8243	99.1395	94.9036	61.3286	114.676	98.6689	117.638	88.2849	85.6686	84.8898	114.118	100.675	94.7015	94.8842	111.703
ENSMUSG00000015759	Cnih1	0.168776	0.145403	0.00295946	0.979459	0.171736	0.153728	47.2079	54.0683	55.7036	62.2043	52.5454	58.0659	60.2523	62.9345	52.9937	61.6964	52.9021	64.3778	76.4764	68.8966	47.1055	55.119	65.6693	68.6537	58.337	61.8332	75.197	73.7111	74.0925	78.3317	88.0534	73.0357	62.8687	59.2675	54.1802	58.9843
ENSMUSG00000015766	Eps8	-0.304718	0.200495	0.40312	0.0896002	0.0984022	0.687487	23.3326	29.1969	33.9527	27.4287	21.3599	30.5346	37.4198	33.0949	42.9432	17.2227	26.6915	28.562	21.3005	18.6463	11.641	13.1324	18.8535	18.173	18.3772	18.4184	13.4746	16.4993	18.1579	14.0263	21.8815	22.5193	36.9566	23.2008	21.7271	30.0323
ENSMUSG00000015776	Med22	-0.167093	0.488564	0.281051	0.242355	0.113958	0.646367	10.3098	19.4646	13.7933	15.1837	11.9616	16.5187	24.1009	23.8717	13.7053	24.199	28.1343	20.6281	19.2474	14.5378	24.9064	14.2422	27.7506	26.6987	10.0434	19.734	21.0812	24.4275	18.5753	22.6579	17.6634	20.0848	39.9301	34.3794	24.7524	33.7053
ENSMUSG00000015790	Surf1	-0.098161	0.574036	0.581659	0.000664083	0.483498	0.00628672	26.0457	18.9239	21.7509	26.9389	23.9231	21.0239	26.6378	40.6904	27.4105	30.3032	29.0961	28.562	25.4066	28.7596	14.0775	22.7505	46.1804	39.2627	31.1985	47.8001	49.9865	55.0691	56.1433	42.2948	39.8086	48.3862	30.7972	33.9575	40.979	35.0017
ENSMUSG00000015804	Med28	-0.0517841	0.813442	0.140998	0.520117	0.0892137	0.694935	42.3243	47.0394	65.2528	48.0002	18.3695	54.5619	47.5676	65.1047	58.9327	76.303	80.7959	81.1523	77.7595	80.274	77.4263	63.4424	73.5073	81.4421	79.2785	89.4608	79.5437	83.3535	84.3193	92.5738	90.1625	73.6443	72.4264	67.7042	62.431	67.4106
ENSMUSG00000015806	Qdpr	0.217752	0.133235	-0.233754	0.107152	-0.0160027	0.915556	195.886	180.588	133.158	167.021	222.143	152.173	126.847	168.73	157.611	203.402	194.776	187.24	174.51	214.907	239.318	225.655	200.609	194.968	198.944	198.656	201.685	178.492	190.345	162.49	181.643	208.456	147.614	144.267	183.168	150.594
ENSMUSG00000015837	Sqstm1	-0.111271	0.52865	-0.399165	0.0249381	-0.510436	0.00566171	180.15	105.433	144.299	125.878	105.945	134.152	110.991	81.3808	83.6021	89.6016	81.5173	91.5796	101.37	72.3731	72.0119	92.4816	68.4232	68.4293	60.2602	78.4975	99.5383	74.1397	73.2576	81.7843	66.1719	78.5134	84.1081	62.4313	61.606	70.6515
ENSMUSG00000015839	Nfe2l2	-0.0134133	0.921604	0.149577	0.27135	0.136164	0.334892	126.43	141.659	136.872	117.062	135.422	130.148	128.75	143.23	165.834	118.161	81.2768	110.848	110.095	100.185	95.0232	90.0771	108.884	101.634	114.964	112.703	109.318	93.4245	118.548	122.784	161.607	119.292	80.7098	86.2648	103.685	103.277
ENSMUSG00000015846	Rxra	0.106324	0.701912	-0.164127	0.555702	-0.0578023	0.842112	16.8212	11.895	11.1407	10.7756	8.54397	14.0159	10.1478	11.3933	21.0147	21.5829	6.97345	23.3483	18.9908	15.1699	13.8068	26.6347	19.489	13.4615	10.4707	17.9799	18.4733	15.4279	13.5662	10.7895	15.5543	14.3028	23.5758	14.1314	15.1265	13.1796
ENSMUSG00000015850	Adamtsl4	-0.370905	0.364686	-0.0705198	0.867006	-0.441424	0.302339	8.13929	2.70341	4.24408	1.95919	2.56319	5.00568	2.53694	3.25523	0.456842	3.92416	3.36649	4.53365	3.59285	3.79247	4.60226	1.29474	3.38939	4.71153	3.63271	7.2358	8.0413	4.07125	3.13067	2.58948	5.79993	2.43452	0.212394	1.89825	2.47524	1.0803
ENSMUSG00000015869	Prpsap1	0.107298	0.524706	0.0576428	0.732138	0.164941	0.346028	148.135	130.845	146.421	164.572	208.473	156.678	123.041	167.102	222.939	155.658	119.27	111.754	121.644	104.609	89.3381	118.931	124.136	126.987	122.444	98.8893	118.664	94.4959	111.661	116.095	134.98	127.508	99.4005	116.637	108.36	115.808
ENSMUSG00000015880	Ncapg	0.018753	0.896559	0.0389765	0.786746	0.0577295	0.699807	81.3929	76.2363	77.985	88.1636	82.0221	74.5846	69.1316	86.8062	98.2211	65.8386	65.8871	65.5112	77.2463	57.8352	51.9785	52.8995	73.0836	63.0447	49.3621	75.2085	72.3717	68.7827	76.1796	51.7896	75.6627	65.1235	56.7092	55.471	58.8557	58.7683
ENSMUSG00000015882	Lcorl	-0.220894	0.599803	-0.31163	0.466028	-0.532524	0.227702	23.3326	15.1391	9.54919	7.34697	14.0975	13.0148	10.782	8.68062	16.4463	5.88623	3.84742	7.7072	8.21223	6.95287	7.85092	3.32934	4.6604	2.6923	1.70951	6.578	3.69465	4.71408	4.80036	5.61054	4.74539	4.26042	4.88507	2.95283	3.57535	1.72848
ENSMUSG00000015889	Lta4h	0.162634	0.57601	-0.16735	0.565176	-0.00471645	0.987578	8.13929	25.9528	20.6899	8.81636	14.9519	23.0261	18.3928	22.2441	12.7916	26.5971	33.9054	36.2692	37.7249	37.6087	39.2546	26.2648	31.14	32.3076	29.7027	33.3285	37.5985	38.9983	24.8366	23.7369	31.8996	21.6064	26.9741	24.0445	18.9768	23.9826
ENSMUSG00000015932	Dstn	0.0664892	0.787623	-0.0240654	0.922321	0.0424238	0.868456	558.355	675.854	576.665	713.146	1009.04	615.699	664.043	680.344	706.278	434.491	473.473	398.281	287.685	316.672	321.888	314.807	394.228	316.121	377.374	288.555	250.15	302.344	271.533	284.843	302.914	292.447	609.359	562.092	433.992	461.072
ENSMUSG00000015937	Macroh2a1	0.00488321	0.9683	-0.563996	5.5067e-06	-0.559113	1.41251e-05	282.162	213.57	197.88	205.225	202.065	192.218	133.823	115.018	105.074	187.051	192.612	183.386	226.35	185.515	149.709	221.771	144.684	161.762	157.489	153.048	148.655	149.994	154.238	127.1	162.134	159.157	101.312	106.724	104.51	109.542
ENSMUSG00000015942	Gtf2ird2	0.622018	0.257159	0.0396613	0.941288	0.66168	0.24493	3.25572	10.273	4.77459	8.81636	14.0975	7.50852	6.34234	6.51047	5.93895	3.48814	0.240464	2.94687	4.10611	1.26416	0	5.54889	6.99061	3.36538	7.69279	2.41193	3.25999	2.78559	12.1053	6.2579	2.89996	4.56473	2.76112	5.90566	6.32561	4.75331
ENSMUSG00000015943	Bola1	0.222952	0.167065	0.0414154	0.795256	0.264367	0.114125	23.3326	40.0105	25.4645	39.6736	31.6127	40.546	31.0775	35.8076	43.8569	34.2274	43.2835	38.9894	37.2117	44.8776	34.6523	39.7671	39.6134	43.7499	46.1567	41.2221	45.8571	47.3551	49.882	39.9211	53.2539	50.5164	26.3369	37.965	40.979	49.0456
ENSMUSG00000015944	Castor2	-0.417426	0.523514	0.624005	0.3376	0.206579	0.756985	3.25572	2.16273	6.89664	4.89798	2.56319	2.00227	8.24505	3.79777	5.48211	0	4.32835	3.62692	2.30969	2.52832	2.43649	0.184963	2.3302	3.58974	0	0.877067	0.651997	2.57132	2.50453	2.80527	3.42723	2.73884	0.212394	2.531	0.550053	1.0803
ENSMUSG00000015961	Adss	0.0894539	0.452856	0.0628307	0.596366	0.152285	0.217843	58.6029	98.4043	99.2055	109.225	82.8765	96.6096	99.5748	110.678	92.739	79.3551	104.602	90.4462	92.6442	83.1184	93.6696	70.286	94.4791	84.8075	95.0914	89.8993	108.884	98.3529	94.9636	86.7475	102.29	73.9487	92.3915	99.3416	104.235	115.592
ENSMUSG00000015971	Actr8	0.348632	0.0865154	-0.105458	0.601016	0.243174	0.251032	21.7048	24.3307	21.7509	26.9389	14.9519	27.0307	21.564	25.4993	27.4105	31.8293	21.4013	32.8689	50.0433	30.0238	31.4037	36.2528	31.3518	31.6345	38.2503	31.5744	34.1212	42.641	26.9237	38.6264	39.0177	25.5625	29.5228	30.7938	34.1033	35.0017
ENSMUSG00000015980	Lrrc27	0.49929	0.249163	-0.462022	0.285655	0.0372679	0.935105	1.08524	1.08137	8.48817	6.36737	5.98078	3.50398	6.34234	1.62762	5.02527	6.10424	4.80928	4.76033	6.4158	4.10851	9.74597	5.36393	0.847346	3.58974	9.18861	3.50827	4.78131	2.57132	4.59165	2.80527	1.5818	2.73884	5.94704	5.27291	11.0011	9.72269
ENSMUSG00000015994	Fnta	0.523534	0.0876716	0.140136	0.646697	0.66367	0.0368864	46.6653	60.0158	101.327	92.082	31.6127	71.5812	91.3298	90.0614	84.9727	96.1418	142.114	115.835	164.245	176.35	185.173	170.351	187.475	187.339	218.39	199.094	191.687	218.776	219.773	203.706	173.207	190.806	133.808	120.222	170.792	122.722
ENSMUSG00000016018	Mtrex	0.301594	0.0559937	0.0300318	0.848728	0.331626	0.042882	263.17	238.982	205.838	291.92	428.48	247.281	288.577	272.897	339.891	236.975	180.829	195.4	246.88	183.303	174.615	215.297	260.983	228.621	227.365	251.937	257.539	265.489	262.976	282.9	271.015	292.143	241.492	239.812	244.774	244.796
ENSMUSG00000016028	Celsr1	-0.217918	0.579501	-0.66762	0.111748	-0.885538	0.0392832	1.08524	8.11024	3.18306	4.40818	3.41759	2.00227	1.26847	2.71269	1.37053	6.32225	2.6451	6.3471	4.87601	5.05663	2.97794	3.69926	2.75388	4.26281	1.70951	3.72753	1.52133	4.92836	1.04356	1.29474	1.31816	1.21726	1.48676	2.95283	1.92519	2.37666
ENSMUSG00000016150	Tenm1	1.70218	0.0440096	-0.181103	0.816913	1.52108	0.0828723	0.54262	2.16273	1.59153	3.91838	4.69918	2.50284	1.9027	1.62762	5.02527	0.872035	0	0	0.256632	1.26416	4.06082	0.184963	1.05918	2.01923	1.49582	2.6312	0	0.642829	1.46098	0	0.263633	0.608631	1.06197	0.632749	4.1254	1.0803
ENSMUSG00000016181	Utp25	0.125679	0.603553	-0.061551	0.799132	0.0641282	0.798713	55.3472	84.8872	67.3748	67.1023	109.79	82.0931	54.5442	64.5621	82.2316	48.6159	57.4709	38.9894	41.0611	39.5049	38.7132	44.3912	59.5261	34.3268	61.9697	53.7203	42.3798	41.7839	31.3067	55.6738	55.8902	53.8638	50.5498	46.8234	35.2034	36.9462
ENSMUSG00000016200	Syt14	-0.427597	0.15961	-0.0517321	0.867942	-0.479329	0.130898	11.9376	16.7612	14.3238	5.38778	16.6607	10.5119	10.782	12.4784	7.76632	10.6824	9.37809	6.80047	4.61938	6.00475	6.76804	6.65867	4.0249	7.17947	7.26541	7.8936	4.99865	5.14264	5.00907	7.76843	11.5999	5.78199	10.6197	7.17116	10.726	8.64239
ENSMUSG00000016252	Atp5e	0.236304	0.200177	-0.14114	0.444025	0.0951645	0.619358	203.482	243.848	241.913	221.878	202.492	195.221	204.223	245.77	224.31	263.79	354.925	314.182	329.259	405.163	397.148	349.025	338.939	369.967	296.814	445.111	488.129	474.194	459.373	468.264	471.639	392.263	284.608	292.119	316.556	311.342
ENSMUSG00000016253	Nelfcd	0.226185	0.531412	-0.0574738	0.873619	0.168711	0.652866	351.075	269.801	276.926	345.797	671.556	296.336	279.697	368.926	389.23	205.146	120.232	170.465	116.254	104.925	54.415	183.114	216.921	149.423	124.153	167.081	184.733	171.421	172.395	237.369	219.079	316.792	150.587	155.445	164.741	195.318
ENSMUSG00000016256	Ctsz	0.0416896	0.845859	-0.181544	0.399078	-0.139855	0.531849	54.262	34.6037	24.934	29.8777	19.6511	29.0329	25.3694	33.0949	29.6948	47.5259	40.3979	39.6694	63.6448	38.5568	43.3154	48.2754	43.0028	42.8525	36.7544	41.0029	41.9452	41.3554	52.3865	43.3738	44.2903	47.4732	21.027	24.0445	40.1539	30.8965
ENSMUSG00000016257	Prelid3b	0.217804	0.119052	0.00623892	0.964148	0.224043	0.122564	55.8898	70.8295	53.5816	77.8779	93.9836	70.0795	87.5244	78.6681	83.1453	70.6348	70.9369	66.4179	79.8126	63.84	55.4979	61.9627	64.3983	70.8973	63.6792	72.1387	81.4997	58.926	74.5099	82.4317	118.371	97.0766	61.8067	68.3369	83.058	72.5961
ENSMUSG00000016262	Sertad4	-0.877655	0.472305	-0.695698	0.588968	-1.57335	0.22897	2.7131	2.70341	1.06102	0	2.13599	0.500568	1.9027	1.62762	0	0.654026	0.480928	1.58678	1.53979	0	0	1.10978	0	0	0	0.219267	2.60799	0.214276	0	0	1.84543	0	0	0	0	0
ENSMUSG00000016308	Ube2a	-0.00509693	0.985483	0.227552	0.415492	0.222455	0.443302	19.5343	32.441	48.2765	31.8369	8.54397	37.042	52.6415	33.0949	41.1158	53.4121	66.1276	49.1901	49.7866	56.8871	67.1389	45.5009	60.3734	64.8396	53.8495	59.6405	73.4584	71.1398	67.205	56.1054	70.39	43.2128	61.5943	63.6968	50.3299	49.0456
ENSMUSG00000016319	Slc25a5	0.025125	0.959756	0.171302	0.730762	0.196427	0.703804	27.6736	75.1549	61.0087	48.49	18.3695	64.5733	46.2991	91.6891	41.5727	180.729	209.444	202.201	169.634	207.954	194.919	148.155	215.014	243.429	200.654	232.861	237.762	262.274	293.239	212.769	258.888	141.507	165.243	165.358	213.421	185.811
ENSMUSG00000016344	Ppdpf	-0.33153	0.245525	0.0573672	0.842192	-0.274163	0.354917	13.0229	18.3832	9.54919	20.5715	5.12638	15.5176	9.51352	11.3933	10.0505	21.8009	25.9701	18.3613	8.46886	15.802	10.8289	19.6061	25.2086	16.8269	12.3939	27.8469	26.2972	18.8563	22.7495	17.0474	26.0997	16.1287	19.9651	18.9825	15.6765	11.2351
ENSMUSG00000016346	Kcnq2	0.109911	0.818072	-0.542757	0.26648	-0.432845	0.394648	1.08524	4.86615	3.18306	0.489798	3.41759	2.50284	2.53694	1.08508	1.37053	5.45022	4.08789	6.3471	5.38928	6.95287	4.87299	5.91882	5.08408	0.673075	6.62435	8.98993	3.04265	4.71408	3.54809	3.66843	4.48176	3.9561	2.54873	2.95283	0.82508	1.72848
ENSMUSG00000016382	Pls3	-0.0641811	0.880855	0.136767	0.749105	0.0725855	0.870014	15.1933	18.9239	14.8543	18.1225	6.40798	12.0136	11.4162	9.7657	14.1621	4.57818	3.36649	4.53365	1.53979	12.6416	7.5802	5.36393	12.922	7.17947	5.5559	7.45507	3.91198	5.14264	15.2359	4.10001	7.38172	8.82515	3.18591	4.21833	7.70074	7.56209
ENSMUSG00000016386	Mpped2	0.331855	0.411192	0.186833	0.635152	0.518688	0.212476	6.51143	5.94751	7.42715	4.89798	3.41759	6.00681	8.24505	3.79777	3.65474	1.96208	2.40464	4.30696	9.23876	7.26891	3.51938	3.32934	7.83795	3.58974	9.82968	9.2092	5.43331	8.57106	6.47005	1.07895	4.74539	3.04315	3.6107	10.7567	8.52582	6.04967
ENSMUSG00000016409	Nkap	-0.312337	0.177239	0.386706	0.0943644	0.0743684	0.755097	47.2079	40.5512	46.1544	43.592	23.9231	36.0409	51.373	36.3501	34.72	30.5212	18.5157	27.4286	19.2474	18.0143	12.9946	32.1836	30.0808	31.4102	30.1301	35.9597	55.2024	48.4265	32.7677	38.4106	41.1267	39.2567	35.4698	21.5135	26.6776	33.0571
[truncated: 10,602 more rows]
