# Supplementary material for: Genome-wide screening in pluripotent cells identifies Mtf1 as a suppressor of mutant huntingtin toxicity
Source: Nat Commun. 2023 Jul 5;14:3962. doi: 10.1038/s41467-023-39552-9 (PMC10322923; doi:10.1038/s41467-023-39552-9)
Supplement: Supplementary file 5 — Supplementary Data 2 [file 41467_2023_39552_MOESM5_ESM.xlsx]

## Sheet: Supplementary Table 2
Supplementary Data 2. This table reports differential expression analysis for the following comparisons: Q128_Mtf1 vs Q128_mCherry; Q15_Mtf1 vs Q15_mCherry. For differential analysis not adjusted p-values were calculated with two-tailed Wald test. Number of biological replicates included in the analysis: n = 4 for Q128, n = 3 for Q15, n = 3 for Q128_Mtf1, n = 4 for Q15_Mtf1. Differentially espres…
		Differential expression analysis
Annotations		Q128_Mtf1 vs Q128		Q15_Mtf1 vs Q15
EnsemblID	Symbols	Log2FC	P-value	Log2FC	P-value	regulated_in:
ENSMUSG00000000001	Gnai3	0.0776805	0.760118	-0.38796	0.125267	None
ENSMUSG00000000028	Cdc45	-0.234826	0.200106	-0.113049	0.538934	None
ENSMUSG00000000031	H19	-1.2299	0.00190729	-0.0137076	0.972712	Q128_Mtf1
ENSMUSG00000032359	Ctsh	-6.19176	0.000136353	-3.50603	0.0212524	Q15_Mtf1+Q128_Mtf1
ENSMUSG00000000056	Narf	0.226493	0.646927	0.112462	0.826445	None
ENSMUSG00000000078	Klf6	-0.193903	0.219881	-0.166726	0.313487	None
ENSMUSG00000000085	Scmh1	-0.723372	0.0169042	-0.511607	0.097932	None
ENSMUSG00000000088	Cox5a	0.0228161	0.775652	0.0669685	0.403063	None
ENSMUSG00000000120	Ngfr	0.636939	0.00774757	0.520713	0.0263099	None
ENSMUSG00000000126	Wnt9a	-1.65501	0.430771	-0.0860942	0.965846	None
ENSMUSG00000000127	Fer	-0.136886	0.630914	-0.584192	0.0387802	None
ENSMUSG00000000131	Xpo6	-0.10309	0.548241	0.0652043	0.701247	None
ENSMUSG00000014329	Bicc1	-5.72287	0.000115881	-2.29811	0.0232939	Q15_Mtf1+Q128_Mtf1
ENSMUSG00000020734	Grin2c	-5.62436	0.00189383	-3.63809	0.0404722	Q15_Mtf1+Q128_Mtf1
ENSMUSG00000000148	Brat1	-0.18671	0.708584	0.120588	0.804052	None
ENSMUSG00000000149	Gna12	-0.317876	0.36304	-0.449709	0.201325	None
ENSMUSG00000000167	Pih1d2	-1.5238	0.339955	-1.13419	0.418424	None
ENSMUSG00000000168	Dlat	-0.162921	0.340528	-0.404094	0.0200201	None
ENSMUSG00000000171	Sdhd	0.48904	0.289843	-0.541548	0.241785	None
ENSMUSG00000000184	Ccnd2	-0.978141	0.069855	-0.479643	0.366338	None
ENSMUSG00000000194	Gpr107	0.0762843	0.63267	0.604869	0.000120941	None
ENSMUSG00000000202	Btbd17	-2.91479	0.326749	-1.03291	0.70977	None
ENSMUSG00000000223	Drp2	-0.589772	0.834738	-1.64322	0.510375	None
ENSMUSG00000000244	Tspan32	0.654185	0.563563	0.159672	0.88498	None
ENSMUSG00000000247	Lhx2	-0.357708	0.768936	-0.92848	0.488987	None
ENSMUSG00000072479	Xlr5b	-5.51506	0.000509334	-3.55693	0.0185674	Q15_Mtf1+Q128_Mtf1
ENSMUSG00000000275	Trim25	0.147267	0.243582	0.0113166	0.9275	None
ENSMUSG00000000276	Dgke	0.268384	0.375054	0.177942	0.531074	None
ENSMUSG00000000278	Scpep1	0.0794372	0.572771	-0.0734857	0.600927	None
ENSMUSG00000000282	Mnt	-0.379403	0.142648	0.066606	0.794234	None
ENSMUSG00000000295	Hddc2	0.470168	0.0101991	-0.0192306	0.914815	None
ENSMUSG00000000296	Tpd52l1	0.261355	0.206242	0.432213	0.0356305	None
ENSMUSG00000000301	Pemt	-0.403334	0.530333	0.330001	0.608624	None
ENSMUSG00000000303	Cdh1	-0.224683	0.0105954	-0.428831	1.25439e-06	None
ENSMUSG00000018920	Cxcl16	-5.47548	0.000468516	-3.49454	0.00385676	Q15_Mtf1+Q128_Mtf1
ENSMUSG00000000308	Ckmt1	0.305072	0.355772	-0.643448	0.0384106	None
ENSMUSG00000000317	Bcl6b	0.285588	0.708633	-0.997906	0.246185	None
ENSMUSG00000000320	Alox12	-0.313742	0.79996	-0.0187155	0.988034	None
ENSMUSG00000000325	NA	-0.145003	0.573145	0.191307	0.446553	None
ENSMUSG00000000326	Comt	-0.388638	0.0448123	0.0256936	0.89039	None
ENSMUSG00000000339	Rtca	-0.081619	0.681419	-0.137452	0.490917	None
ENSMUSG00000000340	Dbt	0.462181	0.124454	-0.0114149	0.968969	None
ENSMUSG00000000346	Dazap2	-0.0751653	0.676491	-0.213208	0.239249	None
ENSMUSG00000000355	Mcts1	0.419039	0.0527942	0.1991	0.35022	None
ENSMUSG00000000365	Rnf17	-1.12399	5.372e-05	-0.328998	0.19583	Q128_Mtf1
ENSMUSG00000000374	Trappc10	-0.103584	0.784406	-0.22848	0.547793	None
ENSMUSG00000000378	Ccm2	0.102656	0.6246	-0.393775	0.0584095	None
ENSMUSG00000000384	Tbrg4	0.134031	0.266812	0.271251	0.0239531	None
ENSMUSG00000000399	Ndufa9	-0.411544	0.00346345	-0.176862	0.209426	None
ENSMUSG00000033016	Nfatc1	-5.19014	0.0149712	-4.58565	0.0263197	Q15_Mtf1+Q128_Mtf1
ENSMUSG00000000409	Lck	-0.18254	0.389484	-0.180838	0.388936	None
ENSMUSG00000000416	Cttnbp2	1.7387	0.0105931	0.954937	0.144762	Q128_Mtf1
ENSMUSG00000000420	Galnt1	-0.305728	0.0723659	0.149828	0.375192	None
ENSMUSG00000000439	Mkrn2	-0.351002	0.173921	-0.29816	0.249651	None
ENSMUSG00000000441	Raf1	0.425468	0.148842	-0.13425	0.64937	None
ENSMUSG00000000486	Septin1	0.375775	0.0410849	0.262883	0.144139	None
ENSMUSG00000000489	Pdgfb	-0.598299	0.492023	-2.70144	0.00218965	Q15_Mtf1
ENSMUSG00000000530	Acvrl1	-1.97517	0.386887	-4.15884	0.0789494	None
ENSMUSG00000022113	Trim52	-5.02587	0.00392466	-3.40157	0.0487178	Q15_Mtf1+Q128_Mtf1
ENSMUSG00000000532	Acvr1b	-0.262866	0.400588	-0.39611	0.211127	None
ENSMUSG00000000538	Tom1l2	0.223472	0.582535	0.54523	0.171929	None
ENSMUSG00000000544	Gpa33	0.598515	0.00336104	0.665919	0.000896869	None
ENSMUSG00000000552	Zfp385a	-0.175405	0.546695	0.155511	0.595501	None
ENSMUSG00000000555	Itga5	0.159972	0.699354	-1.15385	0.012027	Q15_Mtf1
ENSMUSG00000000561	Wdr77	-0.074767	0.652458	0.336963	0.0405831	None
ENSMUSG00000000563	Atp5pb	-0.0587829	0.613049	-0.185975	0.110627	None
ENSMUSG00000000568	Hnrnpd	0.0372325	0.673931	0.149538	0.0894541	None
ENSMUSG00000000581	C1d	-0.062354	0.789129	-0.298456	0.202143	None
ENSMUSG00000000594	Gm2a	-1.20325	4.15751e-08	-0.319586	0.155292	Q128_Mtf1
ENSMUSG00000000600	Krit1	-0.176534	0.541312	0.140551	0.61931	None
ENSMUSG00000000605	Clcn4	0.246368	0.740847	0.515618	0.483	None
ENSMUSG00000000627	Sema4f	-0.520857	0.561395	-0.67239	0.459973	None
ENSMUSG00000000628	Hk2	-0.252616	0.0161879	-0.722391	5.9141e-12	None
ENSMUSG00000000631	Myo18a	-0.77707	3.09742e-05	-0.715454	0.000105159	None
ENSMUSG00000000632	Sez6	-0.992219	0.130759	-0.0712621	0.908285	None
ENSMUSG00000000708	Kat2b	-0.195879	0.360041	-0.022978	0.914052	None
ENSMUSG00000000711	Rab5b	-0.310821	0.294616	-0.19455	0.505373	None
ENSMUSG00000000730	Dnmt3l	0.155467	0.133895	-0.0608025	0.557399	None
ENSMUSG00000000731	Aire	0.349306	0.410789	-1.90664	3.35905e-05	Q15_Mtf1
ENSMUSG00000000732	Icosl	0.315343	0.559815	0.0459111	0.929926	None
ENSMUSG00000000738	Spg7	-0.648684	4.63147e-06	-0.317537	0.028364	None
ENSMUSG00000000739	Sult5a1	0.600406	0.376526	-0.379295	0.577628	None
ENSMUSG00000000740	Rpl13	0.245094	0.00545279	0.179159	0.0426224	None
ENSMUSG00000000743	Chmp1a	-0.0383547	0.801276	0.0713338	0.640772	None
ENSMUSG00000000751	Rpa1	-0.130335	0.196581	-0.402443	6.83448e-05	None
ENSMUSG00000000759	Tubgcp3	-0.429399	0.155528	0.313137	0.316054	None
ENSMUSG00000000776	Polr3d	-0.260671	0.046239	-0.0891906	0.495063	None
ENSMUSG00000000782	Tcf7	-0.138457	0.722571	-0.00304983	0.993678	None
ENSMUSG00000000787	Ddx3x	-0.0103776	0.881943	0.113172	0.105702	None
ENSMUSG00000000791	Il12rb1	-0.385699	0.759361	1.41942	0.318886	None
ENSMUSG00000000792	Slc5a5	0.971243	0.345711	2.62597	0.0425676	Q15_Mtf1
ENSMUSG00000000804	Usp32	0.282147	0.379023	-0.59367	0.0596236	None
ENSMUSG00000000811	Txnrd3	-0.261444	0.302327	0.126893	0.609848	None
ENSMUSG00000000823	Zfp512b	-0.00391993	0.984111	0.376499	0.0581909	None
ENSMUSG00000000826	Dnajc5	-0.156352	0.271544	-0.273567	0.0533596	None
ENSMUSG00000000827	Tpd52l2	0.128482	0.40717	0.187923	0.223973	None
ENSMUSG00000000838	Fmr1	0.068223	0.727827	0.0418738	0.829486	None
ENSMUSG00000000861	Bcl11a	0.266365	0.867808	-2.50521	0.16036	None
ENSMUSG00000000876	Pxmp4	0.138227	0.639439	0.560104	0.0613345	None
ENSMUSG00000000881	Dlg3	0.0935579	0.738399	-0.46311	0.104864	None
ENSMUSG00000000884	Gnb1l	0.0876331	0.783372	0.223504	0.49201	None
ENSMUSG00000000901	Mmp11	0.149373	0.675205	-0.0567558	0.878533	None
ENSMUSG00000000902	Smarcb1	0.0403033	0.749416	0.269701	0.0317166	None
ENSMUSG00000000903	Vpreb3	-0.657857	0.743272	-0.899562	0.715456	None
ENSMUSG00000000915	Hip1r	-0.321992	0.521366	-0.436728	0.397113	None
ENSMUSG00000000916	Nsun5	0.763266	0.00133854	0.190502	0.414595	None
ENSMUSG00000000934	Top1mt	-0.635366	0.302833	-0.677275	0.255728	None
ENSMUSG00000000938	Hoxa10	2.27294	0.260956	-1.33252	0.473419	None
ENSMUSG00000000948	Gm38393	0.0335132	0.972221	-0.873056	0.31811	None
ENSMUSG00000000957	Mmp14	0.525267	0.14963	-0.270317	0.47094	None
ENSMUSG00000000958	Slc7a7	-0.0888182	0.723193	-0.10455	0.672299	None
ENSMUSG00000000959	Oxa1l	-0.113913	0.426835	0.0933915	0.513869	None
ENSMUSG00000000976	Heatr6	0.487036	0.0792205	0.67136	0.0141059	None
ENSMUSG00000052415	Tchh	-5.0172	0.0116358	4.12642	0.0395692	Q15_Mtf1+Q128_Mtf1
ENSMUSG00000001016	Ilf2	0.117044	0.447359	0.0884762	0.564143	None
ENSMUSG00000001017	Chtop	-0.0248917	0.786528	-0.225383	0.0127712	None
ENSMUSG00000001018	Snapin	-0.233379	0.393976	-0.389409	0.158365	None
ENSMUSG00000001025	S100a6	-1.27721	4.91689e-07	-0.383136	0.110177	Q128_Mtf1
ENSMUSG00000001029	Icam2	-3.02861	0.126982	-0.805425	0.602395	None
ENSMUSG00000001034	Mapk7	0.000731077	0.997396	0.401041	0.0765706	None
ENSMUSG00000001036	Epn2	0.0573633	0.673086	0.0857099	0.517477	None
ENSMUSG00000001039	B9d1	-0.0420073	0.838639	0.103345	0.617499	None
ENSMUSG00000001052	Sec24b	0.0893324	0.811949	-0.344865	0.351739	None
ENSMUSG00000001053	N4bp3	-0.224464	0.349709	0.113711	0.639465	None
ENSMUSG00000001054	Rmnd5b	-0.203739	0.187194	-0.336716	0.0297132	None
ENSMUSG00000001056	Nhp2	0.277959	0.00714874	0.309962	0.00240076	None
ENSMUSG00000001062	Vps9d1	-0.0275345	0.94357	0.237785	0.546962	None
ENSMUSG00000001065	Zfp276	0.0694694	0.892712	-0.621417	0.23192	None
ENSMUSG00000001076	C1ql4	4.43856	0.0185615	-2.84952	0.13913	Q128_Mtf1
ENSMUSG00000001082	Mfsd10	0.0746306	0.628739	0.219427	0.151469	None
ENSMUSG00000001089	Luzp1	0.282463	0.0223677	-0.227643	0.062457	None
ENSMUSG00000001095	Slc13a2	-3.82918	0.250456	-4.13086	0.203166	None
ENSMUSG00000001098	Kctd10	-0.24032	0.420381	0.178196	0.543007	None
ENSMUSG00000001100	Poldip2	0.124569	0.445379	0.256638	0.113036	None
ENSMUSG00000001105	Ift20	0.206717	0.105653	-0.0244896	0.848598	None
ENSMUSG00000001120	Pcbp3	-0.0477893	0.91765	-1.09332	0.0234344	Q15_Mtf1
ENSMUSG00000001123	Lgals9	0.862353	0.293	0.542791	0.512345	None
ENSMUSG00000001127	Araf	-0.0164572	0.932353	0.0200008	0.915878	None
ENSMUSG00000001128	Cfp	0.709641	0.202113	0.232161	0.686446	None
ENSMUSG00000001131	Timp1	-0.220231	0.212223	0.310653	0.0791777	None
ENSMUSG00000001134	Uxt	0.52429	0.08548	0.0111754	0.970823	None
ENSMUSG00000001138	Cnnm3	-0.0852157	0.632475	0.243416	0.173032	None
ENSMUSG00000001143	Lman2l	-0.0572498	0.866762	0.202218	0.5553	None
ENSMUSG00000001150	Mcm3ap	0.265948	0.0496893	0.491413	0.000256408	None
ENSMUSG00000001151	Pcnt	0.138397	0.284797	0.629484	8.08386e-07	None
ENSMUSG00000001156	Mxd1	-0.699454	0.190343	0.650116	0.230251	None
ENSMUSG00000001157	Gmcl1	-0.417892	0.00658775	-0.214799	0.164799	None
ENSMUSG00000001158	Snrnp27	-0.250267	0.00595479	-0.149485	0.0968817	None
ENSMUSG00000001166	Oas1c	-1.40718	0.396698	-1.53214	0.379857	None
ENSMUSG00000030996	Art1	-4.81945	0.0124032	-5.54084	0.00237906	Q15_Mtf1+Q128_Mtf1
ENSMUSG00000001175	Calm1	0.24084	0.00533984	0.0234529	0.785308	None
ENSMUSG00000001211	Agpat3	-0.772843	0.0617968	-1.83743	1.75592e-05	Q15_Mtf1
ENSMUSG00000001227	Sema6b	1.21352	0.372129	5.17769	0.00153373	Q15_Mtf1
ENSMUSG00000001228	Uhrf1	-0.204644	0.0134748	-0.223546	0.00623392	None
ENSMUSG00000001229	Dpp9	0.129882	0.596093	-0.144585	0.555366	None
ENSMUSG00000001240	Ramp2	-0.17717	0.87114	-0.537222	0.637531	None
ENSMUSG00000001247	Lsr	-0.28117	0.131627	-0.602337	0.00157051	None
ENSMUSG00000001248	Gramd1a	0.252565	0.451162	-0.351921	0.287736	None
ENSMUSG00000001249	Hpn	1.62943	0.104067	0.308115	0.749629	None
ENSMUSG00000001270	Ckb	0.156339	0.143322	0.614728	7.71188e-09	None
ENSMUSG00000001280	Sp1	-0.132225	0.201285	-0.049071	0.631966	None
ENSMUSG00000001281	Itgb7	-0.65192	0.0522317	-1.80006	1.84168e-07	Q15_Mtf1
ENSMUSG00000001285	Myg1	0.260644	0.107242	0.488256	0.00244036	None
ENSMUSG00000001288	Rarg	0.269889	0.0412738	0.0890222	0.497016	None
ENSMUSG00000001289	Pfdn5	0.153356	0.239051	-0.0504437	0.694261	None
ENSMUSG00000001300	Efnb2	0.763527	0.581158	0.266318	0.835948	None
ENSMUSG00000001305	Rrp15	-0.027955	0.857033	0.238552	0.119532	None
ENSMUSG00000001313	Rnd2	0.181658	0.392648	-0.56732	0.00812958	None
ENSMUSG00000001323	Srr	0.518036	0.647352	-0.542541	0.648998	None
ENSMUSG00000001333	Sync	-2.37982	0.610756	3.42765	0.468235	None
ENSMUSG00000094690	1600014C23Rik	-4.68906	0.0406801	-4.43655	0.045858	Q15_Mtf1+Q128_Mtf1
ENSMUSG00000001348	Acp5	-0.401169	0.23517	-1.53459	2.08068e-05	Q15_Mtf1
ENSMUSG00000001349	Cnn1	0.861	0.711485	-0.00237223	0.999024	None
ENSMUSG00000001366	Fbxo9	-0.313461	0.32995	-0.501807	0.113425	None
ENSMUSG00000001376	Vps50	0.25253	0.440254	-0.257993	0.419536	None
ENSMUSG00000001380	Hars	0.0400053	0.774476	0.092716	0.505209	None
ENSMUSG00000001383	Zmat2	0.179594	0.024925	0.218118	0.00589711	None
ENSMUSG00000001403	Ube2c	0.539734	9.81619e-09	0.215938	0.0195093	None
ENSMUSG00000001415	Smg5	-0.180183	0.270836	-0.0309949	0.84713	None
ENSMUSG00000001416	Cct3	-0.156989	0.0399173	-0.0289705	0.703812	None
ENSMUSG00000001418	Glmp	-0.0499948	0.812565	-0.179451	0.392626	None
ENSMUSG00000001419	Mef2d	0.0444721	0.864864	-0.0160069	0.951616	None
ENSMUSG00000001420	Tmem79	0.609821	0.0971781	1.0699	0.00707457	Q15_Mtf1
ENSMUSG00000001424	Snd1	0.0926633	0.593726	-0.100385	0.567998	None
ENSMUSG00000001435	Col18a1	0.155516	0.382746	0.455238	0.00995863	None
ENSMUSG00000001436	Slc19a1	-0.638779	0.0133787	-0.0921442	0.714786	None
ENSMUSG00000001440	Kpnb1	0.261574	0.0367894	0.0871953	0.483499	None
ENSMUSG00000001441	Npepps	-0.239512	0.0153767	0.0949365	0.329255	None
ENSMUSG00000001444	Tbx21	-2.02534	0.102474	0.0864857	0.949689	None
ENSMUSG00000001445	Mrpl10	-0.407192	0.00157566	-0.0298744	0.814915	None
ENSMUSG00000032372	Plscr2	-4.68553	0.01394	3.95828	0.0393494	Q15_Mtf1+Q128_Mtf1
ENSMUSG00000001472	Tcf25	0.0996978	0.366274	0.00612638	0.956385	None
ENSMUSG00000001473	Tubb6	-0.553277	0.00713447	-0.945995	5.67032e-06	None
ENSMUSG00000001482	Def8	0.305262	0.115384	0.250144	0.199825	None
ENSMUSG00000001493	Meox1	-5.06661	0.0190271	-2.57399	0.189198	Q128_Mtf1
ENSMUSG00000001504	Irx2	0.287776	0.769551	-0.571672	0.563781	None
ENSMUSG00000001506	Col1a1	-0.283188	0.848049	0.881651	0.567712	None
ENSMUSG00000001507	Itga3	-0.66185	0.0315875	-0.573029	0.0652501	None
ENSMUSG00000001517	Foxm1	0.269661	0.182678	-0.00392477	0.984668	None
ENSMUSG00000001518	Itfg2	0.250338	0.38017	0.705003	0.0149686	None
ENSMUSG00000001521	Tulp3	-0.14927	0.507595	0.144671	0.520795	None
ENSMUSG00000001524	Gtf2h4	-0.0941671	0.576353	0.107736	0.516899	None
ENSMUSG00000001525	Tubb5	-0.185398	0.0109182	0.0946434	0.19397	None
ENSMUSG00000001542	Ell2	0.447228	0.043319	0.41797	0.0593186	None
ENSMUSG00000001552	Jup	0.233553	0.111442	0.676551	3.48386e-06	None
ENSMUSG00000001555	Fkbp10	-0.628064	0.331401	-0.811981	0.226347	None
ENSMUSG00000001558	Klhl10	-1.31037	0.243991	-3.72265	0.0106465	Q15_Mtf1
ENSMUSG00000001566	Mnx1	-0.948432	0.665542	-1.7768	0.482673	None
ENSMUSG00000001569	Nom1	0.407789	0.0344475	0.197587	0.300883	None
ENSMUSG00000001576	Ergic1	-0.294827	0.141179	-0.244901	0.225731	None
ENSMUSG00000001583	Tnk1	0.564451	0.299369	-0.589327	0.290343	None
ENSMUSG00000001588	Acap1	0.0895106	0.874465	-0.252492	0.672679	None
ENSMUSG00000001604	Tcea3	0.692177	8.30721e-08	0.647584	3.1886e-07	None
ENSMUSG00000001627	Ifrd1	-0.475976	0.000128871	-0.54791	1.36027e-05	None
ENSMUSG00000001630	Stk38l	0.139663	0.586933	0.143745	0.570634	None
ENSMUSG00000001632	Brpf1	0.455096	0.0200447	0.224909	0.246438	None
ENSMUSG00000001642	Akr1b3	0.627622	0.0195555	0.366896	0.173831	None
ENSMUSG00000001655	Hoxc13	-0.371027	0.32964	-0.053775	0.881545	None
ENSMUSG00000001665	Gstt3	-1.76065	0.0729367	-1.60305	0.133558	None
ENSMUSG00000001666	Ddt	0.109718	0.468326	-0.262459	0.0850803	None
ENSMUSG00000001674	Ddx18	0.315178	0.0203486	-0.0914248	0.495714	None
ENSMUSG00000001687	Ubl3	0.244389	0.116293	0.36593	0.0161556	None
ENSMUSG00000001700	Gramd3	2.34412	0.0546426	0.518876	0.651283	None
ENSMUSG00000001707	Eef1e1	0.157319	0.441307	0.196573	0.334445	None
ENSMUSG00000001729	Akt1	-0.228726	0.281646	-0.393516	0.0762619	None
ENSMUSG00000001750	Tcirg1	0.313118	0.36364	-0.659266	0.0588248	None
ENSMUSG00000001751	Naglu	-0.0516567	0.976889	-0.739951	0.640779	None
ENSMUSG00000001755	Coasy	-0.376655	0.0992493	0.163203	0.481767	None
ENSMUSG00000001761	Smo	-0.539416	0.257996	-0.931478	0.043181	None
ENSMUSG00000001763	Tspan33	-0.328327	0.645161	-1.46923	0.0477279	Q15_Mtf1
ENSMUSG00000001767	Crnkl1	0.27133	0.130934	0.233105	0.191547	None
ENSMUSG00000001768	Rin2	-0.563913	0.556969	-1.13844	0.231888	None
ENSMUSG00000001774	Chordc1	0.483623	0.000124502	0.214368	0.0830044	None
ENSMUSG00000001783	Rtcb	0.197031	0.0342834	-0.0652924	0.482152	None
ENSMUSG00000001785	Pwp1	-0.0306851	0.8331	-0.0180322	0.900587	None
ENSMUSG00000001786	Fbxo7	-0.689721	0.00634626	-0.539785	0.0302093	None
ENSMUSG00000001794	Capns1	-0.124624	0.302908	-0.0274604	0.816998	None
ENSMUSG00000001802	Lrp3	-1.39537	0.0955464	-1.16101	0.195196	None
ENSMUSG00000001819	Hoxd13	-0.0169605	0.987989	-0.739209	0.514837	None
ENSMUSG00000001827	Folr1	0.192977	0.186702	0.912052	2.69402e-10	None
ENSMUSG00000001829	Clpb	-0.194154	0.230429	0.163396	0.313915	None
ENSMUSG00000001833	Septin7	0.16734	0.153768	-0.10007	0.391041	None
ENSMUSG00000001844	Zdhhc4	0.418462	0.0281648	0.427531	0.0173213	None
ENSMUSG00000001847	Rac1	-0.150528	0.189943	-0.377038	0.00115596	None
ENSMUSG00000001855	Nup214	-0.0167403	0.942989	0.0997719	0.664448	None
ENSMUSG00000003657	Calb2	-4.56583	0.000231453	-1.81669	0.0180412	Q15_Mtf1+Q128_Mtf1
ENSMUSG00000001870	Ltbp1	-1.34096	0.0692103	-1.14847	0.109858	None
ENSMUSG00000001891	Ugp2	0.361257	0.224992	-0.0551218	0.852158	None
ENSMUSG00000001909	Trmt1	0.360542	0.00154801	0.0144277	0.900329	None
ENSMUSG00000001910	Nacc1	0.293629	0.036871	0.38898	0.00589786	None
ENSMUSG00000001911	Nfix	-0.898377	0.16351	-0.5177	0.461763	None
ENSMUSG00000001918	Slc1a5	-0.18866	0.400601	-0.472675	0.032583	None
ENSMUSG00000001924	Uba1	0.0295378	0.749378	-0.0133809	0.884776	None
ENSMUSG00000001930	Vwf	-2.25256	0.0206891	-1.72155	0.0944042	Q128_Mtf1
ENSMUSG00000001942	Siae	-0.0859374	0.785619	-0.467112	0.143751	None
ENSMUSG00000001943	Vsig2	0.478252	0.501475	0.00834834	0.990856	None
ENSMUSG00000001946	Esam	0.76361	0.358605	0.953856	0.236491	None
ENSMUSG00000001948	Spa17	-0.187038	0.752071	0.0963987	0.872327	None
ENSMUSG00000001962	Fam50a	0.285451	0.0749579	-0.426312	0.00740366	None
ENSMUSG00000001964	Emd	-0.272922	0.0586484	0.0307958	0.831353	None
ENSMUSG00000001983	Taco1	-0.492059	0.384237	-0.235482	0.688407	None
ENSMUSG00000001985	Grik3	-0.143056	0.714536	0.78214	0.0351036	None
ENSMUSG00000001995	Sipa1l2	-0.061607	0.794064	-0.259644	0.289413	None
ENSMUSG00000001998	Ap4e1	0.160434	0.636122	-0.842488	0.0104871	None
ENSMUSG00000001999	Blvra	-0.30901	0.442453	-0.303069	0.428563	None
ENSMUSG00000002006	Pdzd4	0.458314	0.0149614	0.0346457	0.855793	None
ENSMUSG00000002010	Idh3g	-0.00132473	0.991708	-0.0202746	0.873015	None
ENSMUSG00000002012	Pnck	0.407321	0.605557	-0.68477	0.376112	None
ENSMUSG00000002014	Ssr4	-0.183087	0.0662247	0.561282	1.87292e-08	None
ENSMUSG00000002015	Bcap31	0.0224644	0.862306	0.0389165	0.759603	None
ENSMUSG00000002017	Fam98a	0.324393	0.298565	-0.455132	0.141451	None
ENSMUSG00000002028	Kmt2a	-0.183034	0.305915	0.3448	0.0508542	None
ENSMUSG00000002031	Ift46	-0.172073	0.437122	-0.076888	0.729718	None
ENSMUSG00000002043	Trappc6a	-0.826982	0.00391017	-0.690882	0.0170448	None
ENSMUSG00000002052	Supt6	0.455482	0.0604317	0.379295	0.116485	None
ENSMUSG00000002055	Spag5	-0.250113	0.182263	0.253315	0.174401	None
ENSMUSG00000002058	Unc119	0.136792	0.544077	-0.209237	0.351175	None
ENSMUSG00000002059	Rab34	-0.165176	0.478154	0.151387	0.520799	None
ENSMUSG00000002064	Sdf2	0.416986	0.10003	-0.135234	0.598598	None
ENSMUSG00000002068	Ccne1	-0.145774	0.210108	-0.0230553	0.841964	None
ENSMUSG00000002076	Hsf2bp	0.237171	0.00972784	0.00502957	0.957105	None
ENSMUSG00000002083	Bbc3	-0.285369	0.2758	-0.142128	0.582979	None
ENSMUSG00000002100	Mybpc3	0.899415	0.273521	-1.09501	0.209779	None
ENSMUSG00000002102	Psmc3	0.235866	0.00635663	0.248394	0.00401907	None
ENSMUSG00000002103	Acp2	0.143376	0.642666	0.409823	0.167276	None
ENSMUSG00000002104	Rapsn	0.203147	0.610412	-0.268235	0.48405	None
ENSMUSG00000002105	Slc39a13	-0.347678	0.55777	-0.734806	0.217612	None
ENSMUSG00000002107	Celf2	0.365678	0.286436	0.394666	0.234494	None
ENSMUSG00000002108	Nr1h3	1.07975	0.595798	3.4668	0.100755	None
ENSMUSG00000002109	Ddb2	-0.550629	0.384263	0.17208	0.780216	None
ENSMUSG00000002111	Spi1	-0.950624	0.171447	-0.955978	0.158765	None
ENSMUSG00000002129	Sf3a1	0.190961	0.17006	0.123053	0.374148	None
ENSMUSG00000002147	Stat6	-0.0889908	0.713865	-0.127157	0.595053	None
ENSMUSG00000032186	Tmod2	-4.32884	8.38088e-05	-1.95714	0.0168765	Q15_Mtf1+Q128_Mtf1
ENSMUSG00000002204	Napsa	0	1	-2.83647	0.440236	None
ENSMUSG00000002205	Vrk3	0.290547	0.245491	0.502433	0.0434341	None
ENSMUSG00000002210	Smg9	-0.681356	0.0837138	-0.518346	0.180729	None
ENSMUSG00000002221	Paxip1	-0.0632741	0.789854	-0.0708041	0.764184	None
ENSMUSG00000002222	Rmnd5a	0.637896	0.00708532	-0.175787	0.441004	None
ENSMUSG00000002227	Mov10	-0.115166	0.407933	-0.21107	0.135836	None
ENSMUSG00000002228	Ppm1j	-0.0731758	0.826791	-0.518076	0.120353	None
ENSMUSG00000002233	Rhoc	-0.50804	0.000729443	-0.670386	1.33306e-05	None
ENSMUSG00000002249	Tead3	0.683815	0.579954	-0.565996	0.639245	None
ENSMUSG00000002250	Ppard	0.164343	0.696977	0.133122	0.746401	None
ENSMUSG00000002257	Def6	0.654626	0.00855574	-0.106145	0.666202	None
ENSMUSG00000002265	Peg3	0.660974	0.0043073	0.355148	0.114916	None
ENSMUSG00000002274	Metrn	-0.17697	0.520998	-0.148124	0.587467	None
ENSMUSG00000002279	Lmf1	-0.30114	0.389446	0.105385	0.768444	None
ENSMUSG00000002280	Ciao3	0.130627	0.625505	0.314145	0.242281	None
ENSMUSG00000002289	Angptl4	0.365286	0.19914	-0.214709	0.455031	None
ENSMUSG00000002297	Dbf4	0.290318	0.00896257	0.0776971	0.481875	None
ENSMUSG00000002307	Daxx	0.145578	0.263889	0.382317	0.0029088	None
ENSMUSG00000002308	Cd320	0.0339404	0.833445	0.761427	2.8935e-06	None
ENSMUSG00000002319	Ipo4	0.343924	0.0172176	0.392538	0.00529011	None
ENSMUSG00000002320	Tm9sf1	-1.02586	0.356447	0.593284	0.557815	None
ENSMUSG00000002324	Rec8	0.135502	0.848912	0.0829525	0.908632	None
ENSMUSG00000002325	Irf9	0.434768	0.110633	0.188185	0.474118	None
ENSMUSG00000002326	Gmpr2	0.252922	0.431424	-0.236727	0.462467	None
ENSMUSG00000002329	Mdp1	-0.0958872	0.661783	-0.368509	0.090163	None
ENSMUSG00000002332	Dhrs1	-0.22373	0.206825	0.0716559	0.693257	None
ENSMUSG00000002342	Tmem161a	-0.514072	0.010666	-0.0397467	0.84774	None
ENSMUSG00000002343	Armc6	0.388577	0.157727	0.164311	0.55424	None
ENSMUSG00000002345	Borcs8	0.496071	0.0385921	0.337349	0.164777	None
ENSMUSG00000002346	Slc25a42	-0.67317	0.489167	-0.818959	0.413571	None
ENSMUSG00000002365	Snx9	0.572183	0.342761	0.270395	0.642489	None
ENSMUSG00000002372	Ranbp3	0.293463	0.0572021	0.273691	0.0780488	None
ENSMUSG00000002379	Ndufa11	-0.0389413	0.719736	0.123826	0.253732	None
ENSMUSG00000002384	Bmp8b	-0.526835	0.795818	-0.199845	0.916149	None
ENSMUSG00000002393	Nr2f6	0.241312	0.307545	-0.165863	0.494586	None
ENSMUSG00000002395	Use1	-0.0572439	0.635669	0.651011	8.66132e-08	None
ENSMUSG00000002396	Ocel1	0.404694	0.0941931	-0.0587866	0.811539	None
ENSMUSG00000002409	Dyrk1b	-0.247512	0.694947	0.634162	0.280606	None
ENSMUSG00000002413	Braf	0.236527	0.318293	-0.323816	0.162495	None
ENSMUSG00000002416	Ndufb2	-0.261997	0.0488156	-0.173476	0.196268	None
ENSMUSG00000002428	Hltf	0.446705	0.0954501	-0.532592	0.0440061	None
ENSMUSG00000002455	Prpf6	0.344686	0.0228318	0.100629	0.503311	None
ENSMUSG00000002458	Rgs19	0.686027	0.0454385	-0.189193	0.585702	None
ENSMUSG00000002459	Rgs20	-4.63939	0.0150597	0.708491	0.677564	Q128_Mtf1
ENSMUSG00000002475	Abhd3	3.02916	0.0978825	-2.23416	0.17885	None
ENSMUSG00000002477	Snrpd1	-0.00704327	0.936348	0.030994	0.726555	None
ENSMUSG00000002486	Tchp	-0.430602	0.151419	-0.224734	0.44823	None
ENSMUSG00000002489	Tiam1	-0.819387	0.0260776	-0.299122	0.419378	None
ENSMUSG00000002496	Tsc2	0.154078	0.500712	-0.0628042	0.781562	None
ENSMUSG00000002500	Rpl3l	-0.720466	0.373133	-1.34642	0.110464	None
ENSMUSG00000002504	Slc9a3r2	0.101136	0.690924	-0.194898	0.439106	None
ENSMUSG00000002524	Puf60	0.0880474	0.353707	0.312309	0.00099996	None
ENSMUSG00000002546	Golga2	-0.045792	0.82614	-0.02274	0.914072	None
ENSMUSG00000002550	Uck1	-0.166883	0.51027	-0.387402	0.130643	None
ENSMUSG00000002578	Ikzf4	0.529813	0.375772	0.718146	0.26204	None
ENSMUSG00000002580	Mien1	-0.564427	0.000186571	-0.145073	0.33816	None
ENSMUSG00000002602	Axl	-0.812719	0.366124	1.07693	0.259834	None
ENSMUSG00000002603	Tgfb1	-0.744835	0.342692	-2.30348	0.00719186	Q15_Mtf1
ENSMUSG00000002608	Ccdc97	-0.14692	0.545986	-0.126707	0.597903	None
ENSMUSG00000002617	Zfp40	-1.16048	0.201398	-0.263721	0.771611	None
ENSMUSG00000002625	Akap8l	-0.19433	0.399523	-0.32659	0.157866	None
ENSMUSG00000002635	Pdcd2l	0.214889	0.210385	0.108164	0.534954	None
ENSMUSG00000002658	Gtf2f1	0.140997	0.271089	0.190794	0.13449	None
ENSMUSG00000002660	Clpp	-0.116291	0.369477	0.214709	0.0981893	None
ENSMUSG00000002661	Alkbh7	0.530972	0.00178173	0.802861	2.75143e-06	None
ENSMUSG00000002668	Dennd1c	1.05644	0.523114	0.683469	0.660331	None
ENSMUSG00000002679	Med6	0.459469	0.0483899	0.36253	0.12106	None
ENSMUSG00000002688	Prkd1	-3.90895	0.0366497	1.47395	0.33599	Q128_Mtf1
ENSMUSG00000002718	Cse1l	0.132612	0.313891	-0.155843	0.236961	None
ENSMUSG00000002728	Naa20	-0.152566	0.591873	0.0999467	0.719348	None
ENSMUSG00000002731	Prkra	-0.777402	0.0574685	-0.567773	0.156367	None
ENSMUSG00000002732	Fkbp7	-0.903904	0.276498	0.583078	0.504309	None
ENSMUSG00000002733	Plekha3	-0.124202	0.645528	0.739905	0.00705806	None
ENSMUSG00000002741	Ykt6	0.424922	0.00887824	-0.120272	0.454276	None
ENSMUSG00000002748	Baz1b	0.328535	0.00676019	0.230358	0.0547562	None
ENSMUSG00000002763	Pex6	0.882149	0.012784	0.0224758	0.949486	None
ENSMUSG00000002767	Mrpl2	-0.0612705	0.607002	0.0907256	0.446231	None
ENSMUSG00000002768	Mea1	0.354831	0.168098	0.560525	0.0296228	None
ENSMUSG00000002769	Gnmt	-0.206267	0.858646	-1.46336	0.220614	None
ENSMUSG00000002778	Kdelr1	-0.194979	0.105753	0.0224752	0.85211	None
ENSMUSG00000002781	Tmem143	-0.4079	0.239478	-1.1152	0.00152032	Q15_Mtf1
ENSMUSG00000002797	Ggct	0.222059	0.411659	-0.654525	0.0119763	None
ENSMUSG00000002799	Jag2	-0.289802	0.558343	-0.692136	0.192266	None
ENSMUSG00000002803	Btbd6	0.512199	0.224591	-0.164704	0.688556	None
ENSMUSG00000002804	Nudt14	-0.0436494	0.864788	0.601612	0.0207679	None
ENSMUSG00000002808	Epdr1	-0.90557	0.0548573	-1.82261	0.00103636	Q15_Mtf1
ENSMUSG00000002812	Flii	-0.141975	0.538388	0.228686	0.325842	None
ENSMUSG00000002814	Top3a	0.775894	0.00896752	0.0551022	0.85051	None
ENSMUSG00000002820	Atg4d	0.247009	0.265133	0.160495	0.4731	None
ENSMUSG00000002825	Qtrt1	0.324439	0.0383531	0.282621	0.0687896	None
ENSMUSG00000002833	Hdgfl2	0.0380266	0.776997	0.230766	0.083757	None
ENSMUSG00000002835	Chaf1a	0.322001	0.00805214	0.117715	0.321695	None
ENSMUSG00000002844	Adprh	-0.0243087	0.806319	-0.053583	0.586158	None
ENSMUSG00000002845	Tmem39a	-0.316439	0.0878635	-0.517419	0.0054821	None
ENSMUSG00000002846	Timmdc1	0.360047	0.302928	-0.130525	0.705398	None
ENSMUSG00000002847	Pla1a	0.529705	0.152435	-0.785265	0.0385842	None
ENSMUSG00000002870	Mcm2	-0.386707	0.000568142	-0.155289	0.162495	None
ENSMUSG00000002871	Tpra1	0.508359	0.184729	-0.130313	0.734269	None
ENSMUSG00000002881	Nab1	-0.3664	0.369807	-0.251669	0.544939	None
ENSMUSG00000002885	Adgre5	-0.233568	0.231769	-0.508241	0.0119697	None
ENSMUSG00000002897	Il17ra	-0.260135	0.567245	0.00109834	0.997998	None
ENSMUSG00000002900	Lamb1	-1.43987	0.000314142	0.00644852	0.986942	Q128_Mtf1
ENSMUSG00000002908	Kcnn1	0.00245298	0.997674	-1.44063	0.099911	None
ENSMUSG00000002910	Arrdc2	-0.539495	0.211137	-0.394183	0.389722	None
ENSMUSG00000002948	Map2k7	-0.0507465	0.805901	0.229457	0.273123	None
ENSMUSG00000002949	Timm44	-0.32975	0.0119258	-0.228433	0.0898944	None
ENSMUSG00000002957	Ap2a2	-0.296245	0.0181673	0.0560641	0.652088	None
ENSMUSG00000002963	Pnkp	-0.241725	0.301479	0.267525	0.264373	None
ENSMUSG00000002968	Med25	0.216196	0.126366	0.123983	0.377071	None
ENSMUSG00000002980	Bcam	0.250333	0.280243	-0.0331968	0.884672	None
ENSMUSG00000002981	Clptm1	0.0892492	0.540499	0.23607	0.106568	None
ENSMUSG00000002983	Relb	0.491114	0.169946	0.230808	0.526165	None
ENSMUSG00000002984	Tomm40	0.421123	0.000552259	0.233762	0.0532468	None
ENSMUSG00000002985	Apoe	-0.262505	0.00913045	-0.937174	1.60063e-20	None
ENSMUSG00000002996	Hbp1	-0.26429	0.162447	-0.172803	0.353929	None
ENSMUSG00000002997	Prkar2b	1.6475	0.0290869	-0.467102	0.541083	Q128_Mtf1
ENSMUSG00000003031	Cdkn1b	0.370975	0.0298593	0.00513372	0.976904	None
ENSMUSG00000003032	Klf4	-0.511264	2.69633e-06	0.300473	0.00473009	None
ENSMUSG00000003033	Ap1m1	-0.30564	0.0913488	-0.31515	0.0830157	None
ENSMUSG00000003037	Rab8a	0.101116	0.242025	-0.107618	0.221557	None
ENSMUSG00000003038	Hmgn2	0.12282	0.48733	0.0556314	0.751148	None
ENSMUSG00000003039	Fam32a	-0.14977	0.107094	0.232279	0.0127331	None
ENSMUSG00000067338	Tuba3b	-4.30831	1.6497e-05	-3.94809	3.40959e-06	Q15_Mtf1+Q128_Mtf1
ENSMUSG00000003062	Stard3nl	0.0985463	0.65189	0.617523	0.00541081	None
ENSMUSG00000003068	Stk11	-0.0388718	0.767163	0.0733555	0.573595	None
ENSMUSG00000003070	Efna2	0.128569	0.581535	-0.121893	0.61587	None
ENSMUSG00000003072	Atp5d	-0.231481	0.0416516	-0.0587981	0.604612	None
ENSMUSG00000003099	Ppp5c	0.426346	0.00580076	0.261778	0.0873225	None
ENSMUSG00000003119	Cdk12	0.244369	0.0938539	0.370257	0.00803579	None
ENSMUSG00000003123	Lipe	0.0119431	0.974082	0.402421	0.276618	None
ENSMUSG00000003131	Pafah1b2	0.216702	0.259974	0.296114	0.117918	None
ENSMUSG00000003134	Tbc1d8	-1.41886	0.0427728	0.386154	0.557647	Q128_Mtf1
ENSMUSG00000003135	Cnot11	0.358793	0.0636889	0.308898	0.103219	None
ENSMUSG00000003153	Slc2a3	-0.604883	1.30627e-09	-0.876783	1.75581e-18	None
ENSMUSG00000003154	Foxj2	0.642236	0.163432	0.198252	0.680945	None
ENSMUSG00000003161	Sri	-0.427247	0.0442219	-0.298747	0.177639	None
ENSMUSG00000003166	Dgcr2	-0.0712852	0.677414	-0.250547	0.143116	None
ENSMUSG00000060550	H2-Q7	-4.16822	0.0296388	-3.80532	0.0360476	Q15_Mtf1+Q128_Mtf1
ENSMUSG00000003190	Bcl2l12	0.181043	0.694158	0.062667	0.894874	None
ENSMUSG00000003198	Zfp959	0.913231	0.119842	-0.132955	0.810968	None
ENSMUSG00000003199	Mpnd	0.43062	0.00378559	0.185768	0.219235	None
ENSMUSG00000003200	Sh3gl1	-0.379785	0.0604739	0.117364	0.552597	None
ENSMUSG00000003206	Ebi3	-0.869122	0.632555	1.60272	0.453758	None
ENSMUSG00000003208	Yju2	0.189462	0.619433	0.8531	0.020254	None
ENSMUSG00000003226	Ranbp2	0.277539	0.188898	0.0559782	0.783683	None
ENSMUSG00000003228	Grk5	1.40884	0.0477804	0.091388	0.89047	Q128_Mtf1
ENSMUSG00000003233	Dvl3	0.0864414	0.80327	0.781847	0.0216859	None
ENSMUSG00000003234	Abcf3	0.0992516	0.70683	0.66153	0.0120447	None
ENSMUSG00000003235	Eif2b5	0.408841	0.000146731	0.745114	3.14896e-12	None
ENSMUSG00000003269	Cyth2	0.359096	0.0604124	0.468815	0.0134419	None
ENSMUSG00000003271	Sult2b1	-1.33405	0.188429	1.50304	0.158584	None
ENSMUSG00000003273	Car11	0.0500375	0.964167	1.67244	0.192547	None
ENSMUSG00000003279	Dlgap1	-0.340427	0.666554	-0.169103	0.836688	None
ENSMUSG00000003282	Plag1	-1.12228	0.395561	-1.09128	0.340929	None
ENSMUSG00000003283	Hck	-0.811201	0.0363625	-0.959243	0.0248465	None
ENSMUSG00000003299	Mrpl4	-0.0995208	0.418622	-0.14622	0.232733	None
ENSMUSG00000003308	Keap1	0.118438	0.509994	0.363715	0.0445743	None
ENSMUSG00000003309	Ap1m2	-0.468351	0.410766	0.626208	0.295576	None
ENSMUSG00000003316	Glg1	-0.173661	0.0772638	-0.462993	2.68785e-06	None
ENSMUSG00000003341	Atp8b3	0.328291	0.910747	0.278493	0.925929	None
ENSMUSG00000003344	Btbd2	-0.345652	0.160205	0.0547449	0.823453	None
ENSMUSG00000003345	Csnk1g2	-0.00143657	0.991535	-0.167941	0.207612	None
ENSMUSG00000003346	Abhd17a	-0.376352	0.061769	0.0837077	0.679205	None
ENSMUSG00000003348	Mob3a	0.0558461	0.863143	0.0456615	0.886394	None
ENSMUSG00000003352	Cacnb3	0.95072	0.000674469	0.788103	0.00431263	None
ENSMUSG00000003354	Ccdc65	-2.4998	0.237166	-1.72604	0.375129	None
ENSMUSG00000003355	Fkbp11	-0.0865014	0.678748	-0.248681	0.248555	None
ENSMUSG00000003360	Ddx23	-0.121016	0.585432	-0.0261749	0.903855	None
ENSMUSG00000003363	Pld3	-0.18959	0.294625	0.218213	0.234002	None
ENSMUSG00000003378	Grik5	-0.975695	0.303695	-0.827352	0.365555	None
ENSMUSG00000003380	Rabac1	-0.0879752	0.589421	0.444476	0.00627477	None
ENSMUSG00000003382	Etv3	0.474091	0.377646	-0.592823	0.255577	None
ENSMUSG00000003402	Prkcsh	-0.226615	0.0725705	0.059802	0.63767	None
ENSMUSG00000003410	Elavl3	-0.849071	0.0782314	-1.88651	0.000246683	Q15_Mtf1
ENSMUSG00000003411	Rab3b	-0.239741	0.859945	-0.439942	0.690073	None
ENSMUSG00000003418	St8sia6	-0.577051	0.23117	-1.18907	0.0147665	Q15_Mtf1
ENSMUSG00000003420	Fcgrt	-0.067567	0.844698	0.556986	0.126865	None
ENSMUSG00000003421	Nosip	0.140444	0.420264	0.205854	0.239227	None
ENSMUSG00000003423	Pih1d1	0.131214	0.464421	0.483862	0.00684868	None
ENSMUSG00000003429	Rps11	0.310609	0.10131	0.219688	0.247005	None
ENSMUSG00000003435	Supt5	-0.132687	0.299312	0.257833	0.0428897	None
ENSMUSG00000003436	Dll3	0.601144	0.318808	0.260397	0.675965	None
ENSMUSG00000003437	Paf1	0.287717	0.108287	-0.0316243	0.856198	None
ENSMUSG00000003438	Timm50	-0.229534	0.104434	-0.194725	0.167174	None
ENSMUSG00000003444	Med29	0.315803	0.162183	-0.0365411	0.863463	None
ENSMUSG00000003452	Bicd1	0.690879	0.175703	-0.492205	0.33741	None
ENSMUSG00000003458	Ncstn	-0.0820176	0.851693	0.176787	0.678239	None
ENSMUSG00000003464	Pex19	-0.171071	0.370667	0.2111	0.265245	None
ENSMUSG00000003469	Phyhip	-3.8547	0.00954014	-1.65272	0.154362	Q128_Mtf1
ENSMUSG00000003500	Impdh1	-0.0811345	0.644536	-0.0272556	0.875973	None
ENSMUSG00000055805	Fmnl1	-3.86981	0.0366691	-4.23153	0.0250408	Q15_Mtf1+Q128_Mtf1
ENSMUSG00000003526	Prodh	-0.00199793	0.995802	-0.364773	0.332371	None
ENSMUSG00000003527	Ess2	0.879526	0.00502407	0.736011	0.0236196	None
ENSMUSG00000003528	Slc25a1	-0.108984	0.455581	-0.210364	0.150982	None
ENSMUSG00000003531	Dgcr6	-0.0890034	0.767183	0.160777	0.594068	None
ENSMUSG00000003534	Ddr1	-0.0753308	0.805473	-0.429443	0.169185	None
ENSMUSG00000003541	Ier3	-0.340875	0.192404	-2.12543	7.68827e-15	Q15_Mtf1
ENSMUSG00000003546	Klc4	-0.00417604	0.986131	0.309795	0.204466	None
ENSMUSG00000003549	Ercc1	-0.182795	0.419197	0.0856252	0.692244	None
ENSMUSG00000003559	As3mt	0.632638	0.174944	-0.966947	0.0310561	None
ENSMUSG00000003573	Homer3	0.376314	0.153246	0.647221	0.0230021	None
ENSMUSG00000003575	Crtc1	1.1724	0.0394143	0.451856	0.42151	Q128_Mtf1
ENSMUSG00000003581	Rnf215	0.189989	0.752533	0.174343	0.770317	None
ENSMUSG00000003585	Sec14l2	-0.597704	0.422714	-0.309471	0.681902	None
ENSMUSG00000003604	Aven	0.238232	0.160313	0.016137	0.924771	None
ENSMUSG00000003623	Crot	0.354142	0.269302	-0.136237	0.67792	None
ENSMUSG00000003644	Rps6ka1	-0.0921349	0.52364	0.137206	0.337701	None
ENSMUSG00000048217	Nags	-3.66293	0.0205582	-5.80654	0.000242723	Q15_Mtf1+Q128_Mtf1
ENSMUSG00000003660	Snrnp200	-0.155165	0.276916	-0.134195	0.33706	None
ENSMUSG00000003662	Ciao1	0.548863	0.0246954	-0.0913521	0.708076	None
ENSMUSG00000003680	Taf6l	-0.262812	0.123988	0.0424749	0.799532	None
ENSMUSG00000003721	Insig2	-0.186752	0.616965	-0.188603	0.610133	None
ENSMUSG00000003731	Kpna6	0.317042	0.30124	-0.208836	0.490226	None
ENSMUSG00000003746	Man1a	0.209806	0.884534	0.226411	0.880984	None
ENSMUSG00000003752	Itpkc	-0.43328	0.301128	0.548012	0.195464	None
ENSMUSG00000003762	Coq8b	-0.530408	0.126438	-0.445308	0.188307	None
ENSMUSG00000003778	Brd8	0.42824	0.00016954	0.545426	1.05097e-06	None
ENSMUSG00000003779	Kif20a	-0.147548	0.267683	0.0723551	0.58772	None
ENSMUSG00000003808	Farsa	-0.007969	0.962592	0.0799906	0.637826	None
ENSMUSG00000003809	Gcdh	-0.132116	0.500925	-0.128347	0.516664	None
ENSMUSG00000003810	Mast2	0.0372441	0.882337	-0.133003	0.600314	None
ENSMUSG00000003812	Dnase2a	0.392746	0.079796	0.292847	0.192306	None
ENSMUSG00000003813	Rad23a	0.222572	0.188583	0.150243	0.375719	None
ENSMUSG00000003814	Calr	0.305923	0.00017256	0.286483	0.00043826	None
ENSMUSG00000003824	Syce2	-0.118533	0.31658	-0.30709	0.0123118	None
ENSMUSG00000003847	Nfat5	0.604274	0.0850135	0.432828	0.23711	None
ENSMUSG00000003848	Nob1	0.0105226	0.947106	0.127139	0.436805	None
ENSMUSG00000003849	Nqo1	-0.357143	0.134645	-0.540033	0.0283762	None
ENSMUSG00000003863	Ppfia3	0.303168	0.482391	0.10195	0.814787	None
ENSMUSG00000003865	Gys1	-0.543803	0.0013609	-0.0102656	0.95192	None
ENSMUSG00000003868	Ruvbl2	0.129556	0.462249	0.078557	0.657315	None
ENSMUSG00000003872	Lin7b	0.205605	0.774661	-0.726825	0.314443	None
ENSMUSG00000003873	Bax	0.374392	0.0843199	0.215439	0.314918	None
ENSMUSG00000003923	Tfam	0.0446015	0.76013	-0.00225173	0.98766	None
ENSMUSG00000003929	Zfp81	-0.220003	0.580794	-0.654336	0.104237	None
ENSMUSG00000003934	Efnb3	0.618396	0.426803	0.85753	0.311807	None
ENSMUSG00000003948	Mmd	-0.0508064	0.932726	-1.0745	0.0725798	None
ENSMUSG00000003949	Hlf	-0.284398	0.840491	-0.0367944	0.978698	None
ENSMUSG00000003955	Fam162a	-0.0476948	0.755831	-0.248488	0.118523	None
ENSMUSG00000003970	Rpl8	0.0573893	0.425936	0.207839	0.00396442	None
ENSMUSG00000003992	Ssbp2	0.883841	0.422531	-0.763377	0.452748	None
ENSMUSG00000004018	Fancl	0.614561	0.00333996	-0.140431	0.497915	None
ENSMUSG00000004032	Gstm5	-0.929123	0.128497	-0.950109	0.123471	None
ENSMUSG00000004035	Gstm7	0.910154	0.320044	0.197604	0.81732	None
ENSMUSG00000004038	Gstm3	2.12573	0.211607	-1.54513	0.342902	None
ENSMUSG00000004040	Stat3	-0.183798	0.135524	-0.153609	0.211419	None
ENSMUSG00000004043	Stat5a	0.187962	0.645974	-0.914415	0.0210769	None
ENSMUSG00000035208	Slfn8	-3.60742	0.00146237	-6.14582	5.23717e-06	Q15_Mtf1+Q128_Mtf1
ENSMUSG00000004054	Map3k11	0.408868	0.379897	0.887183	0.0446472	None
ENSMUSG00000004056	Akt2	-0.145245	0.315661	0.554231	9.3429e-05	None
ENSMUSG00000004069	Dnaja3	0.079225	0.74608	-0.136195	0.574576	None
ENSMUSG00000004070	Hmox2	0.115027	0.455811	0.0700944	0.652377	None
ENSMUSG00000004071	Cdip1	-0.0766194	0.774551	0.592942	0.0253237	None
ENSMUSG00000004085	Map3k20	-0.0518415	0.904349	-0.794163	0.0577785	None
ENSMUSG00000004096	Cwc15	0.00737855	0.943632	0.194315	0.0595455	None
ENSMUSG00000004098	Col5a3	0.440091	0.583199	-1.3133	0.111273	None
ENSMUSG00000004099	Dnmt1	-0.121172	0.189364	-0.0438966	0.635343	None
ENSMUSG00000004100	Ppan	0.460728	5.6869e-05	0.641357	2.8016e-08	None
ENSMUSG00000004113	Cacna1b	0.289647	0.854516	-1.09231	0.505578	None
ENSMUSG00000004127	Trmt10a	0.192173	0.215569	0.270079	0.0792733	None
ENSMUSG00000004151	Etv1	1.08598	0.000561606	0.299112	0.30304	Q128_Mtf1
ENSMUSG00000004187	Kifc2	-0.0615897	0.934233	-0.692597	0.358312	None
ENSMUSG00000004207	Psap	-0.939836	1.85618e-06	-0.737883	0.000183773	None
ENSMUSG00000004221	Ikbkg	0.142757	0.739965	-0.189978	0.656668	None
ENSMUSG00000004233	Wars2	0.867502	0.13731	0.0365932	0.949448	None
ENSMUSG00000004263	Atn1	0.341918	0.459582	0.0591464	0.897311	None
ENSMUSG00000004264	Phb2	-0.107702	0.27646	0.0120049	0.903264	None
ENSMUSG00000004266	Ptpn6	-0.103631	0.613629	-0.581022	0.00501261	None
ENSMUSG00000004267	Eno2	-0.853959	0.27798	-0.845417	0.356943	None
ENSMUSG00000004268	Emg1	0.0247111	0.853371	-0.120774	0.365192	None
ENSMUSG00000004270	Lpcat3	0.0341625	0.841567	-0.261014	0.127352	None
ENSMUSG00000004285	Atp6v1f	-0.448469	2.9131e-07	-0.112805	0.197	None
ENSMUSG00000004317	Clcn5	-0.45802	0.133659	-0.486671	0.10384	None
ENSMUSG00000004319	Clcn3	-0.491409	2.16483e-05	-0.695742	4.86017e-09	None
ENSMUSG00000004328	Hif3a	0.786188	0.136817	1.52096	0.0152561	Q15_Mtf1
ENSMUSG00000004356	Utp20	0.182949	0.173416	0.0972791	0.458064	None
ENSMUSG00000004359	Spic	3.08907	0.000112747	1.22672	0.0865447	Q128_Mtf1
ENSMUSG00000004360	9330159F19Rik	3.25606	0.0113701	0.45552	0.672907	Q128_Mtf1
ENSMUSG00000004364	Cul3	0.572224	4.30532e-05	-0.0179118	0.89555	None
ENSMUSG00000004371	Il11	3.90018	0.0436158	-0.118163	0.944171	Q128_Mtf1
ENSMUSG00000004383	Large1	-0.00396703	0.991497	0.478899	0.20275	None
ENSMUSG00000004393	Ddx56	0.141445	0.35796	0.388838	0.0109963	None
ENSMUSG00000004394	Tmed4	-0.488727	0.162833	0.514917	0.141739	None
ENSMUSG00000004415	Col26a1	-1.07117	0.422955	-2.01707	0.150247	None
ENSMUSG00000004446	Bid	0.0425132	0.842757	0.288865	0.176883	None
ENSMUSG00000004451	Ralb	-0.715187	0.00625155	-0.59857	0.0240569	None
ENSMUSG00000004455	Ppp1cc	0.27969	0.315447	0.592856	0.0342394	None
ENSMUSG00000004460	Dnajb11	0.317905	0.0668859	-0.15445	0.368759	None
ENSMUSG00000004462	Tbccd1	-0.285532	0.319993	-0.082984	0.781498	None
ENSMUSG00000004473	Clec11a	-0.310728	0.832832	1.11263	0.463076	None
ENSMUSG00000004500	Zfp324	0.726627	0.209261	1.08691	0.0641063	None
ENSMUSG00000004508	Gab2	2.63002	0.278483	1.01877	0.658439	None
ENSMUSG00000004530	Coro1c	0.0404534	0.712656	0.0672149	0.543155	None
ENSMUSG00000004535	Tax1bp1	0.29706	0.0716814	0.0324886	0.840807	None
ENSMUSG00000004558	Ndrg2	-0.532495	0.0114909	-0.858437	0.000181012	None
ENSMUSG00000004561	Mettl17	-0.0374775	0.895115	-0.226516	0.422928	None
ENSMUSG00000042002	Foxn4	-3.56138	0.0253154	-3.52819	0.0179463	Q15_Mtf1+Q128_Mtf1
ENSMUSG00000004565	Pnpla6	0.178881	0.303018	-0.00839268	0.961225	None
ENSMUSG00000004567	Mcoln1	-0.185696	0.453036	-0.308472	0.222945	None
ENSMUSG00000004568	Arhgef18	-0.0554582	0.758559	0.316998	0.0834768	None
ENSMUSG00000004591	Pkn2	0.0914558	0.516102	0.253865	0.0661171	None
ENSMUSG00000004610	Etfb	-0.244057	0.0606896	0.2595	0.0458324	None
ENSMUSG00000004626	Stxbp2	-0.277639	0.146178	-0.0438371	0.821382	None
ENSMUSG00000004631	Sgce	1.73045	0.118016	-0.188409	0.855888	None
ENSMUSG00000004633	Chn2	0.8173	0.36614	0.270148	0.762932	None
ENSMUSG00000004637	Wwox	-0.925916	0.0157208	0.526041	0.157495	None
ENSMUSG00000004642	Slbp	-0.186845	0.604538	-0.237838	0.510916	None
ENSMUSG00000004661	Arid3b	0.108947	0.482961	0.313405	0.0409889	None
ENSMUSG00000004665	Cnn2	0.47219	0.0113575	0.522682	0.0039659	None
ENSMUSG00000004667	Polr2e	-0.425433	6.73967e-05	-0.122621	0.247979	None
ENSMUSG00000004677	Myo9b	-0.143142	0.640707	-0.173962	0.579166	None
ENSMUSG00000004748	Mtfp1	0.278034	0.448934	-0.142498	0.704712	None
ENSMUSG00000004768	Rab23	0.141353	0.63224	0.00981241	0.972851	None
ENSMUSG00000004771	Rab11a	-0.143752	0.373389	-0.473495	0.00339526	None
ENSMUSG00000004788	Eif2b2	-0.00457349	0.976329	0.246518	0.107894	None
ENSMUSG00000004789	Dlst	-0.197537	0.188363	-0.738734	1.49884e-06	None
ENSMUSG00000004791	Pgf	0.874424	0.611658	-0.0153388	0.992501	None
ENSMUSG00000004798	Ulk2	-1.76533	0.427282	-1.0666	0.541963	None
ENSMUSG00000004815	Dgkq	-0.802266	0.02266	0.091759	0.794585	None
ENSMUSG00000004843	Chmp2b	0.173185	0.432572	-0.339751	0.121081	None
ENSMUSG00000004846	Plod3	-0.195145	0.332762	0.356506	0.0823929	None
ENSMUSG00000004849	Ap1s1	-0.258798	0.0627436	0.0183193	0.894001	None
ENSMUSG00000004864	Mapk13	-0.606376	0.387489	-0.831257	0.241887	None
ENSMUSG00000004865	Srpk1	0.0631448	0.519981	0.0946843	0.330548	None
ENSMUSG00000004880	Lbr	-0.4436	1.90631e-05	-0.500134	2.1119e-06	None
ENSMUSG00000004885	Crabp2	-0.596923	0.510711	-0.571019	0.512447	None
ENSMUSG00000004891	Nes	-0.536009	0.391633	-1.33164	0.0326151	Q15_Mtf1
ENSMUSG00000004895	Prcc	-0.00295125	0.992691	0.281658	0.3881	None
ENSMUSG00000004896	Rrnad1	-0.349959	0.406789	0.174469	0.67658	None
ENSMUSG00000004897	Hdgf	0.158407	0.0116886	0.130619	0.0377123	None
ENSMUSG00000004929	Thop1	0.0109029	0.943788	-0.148296	0.327705	None
ENSMUSG00000004931	Apba3	-0.277576	0.32147	-0.132583	0.639327	None
ENSMUSG00000004934	Pias4	0.181532	0.193163	0.288578	0.0379253	None
ENSMUSG00000004936	Map2k1	-0.210842	0.362813	-0.710514	0.00250579	None
ENSMUSG00000004937	Sgta	0.040714	0.76079	0.386506	0.00412113	None
ENSMUSG00000004945	Tmem242	-0.374419	0.0159122	-0.353556	0.0252566	None
ENSMUSG00000004947	Dtx2	0.394555	0.0460883	-0.0265754	0.894216	None
ENSMUSG00000004948	Zp3	0.345955	0.141526	0.0546198	0.817112	None
ENSMUSG00000004951	Hspb1	-0.293945	0.000916648	0.189707	0.0321895	None
ENSMUSG00000004952	Rasa4	-0.250793	0.414421	-0.793413	0.0105033	None
ENSMUSG00000004961	Syt5	-1.08317	0.477908	0.122884	0.93524	None
ENSMUSG00000004980	Hnrnpa2b1	-0.0331717	0.702289	-0.215628	0.0129184	None
ENSMUSG00000004988	Fxyd4	-5.0382	0.00916233	-1.85863	0.25527	Q128_Mtf1
ENSMUSG00000004994	Ccdc130	-0.614752	0.035427	-0.0940481	0.752812	None
ENSMUSG00000004996	Mri1	0.307021	0.17001	0.348717	0.117127	None
ENSMUSG00000005034	Prkacb	-0.0202702	0.922102	-0.361254	0.0775834	None
ENSMUSG00000005043	Sgsh	0.703593	0.445871	-0.421682	0.645461	None
ENSMUSG00000005045	Chd5	0.597198	0.591756	-1.03527	0.365991	None
ENSMUSG00000054474	Thnsl2	-3.54886	0.00723538	-3.50068	0.00893729	Q15_Mtf1+Q128_Mtf1
ENSMUSG00000005057	Sh2b2	0.39312	0.675233	-1.42802	0.117944	None
ENSMUSG00000005069	Pex5	0.66742	0.0443907	-0.445385	0.167762	None
ENSMUSG00000005078	Jkamp	-0.228254	0.206768	0.248785	0.170585	None
ENSMUSG00000005102	Eif2ak4	-0.273278	0.264158	-0.121925	0.616786	None
ENSMUSG00000005103	Wdr1	-0.185558	0.253634	-0.0396418	0.804051	None
ENSMUSG00000005125	Ndrg1	-0.0773634	0.859213	-1.83732	4.99936e-05	Q15_Mtf1
ENSMUSG00000005131	4930550C14Rik	-0.191195	0.844189	0.5774	0.645025	None
ENSMUSG00000005142	Man2b1	-0.272804	0.218893	-0.111026	0.624467	None
ENSMUSG00000005148	Klf5	-0.234709	0.0198394	-0.216696	0.0309436	None
ENSMUSG00000005150	Wdr83	0.613241	0.0181371	0.189881	0.45976	None
ENSMUSG00000005161	Prdx2	-0.235736	0.0104844	-0.0763085	0.414402	None
ENSMUSG00000005198	Polr2a	-0.0841666	0.377456	-0.0945266	0.312923	None
ENSMUSG00000005204	Senp3	-0.172782	0.445897	-0.00101587	0.996415	None
ENSMUSG00000005225	Plekha8	-0.396202	0.06568	-0.160843	0.443062	None
ENSMUSG00000005233	Spc25	-0.277986	0.0210553	-0.359309	0.002722	None
ENSMUSG00000005237	Dnah2	-2.6999	0.124962	0.418249	0.802499	None
ENSMUSG00000005251	Ripk4	-0.243684	0.721532	-0.328673	0.633224	None
ENSMUSG00000005262	Ufd1	0.224505	0.107293	0.106061	0.442604	None
ENSMUSG00000005299	Letm1	0.166939	0.335821	0.168972	0.328574	None
ENSMUSG00000005312	Ubqln1	-0.307036	0.00344927	-0.492655	3.29864e-06	None
ENSMUSG00000005320	Fgfr4	-0.729302	0.551949	-1.53883	0.222409	None
ENSMUSG00000005354	Txn2	-0.35573	0.00868142	0.0386664	0.773799	None
ENSMUSG00000005355	Casp14	-1.73451	0.441579	-0.727646	0.744733	None
ENSMUSG00000005357	Slc1a6	-2.31763	0.0376746	0.974263	0.340432	Q128_Mtf1
ENSMUSG00000005360	Slc1a3	0.49066	0.0990568	0.782568	0.0115559	None
ENSMUSG00000005362	Crbn	-0.227138	0.447142	-0.0125414	0.966561	None
ENSMUSG00000005370	Msh6	0.0900633	0.397398	0.203065	0.0551647	None
ENSMUSG00000005371	Fbxo11	-0.098391	0.771764	0.279399	0.386063	None
ENSMUSG00000005373	Mlxipl	-0.624315	0.445532	-2.38547	0.00772673	Q15_Mtf1
ENSMUSG00000005374	Tbl2	-0.0174178	0.935513	-0.134766	0.538552	None
ENSMUSG00000005378	Bud23	0.336707	0.0672405	0.311637	0.0883198	None
ENSMUSG00000005397	Nid1	0.344739	0.2189	0.0193752	0.942069	None
ENSMUSG00000005410	Mcm5	0.197829	0.0210741	-0.154641	0.0740978	None
ENSMUSG00000005413	Hmox1	0.124535	0.690077	-0.798146	0.011318	None
ENSMUSG00000005417	Mprip	0.00991185	0.951176	-0.0963042	0.55494	None
ENSMUSG00000005442	Cic	0.381896	0.0545658	0.345702	0.0789719	None
ENSMUSG00000005447	Pafah1b3	-0.378344	0.0190719	-0.0872223	0.594504	None
ENSMUSG00000005469	Prkaca	-0.333318	0.0193092	-0.222717	0.129008	None
ENSMUSG00000005470	Asf1b	0.366146	0.0308648	-0.00963499	0.955792	None
ENSMUSG00000005481	Ddx39a	-0.171128	0.0414289	-0.17414	0.0386448	None
ENSMUSG00000005483	Dnajb1	0.0462689	0.742523	0.159679	0.260016	None
ENSMUSG00000005501	Usp40	-0.0725188	0.834121	-0.178484	0.60065	None
ENSMUSG00000005503	Evx1	1.76133	0.271758	3.20791	0.0251192	Q15_Mtf1
ENSMUSG00000005505	Kbtbd4	0.627257	0.157572	0.657001	0.132669	None
ENSMUSG00000005506	Celf1	0.0202519	0.807059	-0.0263427	0.749337	None
ENSMUSG00000005510	Ndufs3	0.49549	0.0255205	0.133201	0.539507	None
ENSMUSG00000005514	Por	-0.52385	0.00181935	-0.418263	0.0127291	None
ENSMUSG00000058328	Xlr5a	-3.30696	0.0290261	-3.25879	0.0173009	Q15_Mtf1+Q128_Mtf1
ENSMUSG00000005534	Insr	-1.06279	0.247598	-0.202578	0.82846	None
ENSMUSG00000005566	Trim28	0.0637849	0.373932	0.22816	0.00139736	None
ENSMUSG00000005575	Ube2m	0.298439	0.233843	0.0357455	0.888164	None
ENSMUSG00000005580	Adcy9	0.809788	0.206129	-0.83206	0.17982	None
ENSMUSG00000005609	Ctr9	0.106915	0.479168	0.269955	0.0710631	None
ENSMUSG00000005610	Eif4g2	-0.204676	0.014093	-0.237425	0.00432618	None
ENSMUSG00000005615	Pcyt1a	-0.108624	0.678765	0.406905	0.117281	None
ENSMUSG00000005621	Zfp592	-0.163485	0.533243	-0.0411223	0.87492	None
ENSMUSG00000005625	Psmd4	0.0312109	0.788445	0.354351	0.00226218	None
ENSMUSG00000005628	Tmod4	-3.21182	0.114805	-2.91428	0.153355	None
ENSMUSG00000005656	Snx6	-0.383472	0.00819926	-0.608331	2.23918e-05	None
ENSMUSG00000005667	Mthfd2	-0.0400224	0.733852	-0.0468396	0.688606	None
ENSMUSG00000005672	Kit	-0.586166	0.00749526	0.0676133	0.740069	None
ENSMUSG00000005674	Tomm40l	0.0371491	0.900467	0.256293	0.395756	None
ENSMUSG00000005682	Pan2	-0.281326	0.373632	-0.68034	0.0329837	None
ENSMUSG00000005683	Cs	0.165245	0.254622	-0.0769027	0.59695	None
ENSMUSG00000005686	Ampd3	-3.26316	0.0045044	-4.43491	0.0013912	Q15_Mtf1+Q128_Mtf1
ENSMUSG00000005687	Bcas2	0.0994328	0.364913	0.00774278	0.943959	None
ENSMUSG00000005698	Ctcf	0.2197	0.0923353	0.439896	0.000710919	None
ENSMUSG00000005699	Pard6a	-0.0624183	0.812637	0.171841	0.541685	None
ENSMUSG00000005718	Tfap4	0.392419	0.120389	0.0539168	0.830511	None
ENSMUSG00000005732	Ranbp1	0.0879135	0.263524	0.111419	0.155169	None
ENSMUSG00000005774	Rfx5	0.191863	0.678069	-0.166249	0.71449	None
ENSMUSG00000005779	Psmb4	-0.0680459	0.506092	-0.0418693	0.683033	None
ENSMUSG00000005802	Slc30a4	0.315725	0.696851	0.909142	0.216945	None
ENSMUSG00000005804	Bloc1s6	0.504774	0.0714444	0.0543786	0.843918	None
ENSMUSG00000005813	Metap1	0.346194	0.0172255	0.194252	0.179847	None
ENSMUSG00000005823	Gpr108	-0.0407411	0.90742	0.422227	0.22884	None
ENSMUSG00000005836	Gata6	-1.28826	0.365192	0.300792	0.815758	None
ENSMUSG00000005846	Rsl1d1	-0.133282	0.150753	0.0357866	0.698694	None
ENSMUSG00000005871	Apc	0.138764	0.523274	0.0242353	0.909421	None
ENSMUSG00000005873	Reep5	-0.250591	0.372335	-0.694136	0.0141002	None
ENSMUSG00000005881	Ergic3	0.0209293	0.899563	0.359306	0.0318012	None
ENSMUSG00000005882	Uqcc1	0.0511619	0.80449	-0.0722381	0.737154	None
ENSMUSG00000005886	Ncoa2	-0.714696	0.0294802	0.0924658	0.777839	None
ENSMUSG00000005892	Trh	0.957635	4.37169e-13	0.16107	0.210699	None
ENSMUSG00000005893	Nr2c2	-0.229499	0.295034	0.371317	0.0827189	None
ENSMUSG00000005897	Nr2c1	0.227464	0.752447	0.976269	0.194798	None
ENSMUSG00000005899	Smpd4	0.283532	0.0742908	0.0534667	0.733952	None
ENSMUSG00000005907	Pex1	-0.0883358	0.721891	0.190621	0.422505	None
ENSMUSG00000005917	Otx1	0.237172	0.866391	-0.115755	0.936527	None
ENSMUSG00000005936	Kctd20	-0.00465469	0.978518	0.274651	0.11095	None
ENSMUSG00000005947	Itgae	-0.447379	0.601699	-1.77402	0.0404979	Q15_Mtf1
ENSMUSG00000005949	Ctns	-0.101956	0.770085	0.190197	0.585291	None
ENSMUSG00000005950	P2rx5	-2.08692	0.00786965	-0.32996	0.634837	Q128_Mtf1
ENSMUSG00000005951	Shpk	1.81692	0.209239	-1.46954	0.3578	None
ENSMUSG00000005958	Ephb3	-0.123309	0.490647	-0.383653	0.0338136	None
ENSMUSG00000070056	Mfhas1	-3.12548	0.00177928	-5.16877	6.89498e-05	Q15_Mtf1+Q128_Mtf1
ENSMUSG00000005973	Rcn1	-0.187385	0.32868	-0.100308	0.599618	None
ENSMUSG00000005981	Trap1	-0.366328	0.00172105	0.0354653	0.761793	None
ENSMUSG00000005982	Naa60	-0.246516	0.280675	0.0335775	0.880908	None
ENSMUSG00000005983	1700037C18Rik	-2.76598	0.0362542	2.56216	0.0657291	Q128_Mtf1
ENSMUSG00000005986	Ankrd13d	-0.00144385	0.998633	-0.176031	0.839658	None
ENSMUSG00000006005	Tpr	0.341055	0.00496047	0.106262	0.376935	None
ENSMUSG00000006010	Odr4	-0.849255	0.0046646	-0.0549673	0.854589	None
ENSMUSG00000006019	Dhx34	-0.923036	0.150584	-0.796603	0.213903	None
ENSMUSG00000006021	Kptn	0.0379966	0.942565	-0.119413	0.822707	None
ENSMUSG00000006024	Napa	-0.199705	0.241214	0.0860742	0.613895	None
ENSMUSG00000006050	Sra1	0.00155001	0.99324	0.383493	0.0364095	None
ENSMUSG00000030748	Il4ra	-3.11429	0.00606126	-2.01062	0.0344034	Q15_Mtf1+Q128_Mtf1
ENSMUSG00000006057	Atp5g1	0.162558	0.0462812	0.200991	0.0132512	None
ENSMUSG00000006058	Snf8	0.145512	0.389136	-0.015219	0.927999	None
ENSMUSG00000006095	Tbcb	0.259123	0.0270543	0.349052	0.00284469	None
ENSMUSG00000006127	Inpp5k	0.578319	0.17684	0.474866	0.262126	None
ENSMUSG00000006134	Crkl	-0.458762	0.00663741	-0.197989	0.236944	None
ENSMUSG00000006143	Upk3bl	-1.45027	0.176543	-1.29685	0.241513	None
ENSMUSG00000006154	Eps8l1	-4.78781	0.12283	4.14092	0.183059	None
ENSMUSG00000006169	Clint1	0.0997697	0.55925	0.0366525	0.828072	None
ENSMUSG00000006179	Prss16	1.13956	0.141321	0.401613	0.58502	None
ENSMUSG00000006191	Cdkal1	0.440001	0.0392835	-0.0142029	0.947914	None
ENSMUSG00000006200	Rhox6	-0.0961831	0.917639	-0.518663	0.536113	None
ENSMUSG00000006205	Htra1	-0.155658	0.6728	-0.115948	0.714841	None
ENSMUSG00000006215	Zbtb17	-0.315433	0.189808	0.165566	0.487321	None
ENSMUSG00000006216	Clcnkb	-0.958973	0.370921	-1.40647	0.186051	None
ENSMUSG00000006218	Fam131c	-0.612421	0.447811	-1.24322	0.136329	None
ENSMUSG00000006219	Fblim1	0.208049	0.156828	0.191308	0.186031	None
ENSMUSG00000006235	Epor	0.818653	0.543107	0.0945608	0.946733	None
ENSMUSG00000006241	Ccdc159	2.66126	0.174259	-3.82076	0.0536715	None
ENSMUSG00000006262	Mob1b	-0.196459	0.677119	0.758701	0.100029	None
ENSMUSG00000006273	Atp6v1b2	0.0933771	0.294111	-0.0689855	0.444383	None
ENSMUSG00000006276	Eps15l1	-0.0188917	0.92626	0.137129	0.501047	None
ENSMUSG00000006281	Tep1	-1.2157	0.0095495	-0.207593	0.648248	Q128_Mtf1
ENSMUSG00000006288	Ttc5	0.154709	0.640251	0.0565355	0.869028	None
ENSMUSG00000006289	Osgep	-0.342198	0.0183115	-0.291845	0.0448794	None
ENSMUSG00000006299	Aamp	-0.272226	0.0124717	0.389285	0.000329623	None
ENSMUSG00000006301	Tmbim1	-0.382247	0.15484	0.169669	0.53149	None
ENSMUSG00000006304	Arpc2	0.167735	0.0652224	0.0991793	0.269127	None
ENSMUSG00000006307	Kmt2b	-0.129147	0.485936	0.380714	0.0417865	None
ENSMUSG00000006310	Zbtb32	0.507665	0.198573	-0.0788519	0.840676	None
ENSMUSG00000006311	Etv2	0.0367538	0.955997	2.23936	0.00123556	Q15_Mtf1
ENSMUSG00000006313	Upk1a	0.748927	0.141818	1.27681	0.0119494	Q15_Mtf1
ENSMUSG00000006315	Tmem147	0.0079263	0.962125	0.538765	0.00127342	None
ENSMUSG00000006333	Rps9	-0.0040741	0.957055	0.28974	0.000131881	None
ENSMUSG00000075254	Heg1	-3.11336	0.0186386	-2.36427	0.0210814	Q15_Mtf1+Q128_Mtf1
ENSMUSG00000006342	Susd2	-0.390445	0.328413	-0.226176	0.557768	None
ENSMUSG00000006344	Ggt5	-4.5098	0.0384523	1.66715	0.410711	Q128_Mtf1
ENSMUSG00000036912	Piwil4	-3.1119	0.0398872	-5.03949	0.00201276	Q15_Mtf1+Q128_Mtf1
ENSMUSG00000006356	Crip2	-0.466551	0.00807932	0.10652	0.544802	None
ENSMUSG00000006360	Crip1	0.213336	0.238121	-0.155875	0.399059	None
ENSMUSG00000006362	Cbfa2t3	0.0476544	0.977371	-2.63274	0.154331	None
ENSMUSG00000006369	Fbln1	0.126569	0.599334	-0.0564881	0.812698	None
ENSMUSG00000006373	Pgrmc1	0.285015	0.289514	-0.121693	0.64963	None
ENSMUSG00000006378	Gcat	-0.320903	0.0195455	-0.141684	0.311495	None
ENSMUSG00000006386	Tek	-2.4924	0.16111	3.24254	0.107068	None
ENSMUSG00000006390	Elovl1	-0.080076	0.736633	-0.161686	0.500589	None
ENSMUSG00000006392	Med8	0.290158	0.0946631	0.216987	0.204152	None
ENSMUSG00000006398	Cdc20	-0.000208417	0.998594	0.0358914	0.761223	None
ENSMUSG00000006403	Adamts4	-1.01369	0.22683	-0.625343	0.445213	None
ENSMUSG00000006411	Nectin4	-2.98296	0.136175	1.53301	0.351908	None
ENSMUSG00000006412	Pfdn2	0.343102	0.0122381	0.0153329	0.911509	None
ENSMUSG00000006418	Rnf114	0.0943037	0.634477	0.0263606	0.893258	None
ENSMUSG00000006423	Steep1	0.953218	0.0200705	-0.156595	0.683118	None
ENSMUSG00000006345	Ggt1	-3.0798	9.09756e-07	-3.91694	1.10307e-09	Q15_Mtf1+Q128_Mtf1
ENSMUSG00000006442	Srm	0.501395	1.44091e-11	0.341439	2.779e-06	None
ENSMUSG00000006445	Epha2	0.207987	0.49645	0.34631	0.266001	None
ENSMUSG00000006456	Rbm14	0.0468734	0.738108	0.0145328	0.91714	None
ENSMUSG00000006457	Actn3	0.066921	0.891171	-1.23262	0.0236958	Q15_Mtf1
ENSMUSG00000006463	Zdhhc24	-0.472816	0.396997	0.0909071	0.871442	None
ENSMUSG00000006464	Bbs1	-0.137876	0.887939	-0.257397	0.7745	None
ENSMUSG00000006469	Slc34a3	-0.645838	0.593273	-0.978443	0.414282	None
ENSMUSG00000047586	Nccrp1	-3.04709	0.0148155	-3.71754	0.00518727	Q15_Mtf1+Q128_Mtf1
ENSMUSG00000006476	Nsmf	-1.87438	0.086733	0.300903	0.770081	None
ENSMUSG00000006494	Pdk1	-0.184262	0.153617	-0.608283	3.53375e-06	None
ENSMUSG00000006498	Ptbp1	-0.0693318	0.369465	-0.0405744	0.59964	None
ENSMUSG00000042190	Cmklr1	-3.04401	5.5532e-08	-2.67673	4.78626e-07	Q15_Mtf1+Q128_Mtf1
ENSMUSG00000085360	Arhgap27os2	-3.02476	0.00764214	-2.24578	0.0406084	Q15_Mtf1+Q128_Mtf1
ENSMUSG00000006526	Stimate	-0.51285	0.0276482	-0.136904	0.554478	None
ENSMUSG00000006527	Sfmbt1	-0.334809	0.218008	-0.568467	0.0376938	None
ENSMUSG00000006567	Atp7b	-1.29062	0.186638	-3.94894	0.00384029	Q15_Mtf1
ENSMUSG00000006575	Rundc3a	-0.708396	0.240333	0.312231	0.603616	None
ENSMUSG00000006576	Slc4a3	-0.910693	0.209348	-0.834491	0.266184	None
ENSMUSG00000006585	Cdt1	0.0114684	0.901088	-0.00129402	0.988785	None
ENSMUSG00000006586	Runx1t1	0.891206	0.271429	-0.48032	0.552089	None
ENSMUSG00000006587	Snai3	-2.17771	0.0862567	-1.04996	0.392194	None
ENSMUSG00000006589	Aprt	-0.0412286	0.676942	-0.112483	0.257067	None
ENSMUSG00000006599	Gtf2h1	0.107427	0.414863	-0.0984558	0.449335	None
ENSMUSG00000006611	Hfe	-3.75142	0.0200584	-0.0870245	0.953869	Q128_Mtf1
ENSMUSG00000006641	Slc5a6	0.270133	0.378494	0.490581	0.0937028	None
ENSMUSG00000006649	Nphs1	1.05898	0.00995434	-0.243091	0.516579	Q128_Mtf1
ENSMUSG00000006651	Aplp1	0.149449	0.450618	-0.903383	5.94181e-06	None
ENSMUSG00000006673	Qrich1	0.0612658	0.693517	0.132109	0.388653	None
ENSMUSG00000006675	P4htm	-1.18605	0.00506313	0.154226	0.713698	Q128_Mtf1
ENSMUSG00000006676	Usp19	0.237238	0.22015	0.431709	0.024502	None
ENSMUSG00000006678	Pola1	-0.0414223	0.761811	0.0297933	0.825482	None
ENSMUSG00000006699	Cdc42	-0.332692	4.59843e-06	-0.166349	0.0216075	None
ENSMUSG00000006705	Pknox1	-0.136314	0.586308	0.0193402	0.937656	None
ENSMUSG00000006715	Gmnn	0.114907	0.420615	-0.117161	0.410849	None
ENSMUSG00000006717	Acot13	-0.0118642	0.942245	-0.786986	3.55211e-06	None
ENSMUSG00000006720	Zfp184	0.755209	0.111343	-0.840491	0.0852751	None
ENSMUSG00000006728	Cdk4	0.144548	0.142723	0.064982	0.502706	None
ENSMUSG00000006731	B4galnt1	-1.67845	0.00723063	-0.493329	0.437848	Q128_Mtf1
ENSMUSG00000006732	Mettl1	0.143854	0.36748	0.404426	0.00857481	None
ENSMUSG00000006736	Tspan31	0.320228	0.134891	0.0642487	0.765791	None
ENSMUSG00000006740	Kif5b	0.350105	0.00108999	0.467505	1.09777e-05	None
ENSMUSG00000006763	Saal1	-0.918453	0.00012783	-0.163388	0.494865	None
ENSMUSG00000006782	Cnp	0.198792	0.3664	-0.397665	0.0760011	None
ENSMUSG00000006784	Odad4	-1.4728	0.0938097	0.102967	0.899557	None
ENSMUSG00000006800	Sulf2	-0.158646	0.21118	0.341849	0.00583157	None
ENSMUSG00000006818	Sod2	0.217971	0.0440823	-0.0107247	0.921495	None
ENSMUSG00000006850	Tmco6	-0.0457375	0.932422	-0.387213	0.482157	None
ENSMUSG00000006906	Stambp	-0.8326	0.150712	-0.168879	0.76106	None
ENSMUSG00000006920	Ezh1	-0.551215	0.0584426	-0.4388	0.130062	None
ENSMUSG00000006930	Hap1	-0.519239	0.0304352	-0.586536	0.0167094	None
ENSMUSG00000006931	P3h4	-0.372901	0.497964	0.551635	0.334083	None
ENSMUSG00000006932	Ctnnb1	-0.17014	0.0267041	-0.113428	0.136182	None
ENSMUSG00000006941	Eif1b	-0.489299	0.0118545	-0.48053	0.0136675	None
ENSMUSG00000006958	Chrd	-3.02932	0.0600414	-0.578563	0.688583	None
ENSMUSG00000006998	Psmd2	-0.272605	0.00544084	-0.06774	0.488898	None
ENSMUSG00000007021	Syngr3	1.20304	0.0986766	-1.31242	0.0765705	None
ENSMUSG00000007029	Vars	0.240762	0.0732244	0.109262	0.416927	None
ENSMUSG00000007034	Slc44a4	-0.595142	0.358514	0.653931	0.331484	None
ENSMUSG00000007035	Msh5	0.839658	0.618162	-1.51774	0.362208	None
ENSMUSG00000007036	Abhd16a	-0.154388	0.561342	0.359908	0.186734	None
ENSMUSG00000007038	Neu1	-0.943732	0.0011471	-0.863703	0.00377818	None
ENSMUSG00000007039	Ddah2	-0.0944586	0.482788	0.164165	0.23331	None
ENSMUSG00000007041	Clic1	0.138293	0.54091	0.0629756	0.780912	None
ENSMUSG00000007050	Lsm2	0.0726974	0.497908	-0.249281	0.0191133	None
ENSMUSG00000007080	Pole	-0.0554506	0.807456	0.152076	0.49265	None
ENSMUSG00000007207	Stx1a	-0.489947	0.32676	0.318419	0.526995	None
ENSMUSG00000007209	Ceacam9	4.6964	0.363029	-3.09126	0.551615	None
ENSMUSG00000037649	H2-DMa	-3.01897	0.0066379	-2.34317	0.0251066	Q15_Mtf1+Q128_Mtf1
ENSMUSG00000007279	Scube2	-0.101488	0.914661	1.37689	0.146951	None
ENSMUSG00000007338	Mrpl49	0.149876	0.313879	0.0965891	0.513722	None
ENSMUSG00000007379	Dennd2c	0.580386	0.0528806	0.0333984	0.909689	None
ENSMUSG00000007411	Mark3	0.0519492	0.737372	-0.0246194	0.872448	None
ENSMUSG00000007415	Gatad1	0.0507138	0.697634	0.0795931	0.5423	None
ENSMUSG00000007458	M6pr	0.0240067	0.897988	-0.192341	0.296712	None
ENSMUSG00000007476	Lrrc8a	0.880579	0.00114217	0.400997	0.136551	None
ENSMUSG00000007480	Mc5r	0.719536	0.774038	-0.0362164	0.986016	None
ENSMUSG00000007564	Ppp2r1a	-0.300689	0.021099	-0.228471	0.0783737	None
ENSMUSG00000007570	Fance	-0.132485	0.42975	-0.121398	0.478062	None
ENSMUSG00000007589	Tinf2	-0.148626	0.505388	0.0208781	0.92537	None
ENSMUSG00000007594	Hapln4	-2.54039	0.13161	-1.7582	0.388242	None
ENSMUSG00000007603	Dus3l	0.175589	0.352539	0.335322	0.0668964	None
ENSMUSG00000007610	Gtpbp3	-0.0888505	0.760701	0.627042	0.0413242	None
ENSMUSG00000007613	Tgfbr1	-0.405782	0.395175	0.427519	0.357767	None
ENSMUSG00000007617	Homer1	-0.166976	0.513711	-0.663742	0.0103951	None
ENSMUSG00000007646	Rad51c	-0.400621	0.350256	-1.30054	0.0031968	Q15_Mtf1
ENSMUSG00000007656	Arpp19	0.37096	0.00247052	0.175854	0.15043	None
ENSMUSG00000007659	Bcl2l1	0.349882	0.104089	0.684112	0.00135406	None
ENSMUSG00000007670	Khsrp	0.155334	0.180478	-0.0749802	0.511909	None
ENSMUSG00000007721	Ccdc124	-0.395803	0.020243	-0.320185	0.0624734	None
ENSMUSG00000007739	Cct4	0.0191116	0.839241	-0.14637	0.120855	None
ENSMUSG00000007777	0610009B22Rik	0.211283	0.600874	-0.0342335	0.932174	None
ENSMUSG00000007783	Cpt1c	0.63579	0.0721925	1.21838	0.000538847	Q15_Mtf1
ENSMUSG00000007812	Zfp655	-0.265981	0.257134	-1.16496	6.58142e-07	Q15_Mtf1
ENSMUSG00000007815	Rhoa	0.0480516	0.636525	-0.119986	0.239759	None
ENSMUSG00000007817	Zmiz1	-0.177666	0.634713	-0.135177	0.706799	None
ENSMUSG00000007827	Ankrd26	-0.299743	0.126629	-0.48945	0.012871	None
ENSMUSG00000007833	Aldh16a1	0.348688	0.0207948	0.31587	0.0331184	None
ENSMUSG00000007836	Hnrnpa0	-0.0778562	0.394847	-0.112705	0.216492	None
ENSMUSG00000007837	Prrg2	0.248457	0.396118	0.302052	0.313312	None
ENSMUSG00000007850	Hnrnph1	0.334942	0.0647482	0.358453	0.0478834	None
ENSMUSG00000007867	Ift43	-0.345881	0.415628	0.302647	0.4893	None
ENSMUSG00000095115	Itpripl2	-2.82733	0.00885851	-3.16578	0.0049895	Q15_Mtf1+Q128_Mtf1
ENSMUSG00000007880	Arid1a	-0.113861	0.342951	0.357293	0.00242556	None
ENSMUSG00000007888	Crlf1	0.0289471	0.956764	-0.459889	0.414079	None
ENSMUSG00000007891	Ctsd	-0.504509	7.23842e-05	-0.328647	0.00852166	None
ENSMUSG00000007892	Rplp1	-0.197447	0.20756	0.207867	0.184789	None
ENSMUSG00000007907	Cabs1	0.404244	0.787749	-0.530587	0.684318	None
ENSMUSG00000007944	Ttc9b	0.541279	0.471251	0.415812	0.58328	None
ENSMUSG00000007946	Phox2a	-0.888359	0.538355	-0.907049	0.609608	None
ENSMUSG00000007950	Abhd8	-0.302311	0.428985	-1.13816	0.00757842	Q15_Mtf1
ENSMUSG00000007987	Ift22	0.719129	0.143564	0.987404	0.0423955	None
ENSMUSG00000007989	Fzd3	-0.718219	0.271294	-1.30787	0.0415353	Q15_Mtf1
ENSMUSG00000008028	1700008O03Rik	0.359973	0.644003	0.8335	0.242945	None
ENSMUSG00000008035	Mid1ip1	-0.224066	0.548322	-1.12832	0.00304907	Q15_Mtf1
ENSMUSG00000008036	Ap2s1	-0.131133	0.419506	0.138381	0.388318	None
ENSMUSG00000008090	Fgfrl1	-0.531832	0.235399	-0.525272	0.252994	None
ENSMUSG00000008129	Brme1	0.115433	0.812068	1.46442	0.00339919	Q15_Mtf1
ENSMUSG00000008140	Emc10	0.0271729	0.838748	0.164145	0.219277	None
ENSMUSG00000032549	Rab6b	-2.81998	4.1454e-09	-1.06479	0.0113421	Q15_Mtf1+Q128_Mtf1
ENSMUSG00000008167	Fbxw9	0.331518	0.102129	0.297458	0.140441	None
ENSMUSG00000008200	Fnbp4	-0.00291013	0.988687	-0.202097	0.314072	None
ENSMUSG00000008206	Cers4	-0.0402813	0.765262	0.13468	0.333597	None
ENSMUSG00000008226	Scrn3	0.055402	0.910893	-0.35785	0.464787	None
ENSMUSG00000008301	Phax	0.3378	0.00751144	0.354653	0.00450574	None
ENSMUSG00000008305	Tle1	-0.0359153	0.913071	-0.468871	0.167128	None
ENSMUSG00000008307	1700109H08Rik	-0.0980534	0.943918	0.908204	0.532972	None
ENSMUSG00000008318	Relt	-0.813884	0.158212	-0.331877	0.597864	None
ENSMUSG00000008333	Snrpb2	-0.0388548	0.572058	0.152929	0.0267734	None
ENSMUSG00000008348	Ubc	-0.664509	1.54323e-06	-0.290901	0.0342462	None
ENSMUSG00000008373	Prpf31	0.126617	0.303463	0.228709	0.0597555	None
ENSMUSG00000008384	Sertad1	0.222698	0.317631	0.117676	0.602737	None
ENSMUSG00000008393	Carhsp1	0.116177	0.643179	0.0680359	0.784689	None
ENSMUSG00000008398	Elk3	0.737426	0.0949037	0.459613	0.309015	None
ENSMUSG00000008429	Herpud2	0.0440226	0.889997	-0.056631	0.859467	None
ENSMUSG00000008435	Rdh13	-0.349436	0.138209	0.463662	0.0437576	None
ENSMUSG00000008450	Nutf2	-0.263064	0.061192	0.00691516	0.961843	None
ENSMUSG00000008475	Arpc5	-0.0152017	0.919163	0.138275	0.351705	None
ENSMUSG00000008482	Rnf151	-2.01426	0.321719	-3.42038	0.0699275	None
ENSMUSG00000008489	Elavl2	0.0185606	0.895997	0.08904	0.533904	None
ENSMUSG00000035172	Plekhh3	-2.81447	0.00715067	-4.37637	0.00128451	Q15_Mtf1+Q128_Mtf1
ENSMUSG00000008540	Mgst1	-1.6768	0.410569	-3.57871	0.0903133	None
ENSMUSG00000008575	Nfib	0.488287	0.0346918	0.396257	0.0709115	None
ENSMUSG00000008601	Rab25	0.898512	0.388197	-0.509694	0.623702	None
ENSMUSG00000008604	Ubqln4	0.0247223	0.869741	0.255243	0.0858839	None
ENSMUSG00000008668	Rps18	0.134603	0.166403	0.112315	0.249256	None
ENSMUSG00000008682	Rpl10	0.409169	0.00328132	0.0218273	0.875989	None
ENSMUSG00000008683	Rps15a	0.51173	4.20467e-06	0.335321	0.00268145	None
ENSMUSG00000008690	Ncaph2	-0.355302	0.000326072	0.0854641	0.389486	None
ENSMUSG00000008730	Hipk1	0.0689802	0.775462	0.305254	0.188397	None
ENSMUSG00000008734	Gprc5b	-0.45247	0.413374	0.122779	0.822332	None
ENSMUSG00000008763	Man1a2	0.154165	0.534214	-0.00911473	0.969934	None
ENSMUSG00000008822	Acyp1	-0.281937	0.338887	-0.368281	0.222679	None
ENSMUSG00000008855	Hdac5	0.018141	0.946336	-0.270553	0.319822	None
ENSMUSG00000008859	Rala	0.189623	0.0451259	0.169164	0.0765653	None
ENSMUSG00000008892	Vdac3	-0.184429	0.303831	-0.436335	0.0162709	None
ENSMUSG00000008958	Vps72	-0.239172	0.0592141	0.223243	0.0800293	None
ENSMUSG00000008976	Gabpa	-0.0712038	0.728448	0.123745	0.541733	None
ENSMUSG00000008999	Bmp7	-1.06747	0.131618	-1.5824	0.0235823	Q15_Mtf1
ENSMUSG00000009013	Dynll1	0.166386	0.146955	0.217788	0.0562639	None
ENSMUSG00000009030	Pdcl	0.0984407	0.743249	0.0600916	0.842233	None
ENSMUSG00000009035	Tmem184b	0.105699	0.677294	0.522422	0.0394807	None
ENSMUSG00000009073	Nf2	0.157386	0.208585	0.0965614	0.432729	None
ENSMUSG00000009076	Zmat5	-0.401443	0.141855	-0.280941	0.296897	None
ENSMUSG00000009079	Ewsr1	0.0832751	0.494293	0.0810422	0.510037	None
ENSMUSG00000009090	Ap1b1	-0.552305	0.000375365	-0.247692	0.105133	None
ENSMUSG00000009092	Derl3	0.106994	0.914856	-0.0502952	0.958249	None
ENSMUSG00000009097	Tbx1	-3.89723	0.397113	-3.7692	0.409371	None
ENSMUSG00000009108	Gnat2	-3.19212	0.057712	-1.73802	0.28296	None
ENSMUSG00000009112	Bcl2l13	0.255368	0.260133	-0.0731002	0.74393	None
ENSMUSG00000009145	Dqx1	-0.810722	7.86575e-05	-0.806369	3.56992e-05	None
ENSMUSG00000009207	Lnpk	-0.419992	0.237357	-0.436177	0.219428	None
ENSMUSG00000009216	Fam163b	-0.231264	0.903976	-1.18857	0.564835	None
ENSMUSG00000009248	Ascl2	0.518591	0.468451	0.731381	0.273585	None
ENSMUSG00000009291	Pttg1ip	0.291118	0.044251	0.276291	0.0573961	None
ENSMUSG00000009293	Ube2g2	-0.161562	0.455655	0.154516	0.479248	None
ENSMUSG00000044429	Cryga	-2.80533	0.00936323	2.43918	0.0375492	Q15_Mtf1+Q128_Mtf1
ENSMUSG00000009406	Elk1	-0.428372	0.143758	-0.0829404	0.778303	None
ENSMUSG00000009418	Nav1	-0.184122	0.428692	-0.1305	0.573048	None
ENSMUSG00000009470	Tnpo1	0.125222	0.293616	-0.164888	0.164974	None
ENSMUSG00000009535	Rnmt	0.104112	0.473275	0.177978	0.218485	None
ENSMUSG00000009549	Srp14	-0.152167	0.136418	-0.171897	0.0946108	None
ENSMUSG00000009555	Cdk9	0.147293	0.425885	0.41961	0.0246454	None
ENSMUSG00000009563	Tor2a	-0.334363	0.250535	-0.0118647	0.96843	None
ENSMUSG00000009566	Fpgs	-0.530439	0.00153934	-0.221941	0.182174	None
ENSMUSG00000009569	Mrtfb	0.0320195	0.919857	0.388795	0.22519	None
ENSMUSG00000009575	Cbx5	0.102346	0.317644	0.356734	0.000459718	None
ENSMUSG00000009585	Apobec3	0.543304	0.00156525	-0.187385	0.269878	None
ENSMUSG00000009596	Taf7l	0.268449	0.692714	0.432608	0.521386	None
ENSMUSG00000009621	Vav2	-0.402172	0.271444	-0.26595	0.46304	None
ENSMUSG00000009628	Tex15	0.625156	0.00782896	0.76401	0.000616599	None
ENSMUSG00000009630	Ppp2cb	0.259872	0.578541	-0.872294	0.0701579	None
ENSMUSG00000009633	G0s2	1.25142	0.325449	-1.59589	0.231844	None
ENSMUSG00000009640	Dmap1	-0.0286057	0.891753	0.387337	0.0688144	None
ENSMUSG00000009646	Pla2g12b	-0.787013	0.673482	-4.22012	0.0396098	Q15_Mtf1
ENSMUSG00000009647	Mcu	-0.446161	0.0535172	-0.363667	0.116257	None
ENSMUSG00000009670	Tex11	-1.00821	0.147932	-1.46691	0.0361373	Q15_Mtf1
ENSMUSG00000009681	Bcr	0.433974	0.147291	0.572936	0.0539806	None
ENSMUSG00000009687	Fxyd5	0.903468	0.352551	0.12984	0.892767	None
ENSMUSG00000009731	Kcnd1	0.612431	0.303438	-0.205576	0.727171	None
ENSMUSG00000009733	Tfcp2	-0.694204	0.0723042	1.09358	0.00391868	Q15_Mtf1
ENSMUSG00000009739	Pou6f1	0.133274	0.874275	0.386663	0.621692	None
ENSMUSG00000009741	Ubp1	0.0224597	0.865599	-0.0983142	0.454288	None
ENSMUSG00000009772	Nuak2	-0.386129	0.589839	-0.0566369	0.937487	None
ENSMUSG00000009828	Cilk1	-0.30576	0.189815	-0.568923	0.0154145	None
ENSMUSG00000009863	Sdhb	0.00726957	0.952874	0.0221218	0.857853	None
ENSMUSG00000009876	Cox4i2	-0.472323	0.506852	-3.17125	0.00353849	Q15_Mtf1
ENSMUSG00000009894	Snap47	-0.125534	0.448047	-0.0848551	0.611306	None
ENSMUSG00000009900	Wnt3a	-0.793702	0.557981	2.14095	0.186836	None
ENSMUSG00000009905	Kdsr	-0.259726	0.180194	-0.034272	0.859819	None
ENSMUSG00000009907	Vps4b	-0.166239	0.379548	-0.0623507	0.740469	None
ENSMUSG00000009927	Rps25	0.121234	0.0415052	0.273916	4.18126e-06	None
ENSMUSG00000009941	Nxf2	-1.49795	0.400761	-2.46619	0.185764	None
ENSMUSG00000009995	Tafazzin	-0.298222	0.369023	0.211132	0.509205	None
ENSMUSG00000010025	Aldh3a2	0.517257	0.184071	-0.516213	0.174087	None
ENSMUSG00000010044	Zmynd10	1.32173	0.415463	4.57472	0.0201936	Q15_Mtf1
ENSMUSG00000010045	Tmem115	-0.212444	0.562186	0.352425	0.323729	None
ENSMUSG00000010047	Hyal2	0.546137	0.0460423	0.736017	0.00710643	None
ENSMUSG00000010048	Ifrd2	0.286449	0.134431	0.549775	0.00350688	None
ENSMUSG00000010051	Hyal1	-0.0790021	0.883365	0.076652	0.877788	None
ENSMUSG00000010054	Tusc2	0.348669	0.0407716	0.284462	0.0865288	None
ENSMUSG00000010057	Nprl2	0.271284	0.363637	0.322416	0.284267	None
ENSMUSG00000010064	Slc38a3	-0.653421	0.699947	-1.52626	0.411613	None
ENSMUSG00000010066	Cacna2d2	-0.431112	0.501335	-1.7441	0.00958376	Q15_Mtf1
ENSMUSG00000010067	Rassf1	0.041439	0.884419	0.481627	0.0919205	None
ENSMUSG00000010095	Slc3a2	-0.518679	1.47589e-06	-0.396667	0.000230482	None
ENSMUSG00000010097	Nxf1	0.11192	0.403549	0.0930676	0.481314	None
ENSMUSG00000010110	Stx5a	0.144545	0.510533	0.366886	0.0948224	None
ENSMUSG00000010122	Slc47a1	-0.736155	0.253948	-1.82276	0.00464041	Q15_Mtf1
ENSMUSG00000010136	Pifo	-0.048697	0.984141	-2.22176	0.350021	None
ENSMUSG00000010142	Tnfrsf13b	-1.72265	0.413558	-4.1049	0.0486895	Q15_Mtf1
ENSMUSG00000010154	Spire2	0.55235	0.255165	-0.381271	0.439545	None
ENSMUSG00000010277	2610507B11Rik	-0.0316828	0.802307	-0.0362799	0.773351	None
ENSMUSG00000010290	AI597479	-0.142879	0.685194	-0.209528	0.54905	None
ENSMUSG00000010307	Tmem86a	-3.21498	0.00011152	-0.953193	0.210027	Q128_Mtf1
ENSMUSG00000010342	Tex14	-0.144035	0.604046	-0.339217	0.232206	None
ENSMUSG00000010358	Ifi35	0.0905994	0.872822	0.527174	0.365391	None
ENSMUSG00000010362	Rdm1	0.209285	0.183523	0.64104	5.49158e-05	None
ENSMUSG00000010376	Nedd8	-0.456489	7.73488e-06	-0.0561902	0.579391	None
ENSMUSG00000010392	Gosr1	-0.121978	0.76523	0.0679712	0.866048	None
ENSMUSG00000010406	Mrpl52	0.408044	0.00381448	0.227537	0.106368	None
ENSMUSG00000010453	Kansl3	-0.0018014	0.994619	0.214097	0.422818	None
ENSMUSG00000010517	Faf1	0.0935054	0.479988	-0.124135	0.349038	None
ENSMUSG00000010538	Tsacc	0.634605	0.0469989	0.106452	0.743897	None
ENSMUSG00000010554	Mettl16	0.255305	0.0748267	0.213295	0.129928	None
ENSMUSG00000032014	Oaf	-2.76633	0.0102785	-2.61577	0.0139196	Q15_Mtf1+Q128_Mtf1
ENSMUSG00000010607	Pigyl	0.0355171	0.844671	0.305749	0.0908893	None
ENSMUSG00000010608	Rbm25	0.507129	1.05825e-06	0.284767	0.00589298	None
ENSMUSG00000010609	Psen2	-0.446354	0.286449	0.216431	0.602441	None
ENSMUSG00000010651	Acaa1b	-0.47478	0.625534	0.0684453	0.941173	None
ENSMUSG00000010660	Plcd1	-0.387306	0.434625	-0.654413	0.179779	None
ENSMUSG00000019944	Rhobtb1	-2.74149	0.00433173	-2.70259	0.000518516	Q15_Mtf1+Q128_Mtf1
ENSMUSG00000010721	Lmbr1	0.726763	0.112085	0.533402	0.238473	None
ENSMUSG00000010751	Tnfrsf22	-0.163489	0.719377	-0.653001	0.137332	None
ENSMUSG00000010755	Cars	0.0680562	0.658702	0.705424	2.95848e-06	None
ENSMUSG00000027074	Slc43a3	-2.7121	0.0386978	-2.14843	0.0435283	Q15_Mtf1+Q128_Mtf1
ENSMUSG00000010796	Asz1	-2.11002	0.211257	-4.25787	0.0103539	Q15_Mtf1
ENSMUSG00000029359	Tesc	-2.67705	4.405e-06	-2.76789	8.52194e-06	Q15_Mtf1+Q128_Mtf1
ENSMUSG00000010911	Apip	0.27367	0.270561	-0.343156	0.172791	None
ENSMUSG00000010914	Pdhx	0.260257	0.178274	-0.0234091	0.905531	None
ENSMUSG00000010936	Vac14	0.104273	0.60333	-0.19238	0.340284	None
ENSMUSG00000011034	Slc5a1	0.637223	0.488636	2.19984	0.00317784	Q15_Mtf1
ENSMUSG00000011096	Akt1s1	0.965785	0.00118033	0.628139	0.0340003	None
ENSMUSG00000011114	Tbrg1	-0.016326	0.885829	-0.321294	0.00501034	None
ENSMUSG00000011148	Adssl1	-2.95611	0.101261	-2.13738	0.140967	None
ENSMUSG00000011158	Brf1	0.452244	0.181486	-0.209648	0.547299	None
ENSMUSG00000011179	Odc1	-0.0125567	0.943462	0.0789137	0.656594	None
ENSMUSG00000011254	Thg1l	-0.0588924	0.795201	0.174918	0.431917	None
ENSMUSG00000011256	Adam19	0.78499	0.000932714	0.52629	0.0245157	None
ENSMUSG00000011257	Pabpc4	-0.191065	0.05843	-0.29473	0.00346134	None
ENSMUSG00000011263	Exoc3l2	0.936512	0.343667	-1.1053	0.24454	None
ENSMUSG00000011267	Zfp296	0.115147	0.377626	0.261405	0.0404419	None
ENSMUSG00000011305	Plin5	0.184367	0.872947	0.501959	0.658154	None
ENSMUSG00000011306	Sugp1	0.220004	0.247766	0.0996973	0.600349	None
ENSMUSG00000011349	Dmrtc2	1.45478	0.461491	1.22278	0.512595	None
ENSMUSG00000011382	Dhdh	-0.00296833	0.990622	-0.282245	0.259576	None
ENSMUSG00000011427	Zfp790	-1.69926	0.417663	2.29692	0.29366	None
ENSMUSG00000011486	Slc25a41	2.28082	0.229579	-1.14096	0.544211	None
ENSMUSG00000011589	Fsd1	-0.540058	0.255267	-0.7514	0.122886	None
ENSMUSG00000011658	Fuz	0.760214	0.0954606	1.27959	0.00365065	Q15_Mtf1
ENSMUSG00000011751	Sptbn4	-0.345679	0.289433	-1.01017	0.00239725	Q15_Mtf1
ENSMUSG00000011752	Pgam1	-0.202707	0.197651	-0.0743444	0.637653	None
ENSMUSG00000011831	Evi5	0.241678	0.193168	0.0449119	0.805945	None
ENSMUSG00000011832	Evi5l	0.850349	0.162586	-0.0940299	0.884817	None
ENSMUSG00000011837	Snapc2	0.0182715	0.946503	-0.622909	0.0264999	None
ENSMUSG00000011877	Git1	-0.106733	0.613713	0.196394	0.353413	None
ENSMUSG00000011884	Gltp	-0.00208427	0.992951	-0.235855	0.321148	None
ENSMUSG00000011958	Bnip2	-0.147684	0.319308	0.158669	0.286915	None
ENSMUSG00000011960	Ccnt1	-0.0787137	0.487198	0.270568	0.0146966	None
ENSMUSG00000012076	Brms1l	0.0103268	0.983939	0.122989	0.809707	None
ENSMUSG00000012114	Med15	0.0407286	0.796456	0.112711	0.472127	None
ENSMUSG00000012117	Dhdds	-0.756422	0.0139855	-0.42572	0.162823	None
ENSMUSG00000012123	Crybg2	-0.110147	0.758212	-0.318351	0.386823	None
ENSMUSG00000012126	Ubxn11	0.0334626	0.968641	0.914005	0.267146	None
ENSMUSG00000012282	Wnt8a	-3.23007	0.239907	1.99125	0.454872	None
ENSMUSG00000012296	Tjap1	-0.157675	0.39731	0.339773	0.0759157	None
ENSMUSG00000012396	Nanog	0.222422	0.10715	0.264239	0.0552649	None
ENSMUSG00000012405	Rpl15	0.490524	0.0274157	0.0261077	0.906612	None
ENSMUSG00000012422	Tmem167	0.236927	0.102586	0.119228	0.405567	None
ENSMUSG00000012429	Mplkip	-0.020819	0.937982	0.279836	0.297283	None
ENSMUSG00000012443	Kif11	0.146542	0.345832	0.412982	0.0068788	None
ENSMUSG00000012483	Rpa3	-0.781158	0.173775	0.155872	0.786089	None
ENSMUSG00000012535	Tnpo3	-0.143881	0.158029	-0.281433	0.00537655	None
ENSMUSG00000012609	Ttll5	-0.157957	0.55646	-0.0102236	0.969455	None
ENSMUSG00000012640	Zfp715	-0.081943	0.823844	0.742449	0.0450669	None
ENSMUSG00000012705	Retn	0.299356	0.791671	-5.48374	0.000237765	Q15_Mtf1
ENSMUSG00000012848	Rps5	0.0782521	0.212021	0.244076	0.000101215	None
ENSMUSG00000012889	Podnl1	0.363831	0.781988	-1.84957	0.145587	None
ENSMUSG00000032246	Calml4	-2.64348	0.000231882	-4.74686	7.45004e-10	Q15_Mtf1+Q128_Mtf1
ENSMUSG00000013076	Amotl1	-0.605273	0.0587928	-0.237745	0.442104	None
ENSMUSG00000013089	Etv5	-0.0808632	0.492467	0.0969813	0.410644	None
ENSMUSG00000013150	Gfod2	0.273073	0.444117	0.0930005	0.790779	None
ENSMUSG00000013155	Enkd1	0.28472	0.153513	-0.428374	0.0348625	None
ENSMUSG00000013160	Atp6v0d1	-0.218872	0.120335	-0.783094	4.56032e-08	None
ENSMUSG00000013236	Ptprs	-0.621257	0.00702761	-0.354305	0.137648	None
ENSMUSG00000013275	Slc41a1	0.0275934	0.929196	-1.02025	0.00122336	Q15_Mtf1
ENSMUSG00000013367	Iglon5	-0.0150904	0.994298	-2.05249	0.382812	None
ENSMUSG00000013415	Igf2bp1	-0.039176	0.545479	0.174692	0.00686578	None
ENSMUSG00000013419	Zfp651	0.461489	0.627833	-1.3257	0.315649	None
ENSMUSG00000013465	Nelfb	0.126358	0.532585	-0.225917	0.261476	None
ENSMUSG00000013495	Tmem175	-0.63704	0.111777	-0.46646	0.235928	None
ENSMUSG00000013523	Bcas1	-1.0776	0.0401675	-0.989099	0.0578014	Q128_Mtf1
ENSMUSG00000013539	Tango2	-0.576969	0.0424899	0.055033	0.851595	None
ENSMUSG00000013584	Aldh1a2	1.84164	0.216958	-0.479081	0.742021	None
ENSMUSG00000013593	Ndufs2	-0.00598339	0.956124	-0.00760257	0.945142	None
ENSMUSG00000013622	Atraid	0.0702563	0.691272	0.265916	0.136621	None
ENSMUSG00000013629	Cad	0.0314761	0.787543	-0.129261	0.2599	None
ENSMUSG00000013646	Sh3bp5l	-0.137867	0.475141	0.514249	0.00886774	None
ENSMUSG00000013662	Atad1	0.0899166	0.613892	-0.114796	0.530882	None
ENSMUSG00000013663	Pten	0.319814	0.136958	0.525353	0.0153524	None
ENSMUSG00000013698	Pea15a	-0.90718	0.0774978	-1.14127	0.0252143	Q15_Mtf1
ENSMUSG00000013701	Timm23	-0.00488808	0.98426	0.451594	0.0707422	None
ENSMUSG00000013707	Tnfaip8l2	0.387457	0.778341	2.497	0.156497	None
ENSMUSG00000013736	Trnt1	0.26123	0.310241	-0.77686	0.00215507	None
ENSMUSG00000013766	Ly6g6e	-0.0242089	0.974346	1.89174	0.0110428	Q15_Mtf1
ENSMUSG00000013787	Ehmt2	0.25726	0.0610166	0.142316	0.293243	None
ENSMUSG00000013822	Elof1	0.00197814	0.988452	-0.183967	0.181183	None
ENSMUSG00000013833	Med16	-0.134952	0.49284	-0.662989	0.000658251	None
ENSMUSG00000013858	Tmem259	-0.0841255	0.638246	0.369244	0.0362018	None
ENSMUSG00000013878	Rnf170	-0.00134686	0.9974	0.310487	0.465841	None
ENSMUSG00000013921	Clip3	0.982358	0.0802409	1.6117	0.00534882	Q15_Mtf1
ENSMUSG00000013928	1700020L13Rik	-1.23052	0.499065	-1.94589	0.271852	None
ENSMUSG00000013973	Dedd	-0.229948	0.287098	-0.026373	0.903454	None
ENSMUSG00000013997	Nit1	0.185899	0.621114	0.102671	0.781233	None
ENSMUSG00000014039	Prdm15	0.574778	0.206337	0.167351	0.707814	None
ENSMUSG00000014074	Rnf168	0.2166	0.121585	0.0153359	0.912971	None
ENSMUSG00000014075	Dynlt2b	-0.260968	0.343635	-0.761062	0.00843912	None
ENSMUSG00000014077	Chp1	-0.132024	0.601086	-0.271407	0.280154	None
ENSMUSG00000014158	Trpv4	0.698535	0.661673	2.95169	0.0648878	None
ENSMUSG00000014164	Klhl3	-0.746114	0.442468	-1.02725	0.282761	None
ENSMUSG00000014177	Tvp23b	-0.187005	0.453607	-0.203007	0.410609	None
ENSMUSG00000014195	Dnajc7	0.055685	0.640095	0.215347	0.0691846	None
ENSMUSG00000014226	Cacybp	0.34251	0.000302033	0.155802	0.09565	None
ENSMUSG00000014232	Cluap1	-0.179069	0.488076	0.434216	0.085677	None
ENSMUSG00000014243	Zswim7	0.220615	0.397049	0.145673	0.566814	None
ENSMUSG00000014245	Pigl	0.864469	0.00270165	0.204191	0.462851	None
ENSMUSG00000014294	Ndufa2	-0.357432	0.000212963	-0.0475515	0.619576	None
ENSMUSG00000014301	Pam16	0.114379	0.533209	0.122099	0.508284	None
ENSMUSG00000014303	Glis2	0.303622	0.277901	-0.443793	0.107854	None
ENSMUSG00000014313	Cox6c	-0.148028	0.0287511	0.0527745	0.436499	None
ENSMUSG00000001334	Fndc5	-2.5945	0.0304664	-2.49574	0.0301509	Q15_Mtf1+Q128_Mtf1
ENSMUSG00000014349	Ube2z	-0.0798682	0.531145	-0.0654598	0.612154	None
ENSMUSG00000014353	Tmem87b	0.0563687	0.830665	0.123069	0.627666	None
ENSMUSG00000014355	Anapc1	-0.243854	0.219084	-0.347186	0.0812262	None
ENSMUSG00000014361	Mertk	-0.643981	0.11586	-0.673734	0.103502	None
ENSMUSG00000014402	Tsg101	-0.122106	0.580993	-0.234495	0.290065	None
ENSMUSG00000014418	Hps5	-0.946159	0.0632947	0.97127	0.0550431	None
ENSMUSG00000014426	Map3k4	-0.397751	0.0223737	-0.486723	0.00569766	None
ENSMUSG00000014444	Piezo1	-0.12602	0.455793	0.178952	0.297066	None
ENSMUSG00000014470	Rnf166	-0.568683	0.11433	-0.624436	0.0661527	None
ENSMUSG00000014496	Ankrd28	0.124904	0.52608	-0.111622	0.566121	None
ENSMUSG00000014498	Ankrd52	0.413506	0.649898	-0.216221	0.798664	None
ENSMUSG00000014504	Srp19	0.214174	0.0915562	0.183005	0.147564	None
ENSMUSG00000014547	Wdfy2	0.485082	0.0894408	-0.282062	0.305698	None
ENSMUSG00000014550	Rbsn	0.240213	0.432131	0.339418	0.248479	None
ENSMUSG00000014551	Mrps25	-0.0533409	0.644683	-0.0898004	0.436865	None
ENSMUSG00000014554	Dguok	-0.208491	0.478266	-0.382014	0.195285	None
ENSMUSG00000014592	Camta1	-0.606334	0.0642759	-0.770095	0.0224199	None
ENSMUSG00000014601	Strip1	0.121507	0.532682	-0.105478	0.587415	None
ENSMUSG00000014602	Kif1a	-5.325	0.0200613	-2.73896	0.236554	Q128_Mtf1
ENSMUSG00000014606	Slc25a11	0.257306	0.183224	0.26024	0.171521	None
ENSMUSG00000014633	Cmc2	0.0165232	0.906163	-0.0653539	0.647752	None
ENSMUSG00000014668	Chfr	-0.0205756	0.892534	0.490525	0.00106474	None
ENSMUSG00000014686	Ceacam16	3.33784	0.516478	3.06189	0.557424	None
ENSMUSG00000014748	Tex261	-0.332985	0.0528133	-0.0525671	0.756785	None
ENSMUSG00000014763	Fam120b	0.414623	0.389378	0.222688	0.635292	None
ENSMUSG00000014767	Tbp	-0.111096	0.688059	0.36348	0.187014	None
ENSMUSG00000014769	Psmb1	-0.0122573	0.891927	0.0841317	0.352786	None
ENSMUSG00000014771	Pdcd2	0.22131	0.35617	0.106185	0.66295	None
ENSMUSG00000014776	Nol3	0.733153	0.386145	-0.954462	0.266628	None
ENSMUSG00000014778	Fhod1	0.71961	0.0156637	-0.0408914	0.891849	None
ENSMUSG00000014786	Slc9a5	-0.742703	0.134342	-1.61382	0.00231973	Q15_Mtf1
ENSMUSG00000014791	Elmo3	0.535519	0.66696	-0.248499	0.833873	None
ENSMUSG00000014813	Stc1	-2.55404	0.00385236	-3.52646	0.00291229	Q15_Mtf1+Q128_Mtf1
ENSMUSG00000014837	4931428F04Rik	0.0746781	0.85353	-0.394317	0.351967	None
ENSMUSG00000014846	Tppp3	-0.31256	0.27009	0.00718742	0.979765	None
ENSMUSG00000014850	Msh3	0.472635	0.00570027	-0.103039	0.541075	None
ENSMUSG00000014856	Tmem208	0.0333786	0.858432	0.0987558	0.600994	None
ENSMUSG00000014859	E2f4	0.465515	0.0334106	-0.0853386	0.700838	None
ENSMUSG00000014867	Surf4	0.177357	0.172969	0.0746614	0.569969	None
ENSMUSG00000014873	Surf2	0.706839	0.00503857	0.309038	0.204036	None
ENSMUSG00000014905	Dnajb9	-0.512459	0.283386	-0.033163	0.941296	None
ENSMUSG00000014907	Naf1	0.39039	0.000891918	-0.0193061	0.869679	None
ENSMUSG00000014932	Yes1	0.322531	0.284778	0.352944	0.227427	None
ENSMUSG00000014956	Ppp1cb	-0.237903	0.12269	-0.447544	0.00361388	None
ENSMUSG00000014959	Gorasp2	0.109362	0.482814	-0.180746	0.241424	None
ENSMUSG00000014980	Tsen15	0.295567	0.323005	-0.155678	0.58599	None
ENSMUSG00000015002	Efr3a	-0.0326932	0.828038	0.0723852	0.631248	None
ENSMUSG00000015013	Trappc2l	0.255412	0.153795	0.0140495	0.938228	None
ENSMUSG00000015016	Acsf3	-0.406294	0.337021	0.984306	0.024935	None
ENSMUSG00000015023	Ddx19a	0.013254	0.94774	-0.0312767	0.877519	None
ENSMUSG00000015027	Galns	-0.150674	0.74643	0.134673	0.770911	None
ENSMUSG00000015053	Gata2	-1.54903	0.316822	-2.99294	0.0343313	Q15_Mtf1
ENSMUSG00000015083	C8g	0.774352	0.55611	0.853542	0.517596	None
ENSMUSG00000015087	Rabl6	-0.0974879	0.474779	-0.172226	0.214019	None
ENSMUSG00000015090	Ptgds	1.65815	0.438408	-0.951456	0.652438	None
ENSMUSG00000015092	Edf1	0.063568	0.50757	0.0082355	0.931538	None
ENSMUSG00000015094	Npdc1	0.00381303	0.992873	-0.0881277	0.849126	None
ENSMUSG00000015095	Fbxw5	-0.778702	0.0347079	0.187742	0.606641	None
ENSMUSG00000015112	Slc25a13	-0.0575103	0.534295	-0.371895	5.12015e-05	None
ENSMUSG00000015120	Ube2i	-0.421283	0.29381	0.173358	0.667434	None
ENSMUSG00000015126	Tsr3	0.0728549	0.618741	0.370306	0.0114347	None
ENSMUSG00000015127	Unkl	1.06799	0.474459	-0.349176	0.807989	None
ENSMUSG00000015143	Actn1	-0.0118715	0.901191	-0.29707	0.00195405	None
ENSMUSG00000015149	Sirt2	-0.322443	0.313226	-0.0626808	0.848808	None
ENSMUSG00000015165	Hnrnpl	-0.26044	0.00415168	-0.108949	0.238691	None
ENSMUSG00000015176	Nolc1	0.385547	1.81599e-05	0.217855	0.0145514	None
ENSMUSG00000015189	Casd1	0.241092	0.590003	0.131707	0.757668	None
ENSMUSG00000015202	Cnksr3	-0.413931	0.412873	-0.96212	0.0468643	None
ENSMUSG00000015214	Mtmr1	-1.04194	0.0365886	-0.248167	0.612883	Q128_Mtf1
ENSMUSG00000015217	Hmgb3	0.0715006	0.762612	-0.572875	0.0178119	None
ENSMUSG00000015222	Map2	0.224176	0.755827	-1.01645	0.182626	None
ENSMUSG00000015243	Abca1	1.25722	0.193237	0.732164	0.374714	None
ENSMUSG00000015247	Nipsnap3b	-0.0261538	0.940124	-0.317943	0.358066	None
ENSMUSG00000015289	Lage3	-0.0117379	0.923063	0.17688	0.150126	None
ENSMUSG00000015290	Ubl4a	-0.156638	0.28408	0.620306	2.3927e-05	None
ENSMUSG00000015291	Gdi1	-0.255261	0.44254	-0.214698	0.512324	None
ENSMUSG00000015305	Sash1	0.331616	0.272419	0.947996	0.0011955	None
ENSMUSG00000015312	Gadd45b	-0.678931	0.00687143	-0.825663	0.00148988	None
ENSMUSG00000015314	Slamf6	4.60318	0.0118822	2.02841	0.226999	Q128_Mtf1
ENSMUSG00000015335	Zdhhc12	0.176779	0.466538	0.369435	0.122573	None
ENSMUSG00000015337	Endog	-0.305737	0.18134	-0.234656	0.302171	None
ENSMUSG00000039476	Prrx2	-2.51157	0.00461408	-3.90315	0.000208731	Q15_Mtf1+Q128_Mtf1
ENSMUSG00000015341	Golga7	-0.637974	0.0371191	-0.0486573	0.876556	None
ENSMUSG00000015342	Xk	-1.06454	0.11256	-0.175126	0.799017	None
ENSMUSG00000015354	Pcolce2	0.0877826	0.460537	-0.447704	0.000312575	None
ENSMUSG00000015357	Clpx	0.482337	0.258922	0.619219	0.141694	None
ENSMUSG00000015363	Trabd	0.129442	0.621277	0.227617	0.404081	None
ENSMUSG00000037820	Tgm2	-2.50598	0.000476134	-2.25087	0.00164657	Q15_Mtf1+Q128_Mtf1
ENSMUSG00000015377	Dennd6b	0.224487	0.7464	0.458575	0.528484	None
ENSMUSG00000015461	Atf6b	0.080194	0.655668	0.666382	0.000198392	None
ENSMUSG00000015468	Notch4	0.135299	0.728046	-1.42437	0.000380073	Q15_Mtf1
ENSMUSG00000015474	Ppt2	-0.247998	0.622676	-0.15034	0.76854	None
ENSMUSG00000015478	Rnf5	0.499298	0.21269	0.294497	0.4683	None
ENSMUSG00000015488	Cacfd1	-0.165584	0.644358	-0.578549	0.105286	None
ENSMUSG00000015501	Hivep2	-1.49458	0.224294	1.77694	0.199247	None
ENSMUSG00000015522	Arnt	0.214901	0.317894	-0.0106846	0.961175	None
ENSMUSG00000015536	Mocs2	-0.37829	0.126317	-0.22606	0.362039	None
ENSMUSG00000015542	Nat9	-0.0991651	0.816154	-0.0598971	0.880487	None
ENSMUSG00000050197	Rhox13	-2.41358	1.46295e-14	-1.98564	4.12921e-12	Q15_Mtf1+Q128_Mtf1
ENSMUSG00000015575	Atp6v0e	-0.275157	0.109524	-0.101874	0.556627	None
ENSMUSG00000015597	Zfp318	-0.272936	0.165931	-0.159706	0.409379	None
ENSMUSG00000015605	Srf	0.123159	0.47267	-0.0444596	0.799399	None
ENSMUSG00000022610	Mapk12	-2.40358	0.011349	-3.42806	0.00430263	Q15_Mtf1+Q128_Mtf1
ENSMUSG00000015647	Lama5	0.202746	0.309407	0.580994	0.00307064	None
ENSMUSG00000015652	Steap1	0.058677	0.765785	-0.404208	0.0404614	None
ENSMUSG00000015653	Steap2	0.326035	0.30887	-0.601632	0.0576084	None
ENSMUSG00000015656	Hspa8	0.513005	0.000885963	0.247143	0.10577	None
ENSMUSG00000015659	Serac1	-0.405018	0.562412	0.20228	0.780581	None
ENSMUSG00000015668	Pdzd11	-0.0732961	0.801722	0.816844	0.00484743	None
ENSMUSG00000015671	Psma2	-0.134494	0.0955843	0.0366362	0.651031	None
ENSMUSG00000015672	Mrpl32	0.354911	0.212481	-0.0896318	0.751582	None
ENSMUSG00000015697	Setdb1	0.29446	0.139358	0.439064	0.0227575	None
ENSMUSG00000015702	Anxa9	-0.495397	0.796655	3.8986	0.0752662	None
ENSMUSG00000015709	Arnt2	0.591417	0.24319	-1.22793	0.0199615	Q15_Mtf1
ENSMUSG00000015711	Prune1	-0.207042	0.178253	0.153676	0.316983	None
ENSMUSG00000015714	Cers2	-0.348116	0.0521843	0.5719	0.00129736	None
ENSMUSG00000015733	Capza2	0.14484	0.299373	-0.161678	0.237759	None
ENSMUSG00000015745	Plekho1	-0.541488	0.35005	-1.35598	0.0315744	Q15_Mtf1
ENSMUSG00000015747	Vps45	-0.928495	0.00620898	-0.192812	0.556263	None
ENSMUSG00000015748	Prpf3	0.0376464	0.814224	0.101388	0.527548	None
ENSMUSG00000015749	Anp32e	-0.386341	0.000492754	-0.18196	0.101423	None
ENSMUSG00000015750	Aph1a	0.0162001	0.961679	0.466546	0.173437	None
ENSMUSG00000015755	Tab2	-0.185718	0.363976	0.174044	0.390504	None
ENSMUSG00000015757	Ppil4	0.643259	1.67622e-05	0.171333	0.236651	None
ENSMUSG00000015759	Cnih1	0.0388664	0.782052	0.0521673	0.711584	None
ENSMUSG00000015766	Eps8	0.183353	0.485329	0.288096	0.252701	None
ENSMUSG00000015776	Med22	0.211038	0.443972	0.523285	0.050747	None
ENSMUSG00000015790	Surf1	0.755482	0.000112353	0.32709	0.0905	None
ENSMUSG00000015804	Med28	0.0496633	0.67415	-0.161793	0.171389	None
ENSMUSG00000015806	Qdpr	-0.134178	0.242655	-0.253938	0.0281498	None
ENSMUSG00000015837	Sqstm1	-0.388533	0.00878387	-0.256052	0.0817123	None
ENSMUSG00000015839	Nfe2l2	0.118239	0.366468	-0.0803419	0.540313	None
ENSMUSG00000015846	Rxra	-0.404141	0.222464	0.00878182	0.97874	None
ENSMUSG00000015850	Adamtsl4	0.243445	0.655358	-1.44254	0.0139259	Q15_Mtf1
ENSMUSG00000015869	Prpsap1	0.173662	0.168055	-0.15949	0.203775	None
ENSMUSG00000015879	Fam184b	1.01517	0.283684	-2.80209	0.044148	Q15_Mtf1
ENSMUSG00000015880	Ncapg	0.0260986	0.861688	-0.126034	0.398227	None
ENSMUSG00000015882	Lcorl	-1.12844	0.0182019	-0.750866	0.11045	Q128_Mtf1
ENSMUSG00000015889	Lta4h	-0.192547	0.30473	-0.378923	0.0472956	None
ENSMUSG00000015932	Dstn	0.202503	0.0816938	0.319416	0.00557463	None
ENSMUSG00000015937	Macroh2a1	-0.362687	0.0014704	-0.761606	4.14766e-11	None
ENSMUSG00000015942	Gtf2ird2	1.0871	0.108642	1.21036	0.0813258	None
ENSMUSG00000015943	Bola1	0.12254	0.490153	0.0553424	0.756411	None
ENSMUSG00000015944	Castor2	0.0756521	0.938375	-1.19079	0.227673	None
ENSMUSG00000015950	Ncf1	-1.71909	0.50333	-3.12164	0.20162	None
ENSMUSG00000015961	Adss	0.0924336	0.473384	0.237521	0.0627998	None
ENSMUSG00000015968	Cacna1d	0.678118	0.712618	-4.15771	0.0303404	Q15_Mtf1
ENSMUSG00000015971	Actr8	-0.147003	0.469297	0.23997	0.243942	None
ENSMUSG00000015980	Lrrc27	-0.50407	0.343648	0.66824	0.202729	None
ENSMUSG00000015981	Stk32c	-0.734866	0.646471	2.36363	0.227737	None
ENSMUSG00000015994	Fnta	0.163896	0.207196	0.278006	0.0359795	None
ENSMUSG00000016018	Mtrex	0.199685	0.0490543	0.316883	0.00177617	None
ENSMUSG00000016028	Celsr1	-0.533302	0.328442	-1.14914	0.0355085	Q15_Mtf1
ENSMUSG00000016150	Tenm1	0.0627944	0.957801	2.58266	0.0557462	None
ENSMUSG00000016181	Utp25	0.323831	0.141404	-0.116426	0.59675	None
ENSMUSG00000016200	Syt14	0.00543625	0.988638	0.116859	0.745819	None
ENSMUSG00000016239	Lonrf3	-0.553745	0.714935	-1.20708	0.411905	None
ENSMUSG00000016252	Atp5e	-0.166947	0.0933782	0.0209969	0.833658	None
ENSMUSG00000016253	Nelfcd	0.480412	0.12889	0.0801667	0.799566	None
ENSMUSG00000016256	Ctsz	-0.267348	0.141923	-0.49665	0.00754942	None
ENSMUSG00000016257	Prelid3b	0.00479061	0.974848	0.107767	0.474751	None
ENSMUSG00000016262	Sertad4	-4.08066	0.0618667	-4.36575	0.0374982	Q15_Mtf1
ENSMUSG00000016308	Ube2a	0.102928	0.55023	0.0713806	0.678506	None
ENSMUSG00000016319	Slc25a5	0.265996	0.0754843	-0.04869	0.745061	None
ENSMUSG00000016344	Ppdpf	0.363931	0.229872	-0.347253	0.242685	None
ENSMUSG00000016346	Kcnq2	-0.494231	0.355191	-1.29606	0.0207762	Q15_Mtf1
ENSMUSG00000016382	Pls3	0.313898	0.538944	0.500636	0.346605	None
ENSMUSG00000016386	Mpped2	0.291192	0.571596	1.39288	0.00995364	Q15_Mtf1
ENSMUSG00000016409	Nkap	0.522999	0.0352292	0.265646	0.280989	None
ENSMUSG00000016427	Ndufa1	-0.0791754	0.590162	-0.376771	0.0107499	None
ENSMUSG00000016477	E2f3	-0.172006	0.403503	0.350854	0.0862181	None
ENSMUSG00000016481	Cr1l	0.52687	0.0543621	0.977926	0.000303692	None
ENSMUSG00000016487	Ppfibp1	-0.247166	0.297213	-0.842626	0.000350088	None
ENSMUSG00000016494	Cd34	-1.38088	0.324313	-2.18408	0.154431	None
ENSMUSG00000016495	Plgrkt	0.472058	0.297668	-0.371434	0.408607	None
ENSMUSG00000016503	Gtf3a	-0.0968484	0.520267	-0.0318935	0.831518	None
ENSMUSG00000016510	Mtif3	-0.382273	0.132566	0.289712	0.25131	None
ENSMUSG00000016520	Lnx2	0.521497	0.112197	0.47468	0.138662	None
ENSMUSG00000016526	Dyrk3	0.792958	0.000297169	0.933627	1.42312e-05	None
ENSMUSG00000016528	Mapkapk2	-0.397212	0.0941406	-0.25677	0.262783	None
ENSMUSG00000016534	Lamp2	-0.411191	0.0247673	-0.97576	1.83524e-07	None
ENSMUSG00000016541	Atxn10	-0.11189	0.258523	-0.538117	5.18042e-08	None
ENSMUSG00000016552	Foxred2	-1.34501	0.00384785	0.0776217	0.867004	Q128_Mtf1
ENSMUSG00000016554	Eif3d	-0.075061	0.375615	0.0963678	0.253595	None
ENSMUSG00000016559	H3f3b	-0.13505	0.237745	-0.354343	0.00196835	None
ENSMUSG00000016619	Nup50	-0.0412998	0.698307	0.114086	0.283345	None
ENSMUSG00000016624	Phf21b	-0.317641	0.588099	0.261378	0.673716	None
ENSMUSG00000016626	Nlrp14	0.609265	0.471281	-3.07974	0.000556117	Q15_Mtf1
ENSMUSG00000016637	Ift27	-0.100094	0.768866	0.406241	0.215806	None
ENSMUSG00000016664	Pacsin2	-0.0250673	0.929785	0.111162	0.696985	None
ENSMUSG00000016757	Ttll12	-0.562198	0.00127333	-0.124335	0.467635	None
ENSMUSG00000016758	Bik	0.422494	0.663668	-0.18552	0.836235	None
ENSMUSG00000016831	Tox4	0.0460372	0.839141	0.0879187	0.694575	None
ENSMUSG00000016833	Mrps18c	0.0522709	0.760217	0.0156693	0.926779	None
ENSMUSG00000016918	Sulf1	0.186414	0.599848	0.0611658	0.862405	None
ENSMUSG00000016921	Srsf6	0.244177	0.0169855	0.0407016	0.688932	None
ENSMUSG00000016933	Plcg1	-0.245567	0.229547	-0.215766	0.287294	None
ENSMUSG00000016940	Kctd2	-0.239991	0.269558	-0.0415812	0.847664	None
ENSMUSG00000016946	Kctd5	-0.403989	0.17321	-0.152694	0.612961	None
ENSMUSG00000016984	Etaa1	0.347719	0.0990761	0.614787	0.00280128	None
ENSMUSG00000017009	Sdc4	0.187715	0.415583	0.613571	0.0062664	None
ENSMUSG00000017057	Il13ra1	-5.17101	0.0016426	-0.262017	0.835388	Q128_Mtf1
ENSMUSG00000017119	Nbr1	-0.0829423	0.719722	-0.0230665	0.919951	None
ENSMUSG00000017132	Cyth1	0.815855	0.509712	0.705001	0.556538	None
ENSMUSG00000017144	Rnd3	0.07175	0.85336	0.850756	0.0236527	None
ENSMUSG00000017146	Brca1	0.200791	0.302421	-0.0495605	0.795128	None
ENSMUSG00000017176	Nt5c3b	-0.29581	0.284882	0.00311989	0.990946	None
ENSMUSG00000017188	Coa3	0.0780218	0.559377	0.36753	0.00629349	None
ENSMUSG00000017204	Gsdma	0.427891	0.760204	-0.534327	0.709369	None
ENSMUSG00000017210	Med24	-0.318995	0.34479	0.0707425	0.833337	None
ENSMUSG00000017221	Psmd3	-0.362946	2.85265e-06	-0.193703	0.0124416	None
ENSMUSG00000017264	Exosc10	0.252034	0.110974	0.0994566	0.528645	None
ENSMUSG00000017286	Glod4	0.0191111	0.938598	0.0283938	0.906799	None
ENSMUSG00000017288	Vps53	0.298017	0.253513	0.173811	0.495482	None
ENSMUSG00000017291	Taok1	-0.0925741	0.494116	0.170128	0.206809	None
ENSMUSG00000017299	Dnttip1	-0.303637	0.13805	0.0616222	0.760903	None
ENSMUSG00000017300	Tnnc2	1.14754	0.412534	-1.08572	0.47189	None
ENSMUSG00000017307	Acot8	-0.330221	0.166611	0.427108	0.072704	None
ENSMUSG00000017314	Mpp2	-0.143908	0.860859	-0.380559	0.655379	None
ENSMUSG00000017376	Nlk	-0.274816	0.0779918	-0.322981	0.0352402	None
ENSMUSG00000017386	Traf4	0.290521	0.21077	0.0518842	0.818764	None
ENSMUSG00000017390	Aldoc	-0.410005	0.0627537	-2.08638	5.20531e-18	Q15_Mtf1
ENSMUSG00000017400	Stac2	-0.904467	0.07143	-0.0110934	0.981995	None
ENSMUSG00000017404	Rpl19	0.232253	0.0475989	0.0921421	0.432924	None
ENSMUSG00000017405	Nek8	-1.38841	0.00309944	0.0443955	0.922898	Q128_Mtf1
ENSMUSG00000017417	Plxdc1	-0.800736	0.14089	-1.7969	0.00148987	Q15_Mtf1
ENSMUSG00000017418	Arl5b	-0.180316	0.401026	-0.418936	0.040711	None
ENSMUSG00000017421	Zfp207	0.278083	0.00254141	0.234115	0.0103226	None
ENSMUSG00000017428	Psmd11	-0.0565232	0.591757	0.0383883	0.715674	None
ENSMUSG00000017453	Pipox	0.440398	0.168703	-0.196076	0.541644	None
ENSMUSG00000017466	Timp2	-1.02931	0.172018	-2.27063	0.00339149	Q15_Mtf1
ENSMUSG00000017478	Zc3h18	0.07103	0.513808	0.133379	0.223796	None
ENSMUSG00000017485	Top2b	-0.237124	0.197369	0.0588025	0.746485	None
ENSMUSG00000017491	Rarb	-3.14062	0.205019	-1.61636	0.506641	None
ENSMUSG00000039103	Nexn	-2.39691	0.000230141	-1.86416	0.00249095	Q15_Mtf1+Q128_Mtf1
ENSMUSG00000017499	Cdc6	-0.108032	0.540385	-0.0222028	0.898339	None
ENSMUSG00000017548	Suz12	-0.254625	0.0347283	0.331234	0.00510517	None
ENSMUSG00000017550	Atad5	0.600762	0.00670494	0.0897863	0.676733	None
ENSMUSG00000017561	Crlf3	-0.0077259	0.967371	-0.0931514	0.621498	None
ENSMUSG00000017607	Tns4	-1.81743	0.547982	2.31151	0.415652	None
ENSMUSG00000017615	Tnfaip1	0.358905	0.0722671	0.174356	0.376251	None
ENSMUSG00000017631	Abr	-0.439371	0.107388	-0.816112	0.00287896	None
ENSMUSG00000017639	Rab11fip4	-0.344716	0.312691	-0.769899	0.0234548	None
ENSMUSG00000017652	Cd40	0.863327	0.663618	-2.56022	0.228725	None
ENSMUSG00000017664	Slc35c2	-0.345934	0.141678	-0.494969	0.0367614	None
ENSMUSG00000017667	Zfp334	2.08699	0.015294	-1.30602	0.105998	Q128_Mtf1
ENSMUSG00000017670	Elmo2	0.020452	0.958991	-0.275611	0.482359	None
ENSMUSG00000017677	Wsb1	-0.131468	0.581226	-0.415618	0.0865263	None
ENSMUSG00000017679	Ttpal	0.550778	0.432404	-0.796413	0.263621	None
ENSMUSG00000017686	Rhot1	0.205582	0.205725	-0.483228	0.00363631	None
ENSMUSG00000017697	Ada	-0.823521	0.0461112	-0.954395	0.0174089	None
ENSMUSG00000017707	Serinc3	0.210571	0.252058	-0.0396068	0.826784	None
ENSMUSG00000017713	Tha1	1.64709	0.753683	-2.32746	0.654054	None
ENSMUSG00000017715	Pgs1	-0.0730926	0.687465	0.0309456	0.86298	None
ENSMUSG00000017716	Birc5	-0.116948	0.188547	0.256681	0.0038958	None
ENSMUSG00000017718	Afmid	-0.217257	0.860837	-1.07355	0.353515	None
ENSMUSG00000017721	Pigt	0.464477	0.134668	0.121256	0.689474	None
ENSMUSG00000038578	Susd1	-2.38908	0.00895587	-1.89659	0.0271997	Q15_Mtf1+Q128_Mtf1
ENSMUSG00000017724	Etv4	0.0591252	0.680009	-0.0541647	0.701308	None
ENSMUSG00000017734	Dbndd2	-0.00179034	0.99939	0.533095	0.819183	None
ENSMUSG00000017737	Mmp9	-1.55214	0.321096	0.0247564	0.986195	None
ENSMUSG00000017740	Slc12a5	1.70469	0.407663	-1.03076	0.640555	None
ENSMUSG00000017747	Ghdc	-0.0579803	0.87242	-0.451953	0.179839	None
ENSMUSG00000017754	Pltp	-0.645935	0.0438029	-0.951986	0.00349169	None
ENSMUSG00000017756	Slc12a7	-0.701054	9.32995e-05	-0.314498	0.0769203	None
ENSMUSG00000017760	Ctsa	-0.16092	0.333226	-0.327295	0.0475568	None
ENSMUSG00000017764	Zswim1	0.288842	0.126405	0.364386	0.0565707	None
ENSMUSG00000017765	Slc12a4	-0.611753	0.00275263	0.0887032	0.663659	None
ENSMUSG00000017774	Myo1c	0.0604128	0.728143	-0.159542	0.365423	None
ENSMUSG00000017776	Crk	-0.364218	0.105177	0.184812	0.403855	None
ENSMUSG00000017778	Cox7c	0.199723	0.0973031	-0.00563086	0.962777	None
ENSMUSG00000017781	Pitpna	0.0111558	0.94949	0.0714087	0.679379	None
ENSMUSG00000017801	Mlx	0.0365263	0.856802	0.165971	0.406755	None
ENSMUSG00000017802	Retreg3	-0.0630189	0.887571	-0.121181	0.782857	None
ENSMUSG00000017830	Dhx58	0.338055	0.78788	-0.269293	0.836173	None
ENSMUSG00000017831	Rab5a	-0.12963	0.823453	1.87852	0.00165351	Q15_Mtf1
ENSMUSG00000017837	Nkiras2	-0.298038	0.199222	-0.222959	0.338448	None
ENSMUSG00000017843	Ppp2r5c	0.191861	0.0986602	0.0985167	0.39595	None
ENSMUSG00000017858	Ift52	-0.483528	0.0371523	-0.517413	0.0229217	None
ENSMUSG00000017861	Mybl2	-0.0249223	0.804885	-0.100951	0.313525	None
ENSMUSG00000017868	Sgk2	0.126196	0.845963	-0.134132	0.833532	None
ENSMUSG00000017929	B4galt5	-0.438577	0.0527377	-0.818622	0.000260042	None
ENSMUSG00000017943	Gdap1l1	0.28189	0.835497	-1.8161	0.203968	None
ENSMUSG00000017950	Hnf4a	0.441931	0.659372	-0.379699	0.691128	None
ENSMUSG00000017969	Ptgis	0.0155683	0.964042	-1.53606	1.29775e-05	Q15_Mtf1
ENSMUSG00000017978	Cadps2	-0.483633	0.742961	0.788588	0.619354	None
ENSMUSG00000017999	Ddx27	0.327844	0.00119942	0.122026	0.223709	None
ENSMUSG00000018001	Cyth3	-0.0778622	0.861119	0.446911	0.308576	None
ENSMUSG00000018012	Rac3	1.78923	0.0127888	0.541663	0.429751	Q128_Mtf1
ENSMUSG00000018040	Rrp7a	0.349645	0.424458	0.18284	0.680746	None
ENSMUSG00000018042	Cyb5r3	-0.260955	0.0635494	-0.150676	0.281933	None
ENSMUSG00000018068	Ints2	-0.0171309	0.925585	0.151757	0.418559	None
ENSMUSG00000018076	Med13l	-0.360769	0.000467331	-0.0595982	0.561459	None
ENSMUSG00000018102	H2bc4	-0.886063	0.201678	-0.118369	0.861965	None
ENSMUSG00000018143	Mafk	-0.380884	0.564865	0.124616	0.855277	None
ENSMUSG00000018160	Med1	0.19177	0.164784	-0.0999259	0.458572	None
ENSMUSG00000018166	Erbb3	0.128255	0.77461	-0.739594	0.0968693	None
ENSMUSG00000018167	Stard3	0.210776	0.40623	0.218973	0.392983	None
ENSMUSG00000018169	Mfng	-0.685933	0.188097	-1.82138	0.0017859	Q15_Mtf1
ENSMUSG00000018171	Vmp1	-0.760724	6.4965e-05	0.10579	0.580149	None
ENSMUSG00000018189	Uchl5	0.613287	0.000103795	0.066254	0.673686	None
ENSMUSG00000018196	Glrx2	0.125619	0.480944	0.563859	0.0013269	None
ENSMUSG00000018199	Ro60	-0.086739	0.730084	0.0776034	0.754449	None
ENSMUSG00000018209	Stk4	0.582449	8.41324e-05	0.0866034	0.553637	None
ENSMUSG00000018217	Pmp22	1.43995	0.778764	2.22447	0.67153	None
ENSMUSG00000018238	Gdf9	1.43648	0.711398	2.43181	0.551442	None
ENSMUSG00000018239	Zcchc10	0.642573	3.15435e-08	0.453675	7.64612e-05	None
ENSMUSG00000018286	Psmb6	-0.141778	0.0495898	0.123111	0.0884769	None
ENSMUSG00000018287	Spag7	0.592024	0.00727306	0.478403	0.0300387	None
ENSMUSG00000018293	Pfn1	0.40201	0.134692	0.167562	0.532735	None
ENSMUSG00000018322	Tomm34	-0.345397	0.0692571	-0.0986981	0.602453	None
ENSMUSG00000018326	Ywhab	-0.0541919	0.546037	0.0382289	0.666603	None
ENSMUSG00000018334	Ksr1	0.167352	0.667271	-0.396662	0.320337	None
ENSMUSG00000018339	Gpx3	-0.213951	0.51081	0.112344	0.729466	None
ENSMUSG00000018340	Anxa6	0.166787	0.359554	-0.0275433	0.877738	None
ENSMUSG00000018347	Zkscan6	-0.0462887	0.911041	-0.295613	0.481991	None
ENSMUSG00000018362	Kpna2	-0.051704	0.890259	0.285159	0.435255	None
ENSMUSG00000018363	Smurf2	0.145071	0.584392	0.238024	0.375948	None
ENSMUSG00000018372	Cep95	0.0725079	0.819928	0.132935	0.678177	None
ENSMUSG00000018377	Vezf1	-0.00635076	0.978322	-0.269474	0.242147	None
ENSMUSG00000018378	Cuedc1	-0.877842	0.0253357	-0.310913	0.424375	None
ENSMUSG00000018379	Srsf1	0.14783	0.193803	0.0936962	0.40863	None
ENSMUSG00000018381	Abi3	-1.73179	0.184033	-0.402414	0.753004	None
ENSMUSG00000018395	Kif3a	0.152709	0.517641	-0.0867313	0.712618	None
ENSMUSG00000018398	Septin8	-0.382081	0.13421	-0.594157	0.0233672	None
ENSMUSG00000018401	Mtmr4	0.227441	0.236377	-0.0430897	0.824853	None
ENSMUSG00000018405	Mrm1	-0.233416	0.359955	-0.231093	0.346927	None
ENSMUSG00000018411	Mapt	0.00786071	0.972653	-0.611972	0.00643231	None
ENSMUSG00000018412	Kansl1	0.242402	0.292491	0.232173	0.296306	None
ENSMUSG00000018415	Gid4	-0.174978	0.362605	0.139375	0.469752	None
ENSMUSG00000018417	Myo1b	-0.108437	0.635262	-0.108569	0.642459	None
ENSMUSG00000018425	Dhx40	-0.0653164	0.717849	0.160733	0.369134	None
ENSMUSG00000070858	Gm1673	-2.37764	9.58586e-05	-2.38734	5.56135e-05	Q15_Mtf1+Q128_Mtf1
ENSMUSG00000018428	Akap1	-0.0378237	0.761389	-0.0707922	0.565022	None
ENSMUSG00000018433	Nol11	-0.0433332	0.694018	-0.0765839	0.477737	None
ENSMUSG00000018442	Derl2	-0.129039	0.547944	0.39442	0.0700781	None
ENSMUSG00000018446	C1qbp	-0.170952	0.0762319	-0.042416	0.658333	None
ENSMUSG00000018449	Rpain	-0.0460223	0.854501	0.0136411	0.957287	None
ENSMUSG00000018451	6330403K07Rik	-1.9258	0.314187	-1.95232	0.311319	None
ENSMUSG00000018470	Kcnab3	-0.0445357	0.938553	-0.482014	0.439663	None
ENSMUSG00000018474	Chd3	0.242111	0.247504	0.932005	1.99569e-06	None
ENSMUSG00000018476	Kdm6b	0.232152	0.389248	0.038844	0.887278	None
ENSMUSG00000018481	Appbp2	0.374959	0.0282198	-0.139894	0.408746	None
ENSMUSG00000018500	Adora2b	-1.32765	0.117516	-0.882017	0.285135	None
ENSMUSG00000018501	Ncor1	0.397983	1.84397e-05	0.763677	8.39653e-17	None
ENSMUSG00000018507	Trpv2	0.881352	0.255394	0.450512	0.555805	None
ENSMUSG00000018509	Cenpv	-0.308545	0.0477145	-0.192222	0.222447	None
ENSMUSG00000018537	Pcgf2	-0.60917	2.72883e-06	-0.0473794	0.709777	None
ENSMUSG00000018541	Cwc25	0.220583	0.180767	0.477293	0.00309665	None
ENSMUSG00000018543	1700001P01Rik	-3.43755	0.115693	-1.62946	0.405493	None
ENSMUSG00000018547	Pip4k2b	-0.187175	0.230025	0.11943	0.44007	None
ENSMUSG00000018548	Trim37	-0.19761	0.164144	-0.238844	0.0915166	None
ENSMUSG00000018554	Ybx2	-0.351698	0.682246	-1.39296	0.126325	None
ENSMUSG00000018559	Ctdnep1	-0.0531236	0.780453	-0.0949712	0.614704	None
ENSMUSG00000018565	Elp5	0.0557297	0.691967	0.510442	0.000246694	None
ENSMUSG00000018566	Slc2a4	-1.04359	0.217486	-1.21302	0.198991	None
ENSMUSG00000018567	Gabarap	0.294829	0.0812434	-0.108867	0.517824	None
ENSMUSG00000018569	Cldn7	-2.36654	0.000871392	-2.27555	0.00138355	Q15_Mtf1+Q128_Mtf1
ENSMUSG00000018570	2810408A11Rik	-1.75164	0.0186852	0.237111	0.745222	Q128_Mtf1
ENSMUSG00000018572	Phf23	0.0856425	0.418021	0.407095	0.000105986	None
ENSMUSG00000018574	Acadvl	0.0148901	0.951043	0.456931	0.0567425	None
ENSMUSG00000018583	G3bp1	0.103408	0.239213	0.0945606	0.28252	None
ENSMUSG00000018585	Atox1	0.0617897	0.544046	0.0199008	0.845198	None
ENSMUSG00000018593	Sparc	0.146303	0.17651	0.508136	2.19591e-06	None
ENSMUSG00000018599	Mief2	0.458506	0.189386	-0.296069	0.388977	None
ENSMUSG00000018604	Tbx3	-0.106884	0.320938	0.133622	0.20246	None
ENSMUSG00000018648	Dusp14	0.45542	0.205659	0.774527	0.0279636	None
ENSMUSG00000018651	Tada2a	-0.070427	0.530083	0.0137107	0.90249	None
ENSMUSG00000018654	Ikzf1	-4.04497	0.0622498	-0.858716	0.662045	None
ENSMUSG00000018659	Pnpo	-0.366738	0.0929844	-0.285059	0.189833	None
ENSMUSG00000018661	Cog1	0.287769	0.429088	-0.0944735	0.794512	None
ENSMUSG00000018666	Cbx1	0.214606	0.00388776	0.0573485	0.4407	None
ENSMUSG00000018669	Cdk5rap3	-0.0872708	0.691566	-0.104188	0.636011	None
ENSMUSG00000018672	Copz2	-0.0459725	0.973915	-0.423344	0.786997	None
ENSMUSG00000018677	Slc25a39	-0.342972	0.00227542	-0.0419571	0.706282	None
ENSMUSG00000018678	Sp2	-0.0392501	0.813268	-0.168136	0.319268	None
ENSMUSG00000018697	Aatf	0.59179	0.0279102	0.241693	0.367492	None
ENSMUSG00000018707	Dync1h1	-0.314135	0.248215	0.283536	0.296509	None
ENSMUSG00000018727	Cpsf4l	-0.0114589	0.965661	0.59115	0.0222339	None
ENSMUSG00000018733	Pex12	-0.107394	0.813658	0.729253	0.105752	None
ENSMUSG00000018736	Ndel1	-0.160042	0.499404	-0.665992	0.00534508	None
ENSMUSG00000018740	Slc25a35	0.188899	0.835065	0.00994848	0.992043	None
ENSMUSG00000018750	Zbtb4	1.905	0.169554	-3.52426	0.0294573	Q15_Mtf1
ENSMUSG00000018761	Mpdu1	0.0917592	0.403259	0.527571	1.41442e-06	None
ENSMUSG00000018765	Fxr2	-0.475148	0.000752504	0.109964	0.427992	None
ENSMUSG00000018770	Atp5g3	-0.108946	0.099983	-0.312541	2.67441e-06	None
ENSMUSG00000018774	Cd68	0.0949612	0.791338	-0.0403832	0.909415	None
ENSMUSG00000018796	Acsl1	-0.129381	0.521463	-0.699814	0.00076159	None
ENSMUSG00000018800	Abca5	-0.543092	0.632247	-1.6158	0.123186	None
ENSMUSG00000018809	Smyd4	0.0469277	0.882189	-0.434958	0.15409	None
ENSMUSG00000018820	Zfyve27	-0.250276	0.624247	-0.312066	0.535763	None
ENSMUSG00000018821	Avpi1	-0.183669	0.264113	-0.227167	0.164663	None
ENSMUSG00000018822	Sfrp5	-2.35994	0.138848	-0.0720447	0.956851	None
ENSMUSG00000018841	Rad51d	-0.239114	0.483	-0.572146	0.0913083	None
ENSMUSG00000018846	Pank3	-0.30962	0.0764278	-0.159719	0.343904	None
ENSMUSG00000018848	Rars	-0.164138	0.196468	-0.137285	0.278464	None
ENSMUSG00000018849	Wwc1	-0.656823	0.00346135	-0.568296	0.0110266	None
ENSMUSG00000018858	Mrpl58	-0.012419	0.924894	0.386532	0.0026889	None
ENSMUSG00000018861	Fdxr	-0.506586	0.193435	-0.571758	0.146542	None
ENSMUSG00000018865	Sult4a1	-0.665261	0.00062293	-0.977539	7.36187e-07	None
ENSMUSG00000018882	Mrpl45	-0.128729	0.195176	-0.0864989	0.382833	None
ENSMUSG00000018893	Mb	2.89612	0.131985	0.666232	0.70025	None
ENSMUSG00000018899	Irf1	-0.60653	0.00892537	-0.660311	0.00471194	None
ENSMUSG00000018906	P4ha2	-2.35827	0.0011953	-1.69284	0.0201193	Q15_Mtf1+Q128_Mtf1
ENSMUSG00000029771	Irf5	-2.35137	0.0167803	-2.97365	0.0154648	Q15_Mtf1+Q128_Mtf1
ENSMUSG00000018919	Tm4sf5	-0.455266	0.480327	-0.259423	0.689141	None
ENSMUSG00000009376	Met	-2.29489	0.0182251	-2.49371	0.00951166	Q15_Mtf1+Q128_Mtf1
ENSMUSG00000018921	Pelp1	0.465306	0.000698095	0.420633	0.00196557	None
ENSMUSG00000018923	Med11	0.868815	0.000925057	0.282955	0.270974	None
ENSMUSG00000018931	Natd1	-0.453702	0.0621532	-0.0209603	0.928426	None
ENSMUSG00000018932	Map2k3	-0.0871044	0.593623	-0.257726	0.110619	None
ENSMUSG00000018965	Ywhah	0.228423	0.109016	0.189595	0.179347	None
ENSMUSG00000018974	Sart3	-0.0754261	0.509355	0.226359	0.0456963	None
ENSMUSG00000018983	E2f2	0.226968	0.22545	-0.221695	0.248485	None
ENSMUSG00000018995	Nars2	0.0961788	0.867425	-0.658264	0.265982	None
ENSMUSG00000018999	Slc35b4	0.592909	0.0596411	0.821614	0.00768549	None
ENSMUSG00000019027	Dnah1	0.99345	0.846554	-0.091605	0.985742	None
ENSMUSG00000019039	Dalrd3	-0.19793	0.449094	0.176121	0.498603	None
ENSMUSG00000019054	Fis1	0.178072	0.342895	0.344812	0.0667976	None
ENSMUSG00000019055	Plod1	-0.469305	0.0887464	-0.459487	0.0978401	None
ENSMUSG00000019066	Rab3d	1.25624	0.00625698	-0.521979	0.253253	Q128_Mtf1
ENSMUSG00000019080	Mfsd3	0.571428	0.309778	0.609863	0.275596	None
ENSMUSG00000019082	Slc25a22	0.6703	0.175374	-0.0715154	0.883622	None
ENSMUSG00000019087	Atp6ap1	-0.115004	0.468828	0.0586383	0.712307	None
ENSMUSG00000019088	Dnase1l1	0.29199	0.789273	-4.13464	0.00434379	Q15_Mtf1
ENSMUSG00000019102	Aldh3a1	-2.63998	0.0837556	-1.90733	0.184589	None
ENSMUSG00000019124	Scrn1	-0.714303	0.085537	0.0728957	0.859539	None
ENSMUSG00000019132	BC005537	0.0503738	0.747582	0.057688	0.708828	None
ENSMUSG00000019139	Isyna1	0.0924854	0.685451	-0.275541	0.226304	None
ENSMUSG00000019143	Hars2	0.217518	0.515889	0.370894	0.265037	None
ENSMUSG00000019158	Tmem160	-0.470644	9.54464e-06	0.206574	0.0530542	None
ENSMUSG00000019173	Rab5c	-0.123729	0.291305	0.224377	0.0533787	None
ENSMUSG00000019179	Mdh2	-0.302471	0.000329669	-0.246772	0.00320083	None
ENSMUSG00000019188	H13	0.0719063	0.70416	-0.00677123	0.971324	None
ENSMUSG00000019189	Rnf145	-0.601314	0.00434677	-0.387448	0.0706688	None
ENSMUSG00000019194	Scn1b	-0.163407	0.780036	0.389229	0.478934	None
ENSMUSG00000019210	Atp6v1e1	0.151091	0.285726	-0.14708	0.293512	None
ENSMUSG00000019214	Chtf18	0.473195	0.00376089	0.699153	2.22681e-05	None
ENSMUSG00000019235	Rps6kl1	-0.0988362	0.846253	-1.15169	0.0313576	Q15_Mtf1
ENSMUSG00000019254	Ppp1r12c	-0.146278	0.456353	0.216716	0.268612	None
ENSMUSG00000019256	Ahr	-0.0404306	0.965312	1.40724	0.132806	None
ENSMUSG00000019261	Map1s	0.188251	0.290615	-0.16114	0.368207	None
ENSMUSG00000019295	Tmem129	-0.111187	0.875206	-0.669022	0.329188	None
ENSMUSG00000019297	Nop9	0.0834724	0.582054	0.102495	0.498594	None
ENSMUSG00000019302	Atp6v0a1	-0.0573381	0.796286	-0.64773	0.00300672	None
ENSMUSG00000019303	Psmc3ip	-0.195972	0.556469	-0.12897	0.694703	None
ENSMUSG00000041119	Pde9a	-2.29346	0.00202885	-1.38191	0.0389103	Q15_Mtf1+Q128_Mtf1
ENSMUSG00000019320	Noxo1	-1.5101	0.0503351	0.453202	0.548732	None
ENSMUSG00000019326	Aoc3	-0.860461	0.485946	-3.503	0.023269	Q15_Mtf1
ENSMUSG00000019338	Zfp687	-0.476782	0.0562022	0.2874	0.256774	None
ENSMUSG00000019362	D8Ertd738e	0.0620085	0.561135	-0.0234269	0.827609	None
ENSMUSG00000019368	Sec14l4	-0.0664633	0.957146	0.427188	0.70171	None
ENSMUSG00000019370	Calm3	0.0122583	0.888178	0.106797	0.224574	None
ENSMUSG00000019373	Cops3	0.0860715	0.599267	0.151612	0.350288	None
ENSMUSG00000019428	Fkbp8	0.104738	0.395874	0.0952109	0.445661	None
ENSMUSG00000019432	Ddx39b	0.00475863	0.959694	0.0415439	0.656538	None
ENSMUSG00000019433	Gipc1	0.221969	0.262192	0.0350105	0.863547	None
ENSMUSG00000019437	Tlcd1	0.583749	0.0111965	0.798618	0.000414713	None
ENSMUSG00000019461	Plscr3	0.31852	0.4525	-0.328405	0.433454	None
ENSMUSG00000019467	Arhgef25	-0.15862	0.560535	-0.572194	0.0379529	None
ENSMUSG00000019470	Xab2	-0.0617697	0.693031	0.156643	0.320531	None
ENSMUSG00000019471	Cdc37	-0.0221747	0.810012	0.0582815	0.523154	None
ENSMUSG00000019478	Rab4a	0.53129	0.00586304	-0.125887	0.515571	None
ENSMUSG00000019487	Trip10	-0.100323	0.803826	-0.292498	0.469667	None
ENSMUSG00000019494	Cops6	0.258455	0.021271	0.261824	0.0183869	None
ENSMUSG00000019505	Ubb	0.176395	0.245799	0.0380313	0.801509	None
ENSMUSG00000019518	Ap4m1	0.112318	0.661474	0.676179	0.0108228	None
ENSMUSG00000019528	Gyg	-0.302925	0.546451	0.221097	0.665081	None
ENSMUSG00000019539	Rcn3	0.831282	0.00240049	0.831761	0.00314007	None
ENSMUSG00000019558	Slc6a8	-0.244528	0.222478	0.195476	0.317512	None
ENSMUSG00000019564	Arid3a	0.587761	0.0406493	0.407552	0.155446	None
ENSMUSG00000019578	Ubxn6	-0.57168	0.00682412	0.367808	0.0866221	None
ENSMUSG00000019579	Mydgf	0.133878	0.469501	0.027076	0.883368	None
ENSMUSG00000019590	Cyb561	-0.000966363	0.998083	-0.242631	0.548831	None
ENSMUSG00000019659	Ccdc12	-0.0288555	0.896806	-0.0642083	0.773047	None
ENSMUSG00000019689	Fmc1	-0.632063	8.00651e-05	-0.626351	0.000132241	None
ENSMUSG00000019699	Akt3	0.630503	0.150837	-2.15095	3.89457e-06	Q15_Mtf1
ENSMUSG00000019710	Mrpl24	-0.101896	0.32682	-0.00831216	0.937603	None
ENSMUSG00000019715	Gle1	0.172801	0.308896	0.161596	0.332452	None
ENSMUSG00000019718	L3hypdh	-0.54442	0.318859	0.484893	0.373888	None
ENSMUSG00000019726	Lyst	0.131691	0.790993	0.504976	0.329529	None
ENSMUSG00000019731	Slc35e1	0.172035	0.443357	0.308472	0.171919	None
ENSMUSG00000019732	Calr3	-0.412696	0.840345	3.43625	0.130893	None
ENSMUSG00000019734	Tmc4	0.364115	0.633336	-0.214251	0.771373	None
ENSMUSG00000019737	Syne4	-0.242568	0.32907	-0.112237	0.653535	None
ENSMUSG00000019738	Polr2i	0.0152319	0.888986	0.230127	0.0334193	None
ENSMUSG00000019761	Krt10	-0.799726	0.167761	0.709874	0.226893	None
ENSMUSG00000019763	Rmnd1	1.03189	0.029725	0.469773	0.289529	Q128_Mtf1
ENSMUSG00000019773	Fbxo5	-0.0248987	0.830175	-0.1163	0.317049	None
ENSMUSG00000019774	Mtrf1l	0.182706	0.732055	0.335929	0.52601	None
ENSMUSG00000019777	Hdac2	0.137572	0.280887	0.156577	0.217454	None
ENSMUSG00000019782	Rwdd1	0.0213441	0.908386	0.278468	0.131593	None
ENSMUSG00000019785	Clvs2	0.828385	0.699903	2.27335	0.292281	None
ENSMUSG00000019790	Stxbp5	-0.28593	0.767765	-0.714098	0.515322	None
ENSMUSG00000004562	Arhgef40	-2.23323	0.0058453	-1.56887	0.0445337	Q15_Mtf1+Q128_Mtf1
ENSMUSG00000019792	Trmt11	0.362436	0.27488	-0.164419	0.609734	None
ENSMUSG00000019794	Katna1	0.158184	0.457938	-0.155035	0.466285	None
ENSMUSG00000019795	Pcmt1	-0.128137	0.434898	0.163292	0.32951	None
ENSMUSG00000019796	Lrp11	-0.600643	0.095978	-0.533927	0.133854	None
ENSMUSG00000019797	Mtres1	-0.0678193	0.757231	0.107661	0.621094	None
ENSMUSG00000019802	Sec63	-0.145659	0.490905	0.0799915	0.707017	None
ENSMUSG00000019804	Snx3	-0.124163	0.313683	-0.19974	0.104264	None
ENSMUSG00000019806	Aig1	-0.571872	0.31252	-0.576244	0.323352	None
ENSMUSG00000019808	Adat2	0.558769	0.00313077	0.61145	0.00102787	None
ENSMUSG00000019809	Pex3	0.504288	0.0395706	0.829637	0.000467248	None
ENSMUSG00000019810	Fuca2	-0.188766	0.737952	-0.616934	0.266364	None
ENSMUSG00000019813	Cep57l1	0.260002	0.26084	0.447353	0.0503967	None
ENSMUSG00000019814	Ltv1	0.286793	0.0302825	0.291924	0.0248302	None
ENSMUSG00000021884	Hacl1	-2.17897	0.0252296	-1.77196	0.0395152	Q15_Mtf1+Q128_Mtf1
ENSMUSG00000019818	Cd164	0.390893	0.0248518	0.0786929	0.646186	None
ENSMUSG00000019820	Utrn	0.581478	0.00811508	0.4534	0.0342363	None
ENSMUSG00000019822	Smpd2	0.0106993	0.956263	0.611284	0.00167384	None
ENSMUSG00000019823	Mical1	0.287483	0.107723	0.366918	0.0399083	None
ENSMUSG00000019826	Zbtb24	0.209686	0.347353	0.754224	0.000603073	None
ENSMUSG00000019831	Wasf1	-0.322467	0.231544	-0.57292	0.0346255	None
ENSMUSG00000019832	Rab32	-1.69506	0.411831	-1.22625	0.542296	None
ENSMUSG00000019837	Gtf3c6	0.516309	0.00157174	0.642445	7.29865e-05	None
ENSMUSG00000019838	Slc16a10	-0.966169	0.238522	-0.931324	0.311503	None
ENSMUSG00000019841	Rev3l	0.147007	0.668187	0.193039	0.567906	None
ENSMUSG00000019842	Traf3ip2	0.0783881	0.832271	0.134963	0.705354	None
ENSMUSG00000019843	Fyn	-0.0714167	0.830071	-0.205734	0.537662	None
ENSMUSG00000019845	Tube1	0.401526	0.389474	-0.0675173	0.885745	None
ENSMUSG00000019848	Popdc3	-2.60579	0.0800908	-0.0747039	0.958809	None
ENSMUSG00000019849	Prep	0.271318	0.155504	0.585048	0.00198078	None
ENSMUSG00000019851	Perp	-1.56972	0.00132641	0.196854	0.67429	Q128_Mtf1
ENSMUSG00000019852	Arfgef3	-1.26366	0.108573	-0.384962	0.617363	None
ENSMUSG00000019853	Hebp2	-1.01141	0.0889212	-1.49559	0.0228148	Q15_Mtf1
ENSMUSG00000019854	Reps1	0.149463	0.485262	-0.477098	0.0273022	None
ENSMUSG00000019856	Fam184a	-0.65388	0.595205	-4.21644	0.00777972	Q15_Mtf1
ENSMUSG00000019857	Asf1a	-0.186793	0.205779	-0.133842	0.370124	None
ENSMUSG00000019861	Gopc	-0.0415644	0.905136	0.179029	0.612184	None
ENSMUSG00000019863	Qrsl1	-0.131134	0.549375	0.141085	0.514262	None
ENSMUSG00000019864	Rtn4ip1	0.0432066	0.897803	-0.0953065	0.779262	None
ENSMUSG00000019868	Vta1	0.706394	0.0135636	0.368109	0.193632	None
ENSMUSG00000019873	Reep3	0.0949533	0.754487	0.831569	0.00534945	None
ENSMUSG00000019877	Serinc1	0.146865	0.530487	-0.00192421	0.993475	None
ENSMUSG00000019878	Hsf2	0.164662	0.360359	-0.104075	0.56265	None
ENSMUSG00000019883	Echdc1	-0.834395	0.106353	-1.02406	0.0554511	None
ENSMUSG00000019888	Mgat4c	2.12208	0.117942	3.15051	0.0219462	Q15_Mtf1
ENSMUSG00000019889	Ptprk	0.282953	0.159352	0.0947628	0.638575	None
ENSMUSG00000019891	Dcbld1	0.543851	0.00424158	0.71101	0.00014756	None
ENSMUSG00000019894	Slc6a15	0.752922	0.0860697	-0.279868	0.532854	None
ENSMUSG00000019897	Ccdc59	0.315061	0.00515529	0.103355	0.355654	None
ENSMUSG00000019907	Ppp1r12a	0.391763	0.0015142	0.352337	0.00408175	None
ENSMUSG00000028776	Tinagl1	-2.17482	8.73487e-07	-1.69394	9.60351e-05	Q15_Mtf1+Q128_Mtf1
ENSMUSG00000019917	Septin10	0.063394	0.783003	-0.391597	0.0888383	None
ENSMUSG00000019920	Lims1	-0.0915188	0.750393	-0.313279	0.268198	None
ENSMUSG00000019923	Zwint	0.690875	8.63017e-08	0.533088	2.92551e-05	None
ENSMUSG00000019927	Ube2d1	-0.247265	0.389636	-0.5181	0.075021	None
ENSMUSG00000019942	Cdk1	-0.208232	0.0456223	0.0936175	0.36738	None
ENSMUSG00000019943	Atp2b1	0.198506	0.181838	0.0753941	0.608606	None
ENSMUSG00000017493	Igfbp4	-2.11995	0.000321176	-1.33885	0.0169526	Q15_Mtf1+Q128_Mtf1
ENSMUSG00000019947	Arid5b	0.539708	0.00010449	0.47862	0.000430812	None
ENSMUSG00000019948	Actr6	-0.204145	0.426704	-0.273351	0.28851	None
ENSMUSG00000019951	Uhrf1bp1l	-0.287935	0.175729	-0.0204321	0.922938	None
ENSMUSG00000019952	Poc1b	-0.11962	0.651677	-0.6811	0.0112923	None
ENSMUSG00000019960	Dusp6	0.693724	0.00489271	0.162433	0.494692	None
ENSMUSG00000019961	Tmpo	-0.0858803	0.377766	0.0209607	0.828772	None
ENSMUSG00000019966	Kitl	4.54961	0.0304322	-0.133384	0.946616	Q128_Mtf1
ENSMUSG00000019969	Psen1	-0.559733	0.0494344	-0.687632	0.0135365	None
ENSMUSG00000019970	Sgk1	0.574336	6.70683e-06	0.757438	7.92103e-10	None
ENSMUSG00000019971	Cep290	-0.246852	0.458664	0.611495	0.0580594	None
ENSMUSG00000019975	Ikbip	0.0953122	0.727181	0.47144	0.0765453	None
ENSMUSG00000019977	Hbs1l	0.190747	0.231869	-0.000585539	0.997084	None
ENSMUSG00000019978	Epb41l2	0.395271	0.00508494	-0.15562	0.274582	None
ENSMUSG00000019979	Apaf1	-0.148288	0.692532	-0.117156	0.738543	None
ENSMUSG00000019982	Myb	-0.0470147	0.935652	0.564327	0.354748	None
ENSMUSG00000019984	Med23	-0.00779023	0.975758	-0.364999	0.139818	None
ENSMUSG00000019986	Ahi1	-0.0495782	0.904556	0.444809	0.29315	None
ENSMUSG00000019988	Nedd1	0.431583	0.285871	0.0731129	0.857892	None
ENSMUSG00000019989	Enpp3	0.326423	0.469824	0.367354	0.42801	None
ENSMUSG00000019992	Mtfr2	0.091977	0.770359	-0.237693	0.45575	None
ENSMUSG00000019996	Map7	0.0424856	0.8491	-0.450723	0.0391506	None
ENSMUSG00000019997	Ccn2	0.863191	0.0223424	0.988263	0.00945216	None
ENSMUSG00000019998	Stx7	0.13224	0.692197	-0.707302	0.0360075	None
ENSMUSG00000020003	Pex7	0.0460245	0.898586	0.702441	0.0396237	None
ENSMUSG00000020009	Ifngr1	0.231279	0.729201	-0.722809	0.279758	None
ENSMUSG00000020015	Cdk17	-0.379607	0.170602	0.300631	0.271925	None
ENSMUSG00000038910	Plcl2	-2.11618	0.0187544	1.95445	0.0228646	Q15_Mtf1+Q128_Mtf1
ENSMUSG00000020018	Snrpf	-0.10541	0.647782	-0.115176	0.618901	None
ENSMUSG00000020020	Usp44	-0.0395451	0.951333	-0.947768	0.138072	None
ENSMUSG00000020021	Fgd6	-1.03863	0.257647	-0.957642	0.322373	None
ENSMUSG00000020022	Ndufa12	-0.130594	0.351993	0.0141337	0.918801	None
ENSMUSG00000020023	Tmcc3	-3.99923	0.0582123	0.983194	0.586526	None
ENSMUSG00000020024	Cep83	-0.31733	0.185358	-0.319549	0.175643	None
ENSMUSG00000020027	Socs2	0.116762	0.333856	-0.0660736	0.578495	None
ENSMUSG00000020029	Nudt4	0.154303	0.21082	0.0504953	0.678751	None
ENSMUSG00000057836	Xlr3a	-2.10846	2.73929e-24	-1.77946	2.97088e-17	Q15_Mtf1+Q128_Mtf1
ENSMUSG00000020034	Tcp11l2	-0.248837	0.837065	-1.20062	0.383833	None
ENSMUSG00000020038	Cry1	-0.229558	0.213332	0.00328228	0.985759	None
ENSMUSG00000020042	Btbd11	-1.54077	0.000916856	-0.224389	0.614637	Q128_Mtf1
ENSMUSG00000020044	Timp3	-0.108711	0.915351	-0.985766	0.324151	None
ENSMUSG00000020048	Hsp90b1	-0.0170436	0.84342	-0.106173	0.214475	None
ENSMUSG00000020056	Washc3	-0.132964	0.646868	-0.239883	0.413323	None
ENSMUSG00000038024	Dennd4c	-2.09723	0.0277902	2.9602	0.00384325	Q15_Mtf1+Q128_Mtf1
ENSMUSG00000020061	Mybpc1	0.827781	0.616962	0.146772	0.928154	None
ENSMUSG00000020063	Sirt1	0.147685	0.322545	-0.0978986	0.505479	None
ENSMUSG00000020064	Herc4	-0.309502	0.01767	-0.323695	0.0117436	None
ENSMUSG00000020067	Mypn	-1.33409	0.0679825	-0.580492	0.405467	None
ENSMUSG00000020069	Hnrnph3	-0.116851	0.540895	-0.493463	0.0107697	None
ENSMUSG00000020070	Rufy2	0.0613788	0.80619	0.429962	0.0896327	None
ENSMUSG00000020072	Pbld2	-0.434956	0.81624	-1.60884	0.46423	None
ENSMUSG00000020074	Ccar1	0.440885	0.000525706	0.271478	0.0309507	None
ENSMUSG00000020075	Ddx21	0.0994183	0.248689	0.250306	0.00346486	None
ENSMUSG00000020076	Ddx50	0.125244	0.485319	0.187474	0.294747	None
ENSMUSG00000020078	Vps26a	0.0863139	0.580583	-0.431606	0.0053599	None
ENSMUSG00000020079	Supv3l1	0.0186852	0.921026	0.522188	0.00605779	None
ENSMUSG00000020083	Fam241b	-0.68282	0.222054	-0.792439	0.162074	None
ENSMUSG00000020085	Aifm2	-0.437193	0.138938	-0.389213	0.189575	None
ENSMUSG00000044678	Ly6k	-2.07523	0.00741085	-3.16813	0.000212762	Q15_Mtf1+Q128_Mtf1
ENSMUSG00000020087	Tysnd1	-0.561709	0.0440541	-0.476884	0.0864481	None
ENSMUSG00000020088	Sar1a	0.118135	0.432134	-0.0528322	0.724511	None
ENSMUSG00000020089	Ppa1	-0.370757	0.000319063	-0.308687	0.0026801	None
ENSMUSG00000020091	Eif4ebp2	-0.234603	0.0212588	-0.0185822	0.85499	None
ENSMUSG00000020092	Pald1	-0.456847	0.00921489	-0.972638	4.41402e-08	None
ENSMUSG00000020097	Sgpl1	0.0248165	0.887713	-0.276983	0.104887	None
ENSMUSG00000020098	Pcbd1	-0.480043	0.349988	-1.85565	0.00107364	Q15_Mtf1
ENSMUSG00000020099	Unc5b	0.0184257	0.939103	0.468725	0.0472535	None
ENSMUSG00000020100	Slc29a3	-0.128639	0.642747	-0.105554	0.701889	None
ENSMUSG00000020105	Lrig3	0.485267	0.263292	-0.142555	0.749662	None
ENSMUSG00000020107	Anapc16	0.321323	0.140192	0.206862	0.346574	None
ENSMUSG00000070691	Runx3	-2.03653	0.0358714	-2.29837	0.0184431	Q15_Mtf1+Q128_Mtf1
ENSMUSG00000020109	Dnajb12	0.318636	0.314935	0.114554	0.714797	None
ENSMUSG00000020111	Micu1	-0.685102	0.0951189	-0.648744	0.116876	None
ENSMUSG00000020114	Cand1	0.342668	0.00303909	0.293612	0.0101104	None
ENSMUSG00000020115	Tbk1	0.503098	0.131847	-0.0692264	0.833732	None
ENSMUSG00000020116	Pno1	0.00336932	0.985478	-0.0958592	0.601754	None
ENSMUSG00000020121	Srgap1	-0.82362	0.205983	-0.426079	0.497812	None
ENSMUSG00000020124	Usp15	0.0864521	0.675069	0.213675	0.301047	None
ENSMUSG00000020128	Vps54	0.0528001	0.846925	0.656341	0.0161428	None
ENSMUSG00000020130	Tbc1d15	-0.0125224	0.949951	-0.0992567	0.614984	None
ENSMUSG00000020131	Pcsk4	-0.992206	0.264273	0.530613	0.527845	None
ENSMUSG00000020132	Rab21	-0.23215	0.358822	-0.455427	0.071872	None
ENSMUSG00000020133	2310011J03Rik	-0.0130184	0.955244	0.742162	0.00121635	None
ENSMUSG00000020134	Peli1	0.0761741	0.706672	0.383589	0.0528194	None
ENSMUSG00000020137	Thap2	2.13652	0.000455084	-0.289506	0.612406	Q128_Mtf1
ENSMUSG00000095440	Fignl2	-2.00494	0.00033181	-1.98367	0.00288241	Q15_Mtf1+Q128_Mtf1
ENSMUSG00000020149	Rab1a	0.328331	0.00948464	-0.142979	0.255607	None
ENSMUSG00000020150	Gamt	1.31422	0.0555228	1.05628	0.126163	None
ENSMUSG00000020152	Actr2	0.159003	0.330392	0.00190438	0.990551	None
ENSMUSG00000020153	Ndufs7	0.269091	0.0716596	0.166271	0.269192	None
ENSMUSG00000020156	Pwwp3a	0.0455004	0.724112	0.273028	0.032704	None
ENSMUSG00000020160	Meis1	1.5778	0.37105	0.817482	0.583294	None
ENSMUSG00000020163	Uqcr11	-0.126818	0.346193	0.289062	0.0323055	None
ENSMUSG00000020166	Cnot2	-0.071005	0.682919	0.163282	0.341546	None
ENSMUSG00000020167	Tcf3	-0.337144	0.0144413	-0.0570975	0.676999	None
ENSMUSG00000020170	Frs2	-0.000419934	0.999126	0.409141	0.27704	None
ENSMUSG00000020171	Yeats4	-0.0811778	0.502425	0.0725905	0.548705	None
ENSMUSG00000020173	Cobl	-0.149782	0.170627	-0.0737503	0.492758	None
ENSMUSG00000020176	Grb10	-0.101021	0.85664	-0.809442	0.146698	None
ENSMUSG00000020180	Snrpd3	-0.061491	0.578857	-0.0594388	0.590553	None
ENSMUSG00000020182	Ddc	-0.0840511	0.661082	0.638437	0.00100359	None
ENSMUSG00000020183	Cpm	3.38004	0.0284405	-0.980241	0.397281	Q128_Mtf1
ENSMUSG00000020184	Mdm2	0.147135	0.267225	0.64491	1.17611e-06	None
ENSMUSG00000020185	E2f7	-0.22226	0.386374	-0.460582	0.0736308	None
ENSMUSG00000020186	Csrp2	-0.339222	0.000226335	0.0429887	0.64419	None
ENSMUSG00000020189	Osbpl8	0.712822	0.219927	-0.755217	0.171675	None
ENSMUSG00000020190	Mknk2	0.581304	0.0171424	-0.283436	0.241567	None
ENSMUSG00000020196	Cabin1	-0.13465	0.439352	0.555049	0.00128894	None
ENSMUSG00000020198	Ap3d1	0.0510425	0.64122	-0.0120093	0.912269	None
ENSMUSG00000020205	Phlda1	0.343365	0.410207	0.594399	0.151768	None
ENSMUSG00000020211	Sf3a2	-0.00177058	0.99164	0.18432	0.26153	None
ENSMUSG00000020212	Mdm1	-0.187754	0.643052	-0.272314	0.500687	None
ENSMUSG00000020216	Jsrp1	0.0233389	0.977571	-4.72346	0.000252355	Q15_Mtf1
ENSMUSG00000020218	Wif1	3.57043	0.0939039	0.787387	0.688643	None
ENSMUSG00000020219	Timm13	-0.42567	0.000495093	0.175144	0.149583	None
ENSMUSG00000020220	Vps13d	-0.328836	0.369738	0.212891	0.560226	None
ENSMUSG00000020224	Llph	0.225842	0.335319	0.367247	0.108159	None
ENSMUSG00000020225	Tmbim4	-0.0207947	0.908213	0.207491	0.252221	None
ENSMUSG00000020226	Slc5a4b	-1.66803	0.0917776	-2.2226	0.0302701	Q15_Mtf1
ENSMUSG00000040907	Atp1a3	-2.0022	0.00549194	-2.74914	0.000644385	Q15_Mtf1+Q128_Mtf1
ENSMUSG00000020228	Helb	0.211246	0.211009	0.298399	0.0788029	None
ENSMUSG00000020230	Prmt2	-0.698169	0.0885025	0.136161	0.738775	None
ENSMUSG00000020231	Dip2a	0.745368	0.203038	-0.38793	0.514347	None
ENSMUSG00000020232	Hmg20b	0.334923	0.0529613	0.742308	1.54527e-05	None
ENSMUSG00000020235	Fzr1	-0.147454	0.250219	0.354332	0.00543393	None
ENSMUSG00000020238	Ncln	-0.0259205	0.864348	0.37174	0.0140928	None
ENSMUSG00000020246	Hcfc2	0.249357	0.634536	-0.513103	0.329351	None
ENSMUSG00000020248	Nfyb	-0.0806827	0.463167	-0.192297	0.0815934	None
ENSMUSG00000020250	Txnrd1	0.241291	0.0700493	-0.0292164	0.827047	None
ENSMUSG00000020253	Ppm1m	0.271245	0.321883	-0.136325	0.621347	None
ENSMUSG00000020255	Nopchap1	0.27686	0.118958	0.388752	0.027055	None
ENSMUSG00000020256	Aldh1l2	-1.46209	0.266573	0.588107	0.604842	None
ENSMUSG00000020257	Wdr82	0.0547371	0.768939	0.0721166	0.698566	None
ENSMUSG00000020258	Glyctk	0.213084	0.734398	0.20839	0.735643	None
ENSMUSG00000020260	Pofut2	-0.0469062	0.882718	-0.0298318	0.924845	None
ENSMUSG00000020261	Slc36a1	-0.00866083	0.985513	-0.875289	0.0633974	None
ENSMUSG00000020262	Adarb1	-0.0680473	0.87935	-0.0527485	0.901932	None
ENSMUSG00000020263	Appl2	-0.929283	0.0250416	0.243938	0.548877	None
ENSMUSG00000020265	Sumo3	0.218059	0.0438057	0.476613	1.00002e-05	None
ENSMUSG00000020267	Hint1	0.107649	0.279919	0.249245	0.0127141	None
ENSMUSG00000020268	Lyrm7	-2.24871	0.0835099	-0.558186	0.655454	None
ENSMUSG00000020271	Fbxw11	0.299205	0.11385	0.101749	0.582814	None
ENSMUSG00000020272	Stk10	-0.722516	0.0359008	-0.385196	0.259623	None
ENSMUSG00000020273	Papolg	-0.0674879	0.860822	-0.41517	0.295146	None
ENSMUSG00000020275	Rel	-0.191282	0.879902	-1.37095	0.289848	None
ENSMUSG00000008496	Pou2f2	-2.00129	0.000126637	-1.26401	0.0150674	Q15_Mtf1+Q128_Mtf1
ENSMUSG00000020280	Pus10	0.0265544	0.934387	0.279614	0.358998	None
ENSMUSG00000020282	Rhbdf1	0.14555	0.797052	0.953584	0.129538	None
ENSMUSG00000020283	Pex13	0.915286	0.00687561	0.317359	0.350234	None
ENSMUSG00000020284	Cfap410	0.105426	0.835854	0.216413	0.667001	None
ENSMUSG00000020287	Mpg	-0.658154	0.00164992	-0.251255	0.236285	None
ENSMUSG00000020288	Ahsa2	0.600839	0.0436644	0.730574	0.0143201	None
ENSMUSG00000020289	Nprl3	-0.876135	0.0655885	-0.0722269	0.884779	None
ENSMUSG00000020290	Xpo1	0.158755	0.107978	-0.0252338	0.794695	None
ENSMUSG00000020297	Nsg2	0.790379	0.64364	-0.322334	0.847822	None
ENSMUSG00000020299	4930524B15Rik	0.823123	0.713095	0.540198	0.835089	None
ENSMUSG00000020300	Cpeb4	0.0580046	0.930773	-0.193467	0.763802	None
ENSMUSG00000020303	Stc2	-0.248124	0.570607	-2.56663	1.62166e-05	Q15_Mtf1
ENSMUSG00000020305	Asb3	0.278151	0.414373	-0.123188	0.716403	None
ENSMUSG00000020307	Cdc34	-0.0506105	0.597888	0.150445	0.116273	None
ENSMUSG00000020308	Tpgs1	-0.121428	0.503325	-0.0313388	0.86794	None
ENSMUSG00000020309	Chac2	-0.42396	0.707038	-1.1673	0.32881	None
ENSMUSG00000020310	Madcam1	1.92808	0.144468	-2.37248	0.118053	None
ENSMUSG00000020311	Erlec1	0.633587	0.10224	0.147107	0.703377	None
ENSMUSG00000020312	Shc2	0.404026	0.628451	-0.166198	0.84332	None
ENSMUSG00000020315	Sptbn1	0.0822243	0.532978	0.214633	0.100114	None
ENSMUSG00000020319	Wdpcp	0.166187	0.925991	2.02245	0.238013	None
ENSMUSG00000020321	Mdh1	0.424082	0.00571582	0.232197	0.126866	None
ENSMUSG00000067768	Xlr4b	-1.99079	9.14272e-08	-1.21253	0.00102522	Q15_Mtf1+Q128_Mtf1
ENSMUSG00000020326	Ccng1	0.092527	0.543886	0.465366	0.0017104	None
ENSMUSG00000020327	Fgf22	-1.10621	0.358576	0.591639	0.623997	None
ENSMUSG00000020328	Nudcd2	0.0308671	0.80409	0.231912	0.0596234	None
ENSMUSG00000020329	Polrmt	0.441051	0.062288	0.115813	0.619212	None
ENSMUSG00000020330	Hmmr	0.244825	0.0547567	0.019567	0.876119	None
ENSMUSG00000020331	Hcn2	-0.248995	0.385985	-0.555811	0.0572185	None
ENSMUSG00000020333	Acsl6	-1.95002	0.0581423	-0.572327	0.544878	None
ENSMUSG00000020340	Cyfip2	-1.1049	0.0300445	-0.80703	0.107413	Q128_Mtf1
ENSMUSG00000020346	Mgat1	-0.182899	0.493774	0.0593181	0.82221	None
ENSMUSG00000020349	Ppp2ca	0.025182	0.767208	-0.0295655	0.727348	None
ENSMUSG00000020358	Hnrnpab	0.0345594	0.601858	0.020627	0.755671	None
ENSMUSG00000020359	Phykpl	-0.468156	0.390818	-0.618336	0.231103	None
ENSMUSG00000020361	Hspa4	0.361239	2.34515e-06	0.119729	0.115587	None
ENSMUSG00000020362	Cnot6	-0.442982	0.00628293	-0.119671	0.459104	None
ENSMUSG00000007216	Zfp775	-1.97263	2.76841e-07	-0.97074	0.00854337	Q15_Mtf1+Q128_Mtf1
ENSMUSG00000020364	Zfp354a	0.192754	0.832535	0.165512	0.841599	None
ENSMUSG00000020366	Mapk9	0.0943561	0.73018	-0.245547	0.355035	None
ENSMUSG00000020368	Canx	-0.0966507	0.310054	-0.0792083	0.404152	None
ENSMUSG00000020372	Rack1	-0.0615992	0.271753	0.0901418	0.108397	None
ENSMUSG00000020375	Rufy1	-0.339587	0.358047	-0.0472009	0.896593	None
ENSMUSG00000020376	Rnf130	0.10647	0.880236	-1.34595	0.0678038	None
ENSMUSG00000020377	Ltc4s	0.428871	0.820289	-1.5234	0.395669	None
ENSMUSG00000020380	Rad50	-0.712631	6.5719e-05	-0.806305	5.95269e-06	None
ENSMUSG00000020381	Mrnip	-0.426443	0.127543	0.0830729	0.768227	None
ENSMUSG00000020385	Clk4	0.0470859	0.877783	-0.0444607	0.882864	None
ENSMUSG00000020386	Sar1b	0.280389	0.159626	0.103454	0.601453	None
ENSMUSG00000010830	Kdelr3	-1.93926	7.68328e-09	-1.71178	8.17779e-07	Q15_Mtf1+Q128_Mtf1
ENSMUSG00000020388	Pdlim4	-1.30636	0.519641	-0.606666	0.764092	None
ENSMUSG00000020389	Cdkl3	0.181343	0.822647	-2.06561	0.0607394	None
ENSMUSG00000020390	Ube2b	-0.0884496	0.543909	0.0140969	0.923729	None
ENSMUSG00000020392	Cdkn2aipnl	-0.0488905	0.71618	-0.0765463	0.572221	None
ENSMUSG00000020393	Kremen1	-0.233245	0.685891	-0.402051	0.502344	None
ENSMUSG00000005968	Tuft1	-1.93678	0.00847217	-1.65248	0.0185691	Q15_Mtf1+Q128_Mtf1
ENSMUSG00000020397	Med7	-0.0325608	0.892054	0.134186	0.570288	None
ENSMUSG00000020400	Tnip1	0.143973	0.521364	0.095413	0.670496	None
ENSMUSG00000020402	Vdac1	-0.014857	0.889583	0.0431484	0.686912	None
ENSMUSG00000020407	Upp1	-0.72924	1.90041e-11	-0.804413	1.8021e-13	None
ENSMUSG00000020409	Slu7	0.325052	0.0146689	0.372862	0.00437928	None
ENSMUSG00000020412	Ascc2	0.129715	0.660197	-0.350664	0.232219	None
ENSMUSG00000020413	Hus1	-0.557658	0.0212521	-0.384434	0.0995775	None
ENSMUSG00000020415	Pttg1	-0.00615004	0.942167	0.114956	0.178532	None
ENSMUSG00000020419	Hormad2	-1.00524	0.0357821	-0.441714	0.343985	Q128_Mtf1
ENSMUSG00000020420	Zfp607a	0.583932	0.292339	-0.44501	0.423234	None
ENSMUSG00000020422	Tns3	-0.0581475	0.756371	0.364123	0.0467151	None
ENSMUSG00000020423	Btg2	-0.150713	0.734568	0.724659	0.0866434	None
ENSMUSG00000020424	Castor1	-0.417933	0.113409	-0.109624	0.67807	None
ENSMUSG00000020427	Igfbp3	-0.349234	0.580416	-0.264379	0.699589	None
ENSMUSG00000020430	Pes1	-0.00258823	0.981282	0.0812837	0.459718	None
ENSMUSG00000020431	Adcy1	-1.0925	0.0668675	-0.469122	0.449608	None
ENSMUSG00000020432	Tcn2	0.530297	0.347039	0.0415453	0.936927	None
ENSMUSG00000020435	Osbp2	-0.129021	0.961862	-0.366897	0.892011	None
ENSMUSG00000020437	Myo1g	-2.43818	0.00217053	-0.738011	0.308341	Q128_Mtf1
ENSMUSG00000020439	Smtn	0.551892	0.109911	0.56468	0.103057	None
ENSMUSG00000020440	Arf5	-0.112798	0.43454	0.0501094	0.726846	None
ENSMUSG00000020441	2310033P09Rik	0.619306	0.00032311	0.726185	2.0283e-05	None
ENSMUSG00000020444	Guk1	0.0563908	0.688862	0.00751558	0.957425	None
ENSMUSG00000020448	Rnf185	0.46582	0.0422963	0.0715283	0.749891	None
ENSMUSG00000020451	Limk2	0.0891446	0.58576	0.600039	0.000220067	None
ENSMUSG00000020453	Patz1	0.149114	0.318466	0.577156	6.81002e-05	None
ENSMUSG00000020454	Eif4enif1	-0.0945607	0.561228	0.131511	0.410901	None
ENSMUSG00000020455	Trim11	0.0572663	0.852369	0.687884	0.0250938	None
ENSMUSG00000020456	Ogdh	-0.178137	0.277136	-0.118022	0.472461	None
ENSMUSG00000020457	Drg1	-0.165295	0.170848	0.227734	0.0581283	None
ENSMUSG00000020458	Rtn4	0.142085	0.0979747	-0.0575727	0.499708	None
ENSMUSG00000020459	Mtif2	0.637778	0.00235108	0.0145106	0.942716	None
ENSMUSG00000020460	Rps27a	0.418488	0.00625365	0.347537	0.0233543	None
ENSMUSG00000020462	Cfap36	0.479244	0.105443	0.0835675	0.774877	None
ENSMUSG00000020463	Ppp4r3b	0.123205	0.398138	-0.00245693	0.986218	None
ENSMUSG00000020464	Pnpt1	-0.0411235	0.901823	0.227005	0.504257	None
ENSMUSG00000020469	Myl7	0.489113	0.0959037	-0.478112	0.101527	None
ENSMUSG00000020471	Pold2	-0.253909	0.0954559	-0.270941	0.0780403	None
ENSMUSG00000020472	Zkscan17	0.473861	0.133888	0.0630937	0.842691	None
ENSMUSG00000020473	Aebp1	1.23261	0.191137	-0.000801954	0.999339	None
ENSMUSG00000020474	Polm	-0.905616	0.18315	-0.522454	0.426078	None
ENSMUSG00000020475	Pgam2	-0.807166	0.391544	-1.18016	0.224293	None
ENSMUSG00000020476	Dbnl	0.0623744	0.618455	0.204833	0.101234	None
ENSMUSG00000020477	Mrps24	-0.138244	0.372798	0.342882	0.0278197	None
ENSMUSG00000020482	Ccdc117	-0.178557	0.351746	-0.254802	0.18828	None
ENSMUSG00000020483	Dynll2	-0.458593	4.1757e-05	-0.262023	0.0176586	None
ENSMUSG00000020484	Xbp1	0.00642341	0.978185	-0.104225	0.657722	None
ENSMUSG00000020485	Supt4a	0.407715	0.200445	-0.0900635	0.771564	None
ENSMUSG00000020491	2810021J22Rik	-0.118664	0.853439	-0.86885	0.183097	None
ENSMUSG00000020492	Ska2	0.136327	0.511859	0.389912	0.0580145	None
ENSMUSG00000020493	Prr11	0.11769	0.774469	0.56275	0.168003	None
ENSMUSG00000020495	Smg8	0.300467	0.440882	0.815581	0.040617	None
ENSMUSG00000020496	Rnf187	0.186105	0.0548274	0.123847	0.20421	None
ENSMUSG00000020513	Tubd1	-1.11954	0.499636	0.573445	0.725069	None
ENSMUSG00000020514	Mrpl22	-0.282713	0.179985	0.299064	0.160733	None
ENSMUSG00000020515	Cnot8	-0.322656	0.0691392	-0.954166	6.21872e-08	None
ENSMUSG00000020516	Rps6kb1	0.199342	0.272263	0.0630931	0.726348	None
ENSMUSG00000020519	Sap30l	-0.105857	0.542421	0.000961715	0.995565	None
ENSMUSG00000020520	Galnt10	-0.20657	0.638895	-0.0529393	0.90565	None
ENSMUSG00000020521	Rnft1	0.257094	0.68032	-1.08308	0.0824515	None
ENSMUSG00000020522	Mfap3	0.270237	0.175421	0.143166	0.460438	None
ENSMUSG00000020523	Fam114a2	-0.39276	0.00199229	-0.586045	3.86032e-06	None
ENSMUSG00000020525	Ppm1d	-0.239054	0.29716	-0.101029	0.657997	None
ENSMUSG00000020526	Znhit3	0.127131	0.606099	0.466479	0.0600297	None
ENSMUSG00000020527	Myo19	0.410116	0.400301	0.682053	0.140027	None
ENSMUSG00000020528	Prpsap2	0.0607992	0.791284	-0.605198	0.0102924	None
ENSMUSG00000020530	Ggnbp2	0.315774	0.00533534	0.325975	0.00403142	None
ENSMUSG00000020532	Acaca	-0.584772	0.0086113	-0.628762	0.00449031	None
ENSMUSG00000020534	Shmt1	0.025066	0.819097	-0.0243396	0.824433	None
ENSMUSG00000020536	Llgl1	0.218163	0.210079	-0.237584	0.176956	None
ENSMUSG00000020537	Drg2	0.408527	0.0362414	-0.0797939	0.674049	None
ENSMUSG00000020538	Srebf1	-0.368119	0.219378	-0.47246	0.119991	None
ENSMUSG00000020541	Tom1l1	0.0807607	0.852544	-0.59438	0.180983	None
ENSMUSG00000020544	Cox11	-0.0552921	0.808397	-0.0881373	0.69278	None
ENSMUSG00000020546	Stxbp4	0.0113965	0.983423	-0.876995	0.116515	None
ENSMUSG00000020547	Bzw2	-0.0809625	0.302319	-0.214176	0.00647653	None
ENSMUSG00000020549	Elac2	0.107316	0.621869	0.257208	0.231164	None
ENSMUSG00000020553	Pctp	0.912085	0.296656	0.285704	0.750097	None
ENSMUSG00000020561	Polr1f	-0.0924181	0.528148	-0.189268	0.196694	None
[truncated: 11,347 more rows]
