# Supplementary material for: Genome-wide screening in pluripotent cells identifies Mtf1 as a suppressor of mutant huntingtin toxicity
Source: Nat Commun. 2023 Jul 5;14:3962. doi: 10.1038/s41467-023-39552-9 (PMC10322923; doi:10.1038/s41467-023-39552-9)
Supplement: Supplementary file 6 — Supplementary Data 3 [file 41467_2023_39552_MOESM6_ESM.xlsx]

## Sheet: Supplementary Table 3
Supplementary Data 3. This table reports differential expression analysis for the following comparisons: Q128_mCherry vs Q15_mCherry; Q128_Mtf1 vs Q15_mCherry; Q128_Kdm2b vs Q15_mCherry; Q128_Mtf1+Kdm2b vs Q15_mCherry. For differential expression analysis not adjusted p-values were calculated with two-tailed Wald test. Number of biological replicates included in the analysis: n = 4 for Q128, n = …
		Differential expression analysis
Annotations		Q128 vs Q15		Q128_Mtf1 vs Q15		Q128_Kdm2b vs Q15		Q128_Mtf1+Kdm2b vs Q15
EnsemblID	Symbols	Log2FC	P-value	Log2FC	P-value	Log2FC	P-value	Log2FC	P-value	regulated in Q128 vs Q15
ENSMUSG00000000001	Gnai3	-0.249599	0.324425	-0.171919	0.522033	-0.681164	0.0124	-0.532328	0.0363236	No
ENSMUSG00000000028	Cdc45	0.195566	0.285619	-0.03926	0.840988	0.100894	0.603643	-0.00589571	0.974359	No
ENSMUSG00000000031	H19	1.0205	0.00946285	-0.209397	0.626396	-0.31791	0.460582	0.130739	0.743372	No
ENSMUSG00000000037	Scml2	-0.75338	0.228916	-2.4927	0.000552203	-0.404563	0.540241	-1.27742	0.0435687	No
ENSMUSG00000000056	Narf	0.714112	0.159689	0.940605	0.0796533	0.32588	0.54822	0.193515	0.70549	No
ENSMUSG00000000078	Klf6	0.697348	1.59374e-05	0.503445	0.00342195	-0.527308	0.00322364	0.0687114	0.675251	No
ENSMUSG00000000085	Scmh1	0.473053	0.113963	-0.250319	0.442247	-0.0897515	0.780803	-0.382323	0.213591	No
ENSMUSG00000000088	Cox5a	0.0946954	0.238103	0.117512	0.168943	0.147537	0.0837124	0.124234	0.12065	No
ENSMUSG00000000120	Ngfr	-0.340261	0.159255	0.296678	0.237173	0.333536	0.182708	0.321499	0.172275	No
ENSMUSG00000000126	Wnt9a	0.648982	0.742504	-1.00603	0.655393	-1.08655	0.630214	1.39795	0.471281	No
ENSMUSG00000000127	Fer	-0.269644	0.337929	-0.40653	0.175721	-0.209085	0.482713	-0.166848	0.550355	No
ENSMUSG00000000131	Xpo6	0.00278391	0.987025	-0.100306	0.581931	0.065751	0.716131	0.0149786	0.92991	No
ENSMUSG00000000134	Tfe3	-0.223087	0.321243	0.503941	0.0298552	0.434583	0.0611009	0.57616	0.00815027	No
ENSMUSG00000000142	Axin2	-0.712304	0.0515562	0.751313	0.0394861	0.285716	0.438893	0.190526	0.584789	No
ENSMUSG00000000148	Brat1	-0.0444873	0.928158	-0.231197	0.660657	0.133441	0.79575	0.114149	0.814471	No
ENSMUSG00000000149	Gna12	0.116493	0.736976	-0.201383	0.588171	0.0698572	0.849249	-0.367514	0.295046	No
ENSMUSG00000000167	Pih1d2	-0.987838	0.481327	-2.51164	0.125488	-1.13055	0.449955	-1.71072	0.234879	No
ENSMUSG00000000168	Dlat	0.169138	0.322993	0.00621705	0.972807	0.237221	0.189062	-0.24427	0.157285	No
ENSMUSG00000000171	Sdhd	-0.374778	0.417936	0.114262	0.815953	0.596255	0.222671	0.352653	0.442169	No
ENSMUSG00000000184	Ccnd2	0.247286	0.634494	-0.730855	0.203302	0.448632	0.412285	-0.70317	0.190268	No
ENSMUSG00000000194	Gpr107	0.0352137	0.826203	0.111498	0.511125	0.257356	0.127056	0.26068	0.100337	No
ENSMUSG00000000202	Btbd17	-0.908643	0.743602	-3.82344	0.21852	-3.88689	0.210972	-1.09284	0.694212	No
ENSMUSG00000000223	Drp2	-2.85869	0.272403	-3.44847	0.222145	-2.00763	0.456638	-0.860532	0.726448	No
ENSMUSG00000000244	Tspan32	-0.586929	0.605309	0.0672555	0.954536	-1.9329	0.13804	-0.172902	0.876631	No
ENSMUSG00000000247	Lhx2	0.913068	0.464797	0.55536	0.677318	1.34518	0.303734	0.870813	0.484569	No
ENSMUSG00000000253	Gmpr	0.177221	0.669241	-1.19492	0.00952102	-0.59835	0.182783	-1.42808	0.00103548	No
ENSMUSG00000000275	Trim25	-0.39954	0.00148058	-0.252273	0.0586261	-0.499368	0.000192359	-0.406252	0.00118766	No
ENSMUSG00000000276	Dgke	-0.646074	0.0297676	-0.37769	0.223139	-0.788896	0.0126325	0.0787641	0.782427	No
ENSMUSG00000000278	Scpep1	-0.0772828	0.583408	0.00215441	0.988525	-0.291948	0.0523027	-0.10744	0.444815	No
ENSMUSG00000000282	Mnt	0.0576979	0.821962	-0.321705	0.242509	-0.224037	0.413541	-0.32692	0.204993	No
ENSMUSG00000000295	Hddc2	-0.369963	0.0443817	0.100205	0.599124	0.252069	0.182552	0.0924115	0.605932	No
ENSMUSG00000000296	Tpd52l1	0.0438622	0.834455	0.305217	0.164867	0.334589	0.126621	0.141367	0.49634	No
ENSMUSG00000000301	Pemt	0.477535	0.458943	0.0742011	0.914522	0.762074	0.262464	0.466301	0.468283	No
ENSMUSG00000000303	Cdh1	0.275269	0.0017569	0.0505857	0.590559	-0.301007	0.00141565	-0.0690768	0.433217	No
ENSMUSG00000000305	Cdh4	-1.26785	0.0542467	0.671275	0.27952	-0.414222	0.523644	1.04229	0.0719075	No
ENSMUSG00000000308	Ckmt1	-1.04066	0.00115564	-0.735591	0.0275152	0.141203	0.660413	-0.994877	0.00167162	Downregulated
ENSMUSG00000000317	Bcl6b	0.823111	0.302356	1.1087	0.186042	-0.697915	0.43727	1.20922	0.125155	No
ENSMUSG00000000320	Alox12	0.352169	0.776569	0.0384265	0.97692	0.379699	0.772489	0.149549	0.904201	No
ENSMUSG00000000325	NA	-0.154244	0.54503	-0.299246	0.271009	0.165652	0.536023	0.157314	0.53185	Upregulated
ENSMUSG00000000326	Comt	-0.171741	0.363153	-0.560379	0.00593343	0.324817	0.0983331	0.130092	0.484141	No
ENSMUSG00000000339	Rtca	0.114357	0.565785	0.0327383	0.877263	0.273896	0.193216	-0.0727484	0.715093	No
ENSMUSG00000000340	Dbt	-0.671146	0.0250269	-0.208966	0.506462	0.209855	0.500527	-0.10309	0.7259	No
ENSMUSG00000000346	Dazap2	0.0981435	0.586452	0.0229782	0.904693	-0.214782	0.265618	-0.287112	0.114027	No
ENSMUSG00000000355	Mcts1	-0.308947	0.15502	0.110092	0.628791	0.100268	0.65928	0.256988	0.227481	No
ENSMUSG00000000365	Rnf17	-0.28251	0.269045	-1.4065	1.22117e-06	-0.249481	0.355195	-0.92397	0.000417453	No
ENSMUSG00000000374	Trappc10	0.0788944	0.834926	-0.0246897	0.951158	-0.146648	0.71647	-0.387197	0.311102	No
ENSMUSG00000000378	Ccm2	-0.26486	0.203793	-0.162205	0.460244	-0.304565	0.167096	-0.181298	0.379438	No
ENSMUSG00000000384	Tbrg4	0.00716896	0.952833	0.1412	0.271682	0.164025	0.200844	0.186573	0.121107	No
ENSMUSG00000000399	Ndufa9	0.239931	0.0872482	-0.171613	0.253981	-0.225703	0.133465	-0.189733	0.178401	No
ENSMUSG00000000402	Egfl6	-0.885388	0.0843941	0.580061	0.245569	-0.517409	0.324811	0.216583	0.649568	No
ENSMUSG00000000409	Lck	-0.0510302	0.808175	-0.23357	0.297887	0.180455	0.413321	-0.177763	0.397253	No
ENSMUSG00000000416	Cttnbp2	-0.793255	0.256752	0.945443	0.174576	0.728613	0.29697	0.876387	0.181553	No
ENSMUSG00000000420	Galnt1	0.213975	0.207003	-0.0917537	0.613578	-0.0163639	0.92782	-0.406034	0.0188714	No
ENSMUSG00000000439	Mkrn2	0.172729	0.501001	-0.178273	0.517301	0.0874203	0.748438	0.0644944	0.801381	No
ENSMUSG00000000441	Raf1	-0.160602	0.588168	0.264866	0.396938	0.118228	0.705766	0.226569	0.439976	No
ENSMUSG00000000486	Septin1	-0.440232	0.016589	-0.0644562	0.738827	-0.304948	0.116353	0.0566166	0.754114	No
ENSMUSG00000000489	Pdgfb	-1.24718	0.122247	-1.84548	0.0374768	-1.5382	0.0762962	-0.771121	0.327543	Downregulated
ENSMUSG00000000530	Acvrl1	0.179841	0.934038	-1.79532	0.458991	-4.30605	0.093061	-4.15041	0.0795582	No
ENSMUSG00000000531	Tamalin	0.162004	0.398135	-0.909493	1.36044e-05	-1.11645	1.06524e-07	-0.751022	0.000114793	No
ENSMUSG00000000532	Acvr1b	0.162839	0.601176	-0.100027	0.764097	-0.0101565	0.975532	-0.219486	0.485142	No
ENSMUSG00000000538	Tom1l2	-0.0880623	0.829573	0.13541	0.752819	-0.619145	0.162002	0.799984	0.0439273	No
ENSMUSG00000000544	Gpa33	-0.212779	0.304434	0.385736	0.0726706	0.12939	0.549526	0.403794	0.0454708	No
ENSMUSG00000000552	Zfp385a	0.29954	0.306936	0.124135	0.690942	0.56364	0.0660029	0.69488	0.015868	No
ENSMUSG00000000555	Itga5	0.418879	0.324888	0.578851	0.195911	0.91926	0.0377875	0.129361	0.762253	No
ENSMUSG00000000561	Wdr77	0.0124051	0.940385	-0.0623619	0.724237	0.10191	0.562636	-0.0420661	0.799447	No
ENSMUSG00000000563	Atp5pb	0.0949162	0.414677	0.0361333	0.77076	0.33731	0.00624969	0.0856935	0.460488	No
ENSMUSG00000000568	Hnrnpd	0.0121783	0.890753	0.0494108	0.599642	0.00327379	0.972244	0.0775381	0.379431	No
ENSMUSG00000000581	C1d	0.0141249	0.951648	-0.0482291	0.845609	0.0305511	0.901415	-0.476393	0.043157	No
ENSMUSG00000000594	Gm2a	0.961113	9.33747e-06	-0.242142	0.311102	0.0300627	0.89847	-0.154932	0.488038	No
ENSMUSG00000000600	Krit1	-0.0748438	0.793782	-0.251378	0.41078	-0.224091	0.461864	-0.134154	0.638316	Downregulated
ENSMUSG00000000605	Clcn4	-0.0559748	0.940565	0.190393	0.809438	-0.865432	0.293101	0.805098	0.270705	No
ENSMUSG00000000627	Sema4f	0.330699	0.711134	-0.190158	0.84295	-1.30543	0.18925	0.0738424	0.934216	No
ENSMUSG00000000628	Hk2	-0.184687	0.0769988	-0.437304	9.06647e-05	-0.575792	2.629e-07	-0.723416	5.60359e-12	No
ENSMUSG00000000631	Myo18a	-0.0640658	0.725681	-0.841136	2.13906e-05	-0.94948	1.66095e-06	-0.833714	6.67978e-06	No
ENSMUSG00000000632	Sez6	-0.0284297	0.963503	-1.02065	0.140121	-0.753404	0.266681	-0.725064	0.254268	No
ENSMUSG00000000708	Kat2b	0.0847476	0.691121	-0.111131	0.625504	-0.250595	0.272367	-0.370911	0.085168	No
ENSMUSG00000000711	Rab5b	-0.089197	0.76051	-0.400018	0.202495	-0.887487	0.00544556	-0.41836	0.155061	No
ENSMUSG00000000730	Dnmt3l	-0.0769873	0.458464	0.0784798	0.477709	-0.553284	6.66787e-07	-0.389143	0.000183803	No
ENSMUSG00000000731	Aire	-0.390956	0.356955	-0.0416504	0.92542	0.304806	0.488447	-0.231152	0.581847	Downregulated
ENSMUSG00000000732	Icosl	-0.655581	0.220932	-0.340238	0.545547	-0.0900319	0.871808	0.183222	0.724965	No
ENSMUSG00000000738	Spg7	0.683232	1.46794e-06	0.0345484	0.821252	-0.0269485	0.860102	-0.023226	0.871568	No
ENSMUSG00000000739	Sult5a1	-0.346028	0.612978	0.254378	0.721911	0.280875	0.693763	0.148439	0.825212	No
ENSMUSG00000000740	Rpl13	0.369871	2.84322e-05	0.614965	7.09671e-11	0.928034	7.27589e-23	1.01926	7.14011e-31	No
ENSMUSG00000000743	Chmp1a	0.214251	0.161248	0.175897	0.280302	0.502241	0.00194409	0.578095	0.000142042	No
ENSMUSG00000000751	Rpa1	-0.024356	0.808732	-0.154691	0.149545	-0.125309	0.242129	-0.208574	0.038298	No
ENSMUSG00000000759	Tubgcp3	0.856506	0.0055533	0.427107	0.196825	0.602916	0.0663599	0.250198	0.424315	No
ENSMUSG00000000776	Polr3d	0.162849	0.211529	-0.0978219	0.482928	0.136287	0.323109	0.0236094	0.856198	No
ENSMUSG00000000782	Tcf7	-0.0786474	0.839151	-0.217105	0.599267	0.426687	0.293048	-0.135091	0.72663	No
ENSMUSG00000000787	Ddx3x	0.150354	0.0319693	0.139976	0.0607057	0.0480571	0.519801	0.0257054	0.713721	No
ENSMUSG00000000791	Il12rb1	2.27303	0.105346	1.88733	0.203885	1.92025	0.195192	-1.29152	0.442475	No
ENSMUSG00000000792	Slc5a5	2.59932	0.0455193	3.57057	0.00737154	1.88758	0.170131	2.36178	0.0696982	No
ENSMUSG00000000804	Usp32	-0.549761	0.0830427	-0.267615	0.419197	0.229349	0.479244	0.0985723	0.747733	No
ENSMUSG00000000811	Txnrd3	-0.0690332	0.783219	-0.330477	0.218576	-0.156077	0.558408	-0.140714	0.57409	No
ENSMUSG00000000823	Zfp512b	0.322721	0.107436	0.318801	0.13222	-0.29545	0.174623	0.298256	0.134804	No
ENSMUSG00000000826	Dnajc5	-0.0699827	0.620899	-0.226335	0.134019	-0.34633	0.0220298	-0.338179	0.017125	No
ENSMUSG00000000827	Tpd52l2	0.0277889	0.858536	0.15627	0.343198	0.445068	0.00647293	0.437794	0.00440366	No
ENSMUSG00000000838	Fmr1	-0.0684466	0.727191	-0.000223556	0.999141	-0.353645	0.0918561	0.0306916	0.874675	No
ENSMUSG00000000861	Bcl11a	0.275981	0.864388	0.542346	0.75167	-0.396476	0.819666	-0.988724	0.550394	No
ENSMUSG00000000876	Pxmp4	0.388453	0.199461	0.526679	0.0981813	0.622571	0.0494217	0.498544	0.0966097	No
ENSMUSG00000000881	Dlg3	0.170793	0.545034	0.264351	0.377147	-0.125	0.678489	-0.162572	0.56618	No
ENSMUSG00000000884	Gnb1l	0.29602	0.364888	0.383653	0.263381	0.826283	0.0139647	0.68774	0.0313247	No
ENSMUSG00000000901	Mmp11	0.529805	0.148042	0.679179	0.0786536	0.250946	0.520356	0.288606	0.431924	No
ENSMUSG00000000902	Smarcb1	0.0844673	0.505637	0.124771	0.35302	-0.314383	0.0209799	-0.041228	0.745034	No
ENSMUSG00000000903	Vpreb3	3.66292	0.107674	3.00506	0.212484	2.80144	0.246101	2.49103	0.28026	No
ENSMUSG00000000915	Hip1r	0.432764	0.391079	0.110772	0.837461	-0.37509	0.493632	-0.0443842	0.930527	No
ENSMUSG00000000916	Nsun5	-0.452865	0.0600889	0.310401	0.210333	0.113917	0.647101	0.412465	0.0756521	No
ENSMUSG00000000934	Top1mt	-0.479601	0.420566	-1.11497	0.0847678	-0.932531	0.145704	-0.309541	0.600286	No
ENSMUSG00000000938	Hoxa10	-2.6549	0.18643	-0.381967	0.843614	-1.64323	0.413891	-1.27857	0.490935	No
ENSMUSG00000000948	Gm38393	-1.37017	0.130869	-1.33666	0.164121	-0.46911	0.608884	-1.12126	0.205548	No
ENSMUSG00000000957	Mmp14	0.087307	0.814648	0.612574	0.115205	0.371988	0.340963	0.616675	0.0915987	No
ENSMUSG00000000958	Slc7a7	-0.183824	0.460023	-0.272642	0.303609	-0.718906	0.00742006	-0.9306	0.000248476	No
ENSMUSG00000000959	Oxa1l	0.135383	0.345767	0.0214695	0.888285	0.0273431	0.8577	0.128165	0.370055	No
ENSMUSG00000000976	Heatr6	-0.129655	0.644807	0.357381	0.223152	0.29064	0.321878	0.415252	0.131346	No
ENSMUSG00000001014	Icam4	0.222962	0.772976	1.9744	0.00993331	0.482985	0.546247	0.382182	0.615412	No
ENSMUSG00000001016	Ilf2	-0.0424319	0.783484	0.0746121	0.648597	0.00707355	0.965542	0.00137357	0.992872	No
ENSMUSG00000001017	Chtop	-0.249574	0.00614295	-0.274466	0.00456038	-0.292981	0.00242441	-0.350584	0.00011531	No
ENSMUSG00000001018	Snapin	0.143032	0.600551	-0.0903468	0.756952	-0.262337	0.370437	-0.282842	0.304178	No
ENSMUSG00000001025	S100a6	0.0163934	0.945093	-1.26082	2.52501e-06	0.118843	0.63637	-0.549404	0.0228965	No
ENSMUSG00000001029	Icam2	-2.14314	0.188591	-5.17175	0.00915107	-3.36213	0.0755568	-2.50096	0.1294	No
ENSMUSG00000001034	Mapk7	0.405406	0.074617	0.406137	0.0921116	0.0725422	0.765292	-0.077464	0.735825	No
ENSMUSG00000001036	Epn2	-0.251656	0.062188	-0.194293	0.173135	-0.458424	0.00144511	-0.0903952	0.497624	No
ENSMUSG00000001039	B9d1	0.170213	0.412447	0.128206	0.560449	0.401233	0.0653527	0.255363	0.215135	No
ENSMUSG00000001052	Sec24b	-0.353243	0.342955	-0.263911	0.503354	-0.496938	0.210261	-0.298078	0.420443	No
ENSMUSG00000001053	N4bp3	0.517904	0.0321925	0.29344	0.255564	0.283009	0.272398	0.0501995	0.836409	No
ENSMUSG00000001054	Rmnd5b	0.0518959	0.735499	-0.151843	0.354661	-0.41176	0.0127953	-0.273564	0.0767992	No
ENSMUSG00000001056	Nhp2	-0.23973	0.0205125	0.0382282	0.726876	0.271032	0.0128079	0.219235	0.0320675	No
ENSMUSG00000001062	Vps9d1	0.40878	0.300438	0.381245	0.362635	0.319036	0.446156	0.396322	0.313625	No
ENSMUSG00000001065	Zfp276	-0.172846	0.736312	-0.103377	0.848838	0.352002	0.508962	0.177255	0.725195	No
ENSMUSG00000001076	C1ql4	-3.41237	0.0765278	1.0262	0.563523	-0.252729	0.890189	0.362046	0.830457	No
ENSMUSG00000001082	Mfsd10	-0.0109792	0.943479	0.0636514	0.697543	-0.072676	0.658014	-0.0117259	0.939339	No
ENSMUSG00000001089	Luzp1	-0.348182	0.00480427	-0.0657184	0.612241	0.120787	0.34784	0.203507	0.0918314	No
ENSMUSG00000001095	Slc13a2	-1.85038	0.554241	-5.67955	0.105233	-5.74301	0.101402	-2.77331	0.379459	No
ENSMUSG00000001098	Kctd10	0.0386402	0.896104	-0.20168	0.523957	-0.262163	0.407401	0.131417	0.654333	No
ENSMUSG00000001100	Poldip2	-0.0385842	0.813724	0.0859848	0.6199	0.152593	0.377241	0.0926444	0.568798	No
ENSMUSG00000001105	Ift20	0.0323086	0.801662	0.239026	0.078955	0.493115	0.000266387	0.400409	0.0016527	No
ENSMUSG00000001120	Pcbp3	0.198477	0.669165	0.150688	0.760333	-0.422945	0.398649	-0.157483	0.735856	No
ENSMUSG00000001123	Lgals9	-0.0204411	0.980982	0.841912	0.332663	0.339048	0.701516	0.30491	0.715641	No
ENSMUSG00000001127	Araf	-0.184923	0.336034	-0.20138	0.322804	-0.118129	0.559412	-0.298707	0.119548	No
ENSMUSG00000001128	Cfp	0.193305	0.738976	0.902945	0.130373	0.120625	0.843999	1.27379	0.0224454	No
ENSMUSG00000001131	Timp1	0.34806	0.0500481	0.127829	0.500045	0.258945	0.169243	0.0473323	0.7908	No
ENSMUSG00000001134	Uxt	-0.159926	0.605905	0.364365	0.256514	0.388116	0.225446	0.35776	0.236213	No
ENSMUSG00000001138	Cnnm3	0.250244	0.163283	0.165028	0.386978	0.155373	0.414559	0.13123	0.464259	No
ENSMUSG00000001143	Lman2l	0.224638	0.51497	0.167389	0.646718	0.483689	0.17827	0.47097	0.1653	No
ENSMUSG00000001150	Mcm3ap	0.00383825	0.977639	0.269786	0.0609364	0.145033	0.314615	0.0994204	0.464286	No
ENSMUSG00000001151	Pcnt	-0.0154718	0.90525	0.122926	0.371196	0.0392605	0.775297	0.209649	0.103356	No
ENSMUSG00000001156	Mxd1	0.878983	0.104116	0.179529	0.759606	0.334496	0.564728	0.973243	0.0699109	No
ENSMUSG00000001157	Gmcl1	0.271018	0.076439	-0.146874	0.371944	-0.395387	0.017085	-0.323191	0.0375145	No
ENSMUSG00000001158	Snrnp27	-0.027962	0.756478	-0.278229	0.00393139	-0.199609	0.0376634	-0.234232	0.00949744	No
ENSMUSG00000001166	Oas1c	0.867805	0.595012	-0.539372	0.763085	0.715839	0.680369	-4.07839	0.0316528	No
ENSMUSG00000001173	Ocrl	-0.305756	0.248368	-1.44109	1.91304e-06	-0.465901	0.0983372	-1.0813	8.13893e-05	No
ENSMUSG00000001175	Calm1	-0.250883	0.00371297	-0.0100434	0.913066	0.19862	0.0304665	0.111085	0.196711	No
ENSMUSG00000001211	Agpat3	-0.129843	0.746348	-0.902686	0.0390162	-0.540399	0.209743	-1.28597	0.00197103	No
ENSMUSG00000001227	Sema6b	2.92121	0.0930279	4.13474	0.0164684	4.68441	0.0059353	5.12739	0.0017177	No
ENSMUSG00000001228	Uhrf1	-0.146028	0.0747203	-0.350672	6.23234e-05	-0.185188	0.0332545	-0.37302	5.55355e-06	No
ENSMUSG00000001229	Dpp9	-0.0597359	0.807976	0.0701457	0.787233	-0.484797	0.0664556	-0.0759457	0.756378	No
ENSMUSG00000001240	Ramp2	0.750488	0.498788	0.573319	0.627716	-0.386006	0.749531	0.575773	0.603935	No
ENSMUSG00000001247	Lsr	0.282272	0.130404	0.00110191	0.995595	-0.107716	0.589886	-0.338663	0.0730969	No
ENSMUSG00000001248	Gramd1a	-0.42426	0.203513	-0.171695	0.625194	-0.540598	0.127813	-0.594286	0.0750494	No
ENSMUSG00000001249	Hpn	-0.953593	0.35109	0.675839	0.507222	-0.127112	0.902765	-2.06819	0.0607428	No
ENSMUSG00000001270	Ckb	0.0553667	0.605235	0.211706	0.0633573	0.468567	3.77931e-05	0.135649	0.204324	No
ENSMUSG00000001280	Sp1	-0.141601	0.168887	-0.273826	0.0126751	-0.580661	1.45723e-07	-0.395432	0.000125809	No
ENSMUSG00000001281	Itgb7	-0.285502	0.379219	-0.937423	0.00795136	-0.669828	0.0546779	-1.43997	2.05362e-05	No
ENSMUSG00000001285	Myg1	0.0472881	0.772315	0.307932	0.0739499	0.166694	0.334298	0.28463	0.0786247	No
ENSMUSG00000001288	Rarg	-0.225117	0.089231	0.0447717	0.749083	-0.207228	0.140427	-0.00840794	0.948965	No
ENSMUSG00000001289	Pfdn5	-0.303701	0.0192711	-0.150345	0.273486	0.366273	0.0068703	-0.0342422	0.789603	No
ENSMUSG00000001300	Efnb2	-0.924234	0.501591	-0.160708	0.908148	1.2834	0.335022	1.07933	0.391863	No
ENSMUSG00000001305	Rrp15	-0.00441119	0.977313	-0.0323662	0.844162	0.347314	0.032575	0.233903	0.127116	No
ENSMUSG00000001313	Rnd2	-0.188578	0.375133	-0.00692024	0.975374	0.193744	0.38377	0.602931	0.00362543	No
ENSMUSG00000001323	Srr	0.163687	0.888152	0.681723	0.573692	-1.25263	0.346802	1.12363	0.319842	No
ENSMUSG00000001333	Sync	4.24727	0.367676	1.86745	0.714322	2.33986	0.64446	4.09574	0.385025	No
ENSMUSG00000001334	Fndc5	0.0386268	0.969221	-2.55587	0.0413221	0.483137	0.645689	-0.877845	0.393025	No
ENSMUSG00000001348	Acp5	0.603409	0.0757381	0.202241	0.578253	-0.924011	0.0136558	-0.511251	0.14027	No
ENSMUSG00000001349	Cnn1	-2.97501	0.165595	-2.11401	0.349304	-0.567421	0.78643	-0.507163	0.795923	No
ENSMUSG00000001366	Fbxo9	-0.296498	0.349217	-0.609959	0.0725859	-0.596554	0.0784463	-0.795631	0.0128119	No
ENSMUSG00000001376	Vps50	-0.670538	0.0385902	-0.418008	0.222407	-0.0800218	0.813735	-0.505128	0.116092	No
ENSMUSG00000001380	Hars	0.0305852	0.827156	0.0705905	0.634391	0.145912	0.323691	0.136167	0.327438	No
ENSMUSG00000001383	Zmat2	-0.12124	0.131026	0.0583533	0.491357	0.073006	0.388274	0.0543918	0.494167	No
ENSMUSG00000001403	Ube2c	-0.586167	4.667e-10	-0.0464331	0.639312	-0.0832305	0.400659	-0.238564	0.0104061	No
ENSMUSG00000001415	Smg5	-0.111702	0.490479	-0.291885	0.0915267	0.14308	0.40085	0.0958552	0.549854	No
ENSMUSG00000001416	Cct3	0.0393295	0.606227	-0.11766	0.148717	-0.346846	2.16879e-05	-0.395284	2.46037e-07	No
ENSMUSG00000001418	Glmp	-0.0945469	0.652971	-0.144542	0.518716	0.116534	0.600692	-0.209484	0.318756	No
ENSMUSG00000001419	Mef2d	0.150557	0.568208	0.195029	0.484303	-0.0825559	0.769042	-0.327085	0.221138	No
ENSMUSG00000001420	Tmem79	0.922834	0.0216145	1.53266	0.000212216	1.14645	0.0060769	1.20796	0.00226841	No
ENSMUSG00000001424	Snd1	0.236205	0.177559	0.328868	0.0768766	-0.108662	0.561978	0.0149867	0.93192	No
ENSMUSG00000001435	Col18a1	0.00270498	0.987951	0.158221	0.403685	-0.740245	0.000142521	-0.421426	0.0195863	No
ENSMUSG00000001436	Slc19a1	0.128178	0.610514	-0.510601	0.062611	-0.321832	0.234628	-0.369727	0.147426	No
ENSMUSG00000001440	Kpnb1	-0.282871	0.0239417	-0.0212971	0.872837	0.212723	0.10874	0.15025	0.22708	No
ENSMUSG00000001441	Npepps	-0.00515398	0.958073	-0.244666	0.0196316	-0.527111	6.15639e-07	-0.314847	0.00139452	No
ENSMUSG00000001444	Tbx21	2.63333	0.0412804	0.60799	0.669198	1.9607	0.152733	1.38958	0.289725	No
ENSMUSG00000001445	Mrpl10	0.175415	0.168651	-0.231777	0.0913029	-0.00260605	0.984651	-0.142657	0.266111	No
ENSMUSG00000001467	Cyp51	0.328664	0.00613023	-0.61725	1.97939e-06	-0.589407	5.35889e-06	-0.723609	2.80151e-09	No
ENSMUSG00000001472	Tcf25	0.397327	0.000369397	0.497025	2.72592e-05	0.184148	0.121665	0.197975	0.0762322	No
ENSMUSG00000001473	Tubb6	0.120526	0.552907	-0.432751	0.0481369	-0.530894	0.0154448	-0.543418	0.00826248	No
ENSMUSG00000001482	Def8	0.147913	0.451094	0.453175	0.0287013	0.346887	0.0943083	0.533629	0.00599014	No
ENSMUSG00000001493	Meox1	0.0349892	0.984856	-5.03162	0.0264378	-2.66602	0.206353	-2.02388	0.29104	No
ENSMUSG00000001504	Irx2	-0.247015	0.801874	0.0407605	0.968572	0.0261562	0.9798	-0.113228	0.907553	No
ENSMUSG00000001506	Col1a1	1.11487	0.469213	0.831683	0.611988	0.773376	0.637103	0.782359	0.613213	No
ENSMUSG00000001507	Itga3	0.302279	0.319614	-0.359571	0.274678	-0.176098	0.589335	-1.07953	0.000702892	No
ENSMUSG00000001517	Foxm1	0.0454877	0.824497	0.315148	0.143129	-0.548114	0.0137351	-0.031596	0.877239	No
ENSMUSG00000001518	Itfg2	0.45076	0.123826	0.701097	0.0229026	0.965527	0.00159849	0.918414	0.00145909	No
ENSMUSG00000001521	Tulp3	0.207415	0.359188	0.0581448	0.809141	-0.187801	0.439177	-0.130393	0.567346	No
ENSMUSG00000001524	Gtf2h4	0.0177463	0.915897	-0.0764207	0.668513	0.260591	0.13735	0.175927	0.288876	No
ENSMUSG00000001525	Tubb5	0.259593	0.000367126	0.074195	0.340723	-0.349308	7.47203e-06	-0.152241	0.0368251	No
ENSMUSG00000001542	Ell2	0.0288794	0.898531	0.476107	0.0429153	0.0452364	0.849621	0.746439	0.000675956	No
ENSMUSG00000001552	Jup	0.0910621	0.539205	0.324615	0.0379929	0.100135	0.523841	-0.0406553	0.783854	No
ENSMUSG00000001555	Fkbp10	0.768649	0.236552	0.140584	0.840377	0.317451	0.647695	0.159021	0.807984	No
ENSMUSG00000001558	Klhl10	0.47736	0.661523	-0.833013	0.488788	1.30334	0.254714	-0.0806626	0.941532	No
ENSMUSG00000001566	Mnx1	2.54599	0.278754	1.59756	0.525265	-0.0795314	0.976073	1.66218	0.483613	No
ENSMUSG00000001569	Nom1	-0.256792	0.184777	0.150997	0.459005	0.267535	0.188001	0.25756	0.177157	No
ENSMUSG00000001576	Ergic1	0.301575	0.1326	0.00674759	0.974904	-0.328491	0.128229	-0.316147	0.118661	No
ENSMUSG00000001583	Tnk1	-0.0106505	0.984581	0.5538	0.338938	-0.483127	0.41469	0.0095111	0.986175	No
ENSMUSG00000001588	Acap1	0.819977	0.159604	0.909487	0.140572	-0.21181	0.738783	0.0987965	0.867276	No
ENSMUSG00000001604	Tcea3	-0.385048	0.00311095	0.307129	0.023763	0.305025	0.0245569	0.309195	0.0152695	No
ENSMUSG00000001627	Ifrd1	0.432656	0.000498522	-0.0433201	0.74509	-0.17492	0.189773	-0.158876	0.203962	No
ENSMUSG00000001630	Stk38l	-0.153829	0.549698	-0.0141657	0.958385	0.0514318	0.849137	0.122096	0.630365	No
ENSMUSG00000001632	Brpf1	-0.197623	0.31693	0.257473	0.212716	0.384038	0.0618317	0.255336	0.188077	No
ENSMUSG00000001642	Akr1b3	-0.0518234	0.851795	0.575798	0.0427135	0.403596	0.1573	0.304002	0.261288	No
ENSMUSG00000001655	Hoxc13	-0.334386	0.362818	-0.705413	0.0754728	-0.533894	0.173059	-0.686755	0.0641941	No
ENSMUSG00000001665	Gstt3	1.22641	0.200022	-0.534241	0.617259	1.48481	0.141476	0.527302	0.585617	No
ENSMUSG00000001666	Ddt	0.0178719	0.906375	0.12759	0.427923	0.0398297	0.804657	-0.00832869	0.956148	No
ENSMUSG00000001674	Ddx18	-0.383615	0.00470189	-0.0684367	0.63264	0.243044	0.0871971	-0.0234728	0.861011	No
ENSMUSG00000001687	Ubl3	-0.158602	0.310646	0.0857864	0.600043	0.307493	0.0573496	0.209103	0.171795	No
ENSMUSG00000001700	Gramd3	-1.23729	0.325378	1.10682	0.358292	1.32797	0.268017	-0.777511	0.519764	No
ENSMUSG00000001707	Eef1e1	0.0249433	0.903656	0.182262	0.400956	0.293941	0.173067	0.33574	0.0979987	No
ENSMUSG00000001729	Akt1	0.567109	0.00856231	0.338383	0.141207	0.370115	0.106507	0.0126826	0.953707	No
ENSMUSG00000001750	Tcirg1	-0.256068	0.458762	0.0570505	0.875049	-0.465795	0.206529	-1.20433	0.000794304	No
ENSMUSG00000001751	Naglu	-1.33371	0.421796	-1.38536	0.433233	0.285624	0.860483	1.19979	0.424371	No
ENSMUSG00000001755	Coasy	0.607776	0.00836923	0.231121	0.349029	-0.16515	0.507707	0.58349	0.0111407	No
ENSMUSG00000001761	Smo	-0.477564	0.293378	-1.01698	0.0401233	0.0882032	0.851596	-0.647298	0.154691	Downregulated
ENSMUSG00000001763	Tspan33	-0.00824743	0.990679	-0.336574	0.656612	-1.06562	0.169923	0.259553	0.710584	No
ENSMUSG00000001767	Crnkl1	-0.0745553	0.680381	0.196775	0.30134	0.228368	0.22911	-0.0238991	0.894268	No
ENSMUSG00000001768	Rin2	-0.328928	0.723247	-0.892842	0.375708	-1.05152	0.298928	-2.2424	0.0285986	No
ENSMUSG00000001774	Chordc1	-0.38777	0.00217471	0.0958525	0.468513	0.0711667	0.590042	0.0905433	0.465553	No
ENSMUSG00000001783	Rtcb	-0.0899312	0.336678	0.1071	0.276184	-0.103683	0.294567	-0.161023	0.0843485	No
ENSMUSG00000001785	Pwp1	-0.0867429	0.550261	-0.117428	0.446964	0.157696	0.303149	0.0997323	0.488654	No
ENSMUSG00000001786	Fbxo7	-0.0123705	0.959963	-0.702092	0.00874086	-0.165942	0.527145	0.264341	0.278637	No
ENSMUSG00000001794	Capns1	-0.70722	3.49319e-09	-0.831844	7.92492e-11	-1.08733	2.37958e-17	-1.09537	7.75614e-20	Downregulated
ENSMUSG00000001802	Lrp3	1.18978	0.151897	-0.205585	0.821871	0.43428	0.626703	0.872482	0.29473	No
ENSMUSG00000001819	Hoxd13	-0.218239	0.844956	-0.235199	0.842448	-0.41865	0.724908	0.366777	0.736079	No
ENSMUSG00000001827	Folr1	0.0159867	0.913385	0.208964	0.179316	0.259767	0.0943239	0.251689	0.0843553	No
ENSMUSG00000001829	Clpb	0.290185	0.0739479	0.0960309	0.579536	-0.167115	0.337185	0.0641472	0.693249	No
ENSMUSG00000001833	Septin7	-0.201467	0.0858589	-0.0341273	0.783826	-0.166566	0.181162	7.56104e-06	0.999948	No
ENSMUSG00000001844	Zdhhc4	-0.756925	5.85129e-05	-0.338463	0.0842466	-0.0463725	0.810652	-0.113918	0.532136	No
ENSMUSG00000001847	Rac1	0.199256	0.0832475	0.0487285	0.691289	0.0302015	0.805416	-0.20657	0.0739963	No
ENSMUSG00000001855	Nup214	-0.339281	0.144404	-0.356021	0.150381	-0.0729522	0.76676	-0.100386	0.663555	No
ENSMUSG00000001864	Aif1l	0.0130922	0.971196	-1.05481	0.0085074	-0.142582	0.711901	-0.1423	0.694733	No
ENSMUSG00000001870	Ltbp1	0.027983	0.967527	-1.31298	0.0915564	-0.952189	0.209008	-0.0976196	0.886967	No
ENSMUSG00000001891	Ugp2	-0.252445	0.398308	0.108812	0.729089	0.16085	0.607669	-0.233602	0.432057	No
ENSMUSG00000001909	Trmt1	0.0348005	0.763839	0.395342	0.00109711	0.484843	5.77787e-05	0.56237	6.99182e-07	No
ENSMUSG00000001910	Nacc1	0.199166	0.160881	0.492795	0.00105709	0.630205	2.6821e-05	0.833302	3.06929e-09	No
ENSMUSG00000001911	Nfix	1.40742	0.0334391	0.509045	0.477102	1.19523	0.0885077	0.755113	0.259152	No
ENSMUSG00000001918	Slc1a5	-0.277064	0.2099	-0.465724	0.0486287	-0.368698	0.116476	-0.287072	0.191915	No
ENSMUSG00000001924	Uba1	0.000828703	0.992855	0.0303665	0.757932	-0.155945	0.114151	-0.0285912	0.756938	No
ENSMUSG00000001930	Vwf	1.49159	0.116165	-0.760968	0.470383	-1.29039	0.229988	-0.982993	0.322812	No
ENSMUSG00000001942	Siae	0.0429583	0.891763	-0.0429791	0.89816	-1.07167	0.00224769	-0.71655	0.0265659	No
ENSMUSG00000001943	Vsig2	0.244292	0.73689	0.722545	0.343607	0.342152	0.656061	-0.0868617	0.905391	No
ENSMUSG00000001946	Esam	-0.366023	0.665008	0.397587	0.647191	-1.44764	0.130853	-0.0285543	0.972486	No
ENSMUSG00000001948	Spa17	0.384336	0.520134	0.197299	0.756689	-0.761129	0.251164	0.063799	0.915433	No
ENSMUSG00000001962	Fam50a	-0.376054	0.0186879	-0.0906029	0.589399	-0.446113	0.0085618	-0.39749	0.0124764	No
ENSMUSG00000001964	Emd	0.27927	0.0531598	0.00634777	0.96721	-0.156157	0.312789	-0.164782	0.256248	No
ENSMUSG00000001983	Taco1	0.756562	0.186204	0.264503	0.666948	0.712769	0.239517	0.171422	0.767226	No
ENSMUSG00000001985	Grik3	-0.0621727	0.872259	-0.205229	0.618104	0.541255	0.171977	0.824118	0.026286	No
ENSMUSG00000001995	Sipa1l2	0.559331	0.0199454	0.497724	0.0511263	-0.184585	0.477932	0.105746	0.662487	No
ENSMUSG00000001998	Ap4e1	-0.956148	0.00399728	-0.795714	0.0235968	-0.573468	0.100007	-0.691239	0.0350428	No
ENSMUSG00000001999	Blvra	-0.491888	0.205197	-0.800898	0.0553756	-0.107354	0.790851	-0.491276	0.202846	No
ENSMUSG00000002006	Pdzd4	-0.000932099	0.99613	0.457382	0.0221674	0.180578	0.369976	0.439248	0.0195815	No
ENSMUSG00000002010	Idh3g	-0.036149	0.776634	-0.0374737	0.781969	0.371063	0.00563151	0.0507836	0.688554	No
ENSMUSG00000002012	Pnck	-0.83091	0.287422	-0.42359	0.605936	-0.930941	0.263101	-0.943825	0.226294	No
ENSMUSG00000002014	Ssr4	0.399681	7.52564e-05	0.216593	0.0438604	0.157619	0.142388	0.522755	1.70919e-07	No
ENSMUSG00000002015	Bcap31	-0.269716	0.0360852	-0.247252	0.0704461	-0.206917	0.128972	-0.40753	0.00153318	No
ENSMUSG00000002017	Fam98a	-0.479372	0.123334	-0.154979	0.636844	-0.429751	0.192704	-0.244459	0.427604	No
ENSMUSG00000002028	Kmt2a	0.106554	0.550378	-0.0764798	0.687905	-0.16467	0.387468	0.193527	0.27498	No
ENSMUSG00000002031	Ift46	0.227694	0.304844	0.0556211	0.814255	-0.0650382	0.783812	-0.25138	0.260827	No
ENSMUSG00000002043	Trappc6a	0.3895	0.168319	-0.437482	0.153908	-0.643139	0.036975	-0.931205	0.00144744	No
ENSMUSG00000002052	Supt6	-0.281468	0.246608	0.174014	0.500707	-0.228396	0.377888	0.0775496	0.748675	No
ENSMUSG00000002055	Spag5	0.224872	0.230393	-0.0252402	0.899774	-0.0608132	0.761331	-0.117548	0.533031	No
ENSMUSG00000002058	Unc119	-0.16534	0.463289	-0.0285481	0.904478	0.138961	0.556221	-0.12898	0.564631	No
ENSMUSG00000002059	Rab34	0.467727	0.0465943	0.302551	0.227165	-0.239167	0.345713	0.0842066	0.721476	No
ENSMUSG00000002064	Sdf2	-0.0882502	0.732873	0.328735	0.218376	0.394341	0.137576	0.0784754	0.757613	No
ENSMUSG00000002068	Ccne1	-0.0466504	0.687472	-0.192424	0.12012	-0.337519	0.00648013	-0.42164	0.000291525	No
ENSMUSG00000002076	Hsf2bp	0.20884	0.0253494	0.446011	5.58948e-06	0.196668	0.0464624	0.474148	2.75304e-07	No
ENSMUSG00000002083	Bbc3	-0.0364044	0.88835	-0.321773	0.246673	-0.141064	0.608972	-0.68749	0.00905062	No
ENSMUSG00000002100	Mybpc3	-0.322706	0.701185	0.576709	0.501861	-0.210176	0.811742	-0.108654	0.895458	No
ENSMUSG00000002102	Psmc3	0.0141099	0.870849	0.249976	0.00668804	0.278785	0.00246353	0.290305	0.00077137	No
ENSMUSG00000002103	Acp2	-0.315528	0.303838	-0.172152	0.593781	0.177696	0.575741	0.817254	0.00542137	No
ENSMUSG00000002104	Rapsn	-0.705006	0.0720447	-0.501859	0.223868	-0.240542	0.555417	0.360329	0.33976	No
ENSMUSG00000002105	Slc39a13	-0.0308074	0.958117	-0.378486	0.547641	-0.033755	0.956757	-0.537729	0.364059	No
ENSMUSG00000002107	Celf2	-0.334312	0.330966	0.0313667	0.930172	-0.271698	0.452623	0.221048	0.508009	Downregulated
ENSMUSG00000002108	Nr1h3	1.10877	0.623865	2.18851	0.335443	1.40712	0.546026	1.84949	0.396117	No
ENSMUSG00000002109	Ddb2	0.145514	0.81466	-0.405116	0.547185	0.620036	0.337756	0.238016	0.699079	No
ENSMUSG00000002111	Spi1	-0.179712	0.786741	-1.13034	0.12256	-0.60811	0.39436	0.0445063	0.94607	No
ENSMUSG00000002129	Sf3a1	-0.144001	0.301412	0.0469599	0.750975	-0.1053	0.477283	0.0821232	0.553401	No
ENSMUSG00000002147	Stat6	-0.170243	0.479451	-0.259234	0.311858	-0.478971	0.063104	-0.619137	0.0109045	No
ENSMUSG00000002190	Clgn	-0.0727893	0.801679	-0.951243	0.00259658	-0.948569	0.00260932	-1.10345	0.000202114	No
ENSMUSG00000002204	Napsa	-5.04838	0.177224	-5.29068	0.188442	-5.35414	0.183196	-1.37835	0.703983	No
ENSMUSG00000002205	Vrk3	0.027301	0.914078	0.317848	0.23237	0.144622	0.587975	0.442359	0.0758851	No
ENSMUSG00000002210	Smg9	-0.128721	0.738368	-0.810077	0.0522289	-0.69083	0.0960018	-0.173057	0.652677	No
ENSMUSG00000002221	Paxip1	-0.0254302	0.914507	-0.0887043	0.724736	-0.285938	0.258418	-0.13339	0.572833	No
ENSMUSG00000002222	Rmnd5a	-0.804051	0.000646183	-0.166154	0.494719	-0.331909	0.174149	-0.348668	0.12886	No
ENSMUSG00000002227	Mov10	0.239226	0.0876137	0.124061	0.404822	-0.0487778	0.744276	0.277315	0.0463556	No
ENSMUSG00000002228	Ppm1j	-0.179683	0.5875	-0.252859	0.472803	0.0247568	0.94327	-0.00856879	0.979128	No
ENSMUSG00000002233	Rhoc	0.403649	0.00711628	-0.104391	0.51756	-0.184676	0.252525	-0.0186998	0.90139	No
ENSMUSG00000002249	Tead3	-0.790018	0.52121	-0.106203	0.933064	0.0461819	0.970642	-0.585523	0.628246	No
ENSMUSG00000002250	Ppard	-0.271348	0.518742	-0.107005	0.80891	0.339325	0.435166	0.452809	0.267225	No
ENSMUSG00000002257	Def6	-0.447484	0.0746223	0.207142	0.425065	-0.0710437	0.785869	0.426616	0.0785105	No
ENSMUSG00000002265	Peg3	-0.436736	0.0618056	0.224238	0.351776	-0.490599	0.0474868	-0.0639516	0.779579	No
ENSMUSG00000002274	Metrn	-0.0974125	0.722006	-0.274382	0.348047	0.0358783	0.901469	0.205193	0.449257	No
ENSMUSG00000002279	Lmf1	0.532483	0.13313	0.231343	0.541611	0.323519	0.390451	0.813547	0.0201051	No
ENSMUSG00000002280	Ciao3	0.17661	0.51515	0.307237	0.282776	-0.318703	0.275848	0.143663	0.594984	No
ENSMUSG00000002289	Angptl4	-0.0031948	0.991122	0.362091	0.231843	0.65085	0.0306389	0.192937	0.498401	No
ENSMUSG00000002297	Dbf4	-0.231867	0.0370956	0.0584505	0.620328	-0.0566812	0.631186	0.158899	0.150053	No
ENSMUSG00000002307	Daxx	-0.149005	0.253058	-0.00342659	0.980196	-0.307101	0.027045	-0.0886901	0.494008	No
ENSMUSG00000002308	Cd320	0.453898	0.00589419	0.487838	0.00513425	0.58916	0.000684492	0.629244	0.000116964	No
ENSMUSG00000002319	Ipo4	-0.286418	0.0479863	0.0575062	0.704161	0.15272	0.310697	0.250101	0.0768448	No
ENSMUSG00000002320	Tm9sf1	-0.494171	0.635208	-1.52003	0.190059	-0.47035	0.670041	0.11178	0.91283	No
ENSMUSG00000002324	Rec8	0.332613	0.644765	0.468115	0.539842	-0.0261497	0.972969	0.400356	0.577085	No
ENSMUSG00000002325	Irf9	-0.516882	0.0572708	-0.0821138	0.771488	0.0548383	0.845115	0.292104	0.265352	No
ENSMUSG00000002326	Gmpr2	-0.140717	0.663047	0.112205	0.741302	0.270947	0.42252	0.172657	0.587724	No
ENSMUSG00000002329	Mdp1	-0.155968	0.472475	-0.251856	0.275623	-0.00853518	0.970192	-0.14614	0.498285	No
ENSMUSG00000002332	Dhrs1	0.605683	0.000759728	0.381953	0.0464288	0.518145	0.00661585	0.183833	0.3102	No
ENSMUSG00000002342	Tmem161a	0.765833	0.00016746	0.251761	0.249394	0.142722	0.514368	0.303528	0.138721	No
ENSMUSG00000002343	Armc6	0.134298	0.630492	0.522876	0.0751489	0.719309	0.013899	0.621595	0.0240067	No
ENSMUSG00000002345	Borcs8	0.193881	0.42821	0.689952	0.00720287	0.406594	0.114943	0.602287	0.0126735	No
ENSMUSG00000002346	Slc25a42	0.28758	0.762355	-0.38559	0.7108	1.53725	0.112372	0.493662	0.598884	No
ENSMUSG00000002365	Snx9	-0.519853	0.390144	0.05233	0.933262	-0.489842	0.442513	0.0841702	0.885811	No
ENSMUSG00000002372	Ranbp3	0.131358	0.401969	0.42482	0.00992129	0.287407	0.081681	0.322384	0.0377673	No
ENSMUSG00000002379	Ndufa11	0.126667	0.243847	0.0877257	0.44911	0.125349	0.27894	0.0545365	0.615512	No
ENSMUSG00000002384	Bmp8b	-0.679454	0.725963	-1.20629	0.567525	-2.75477	0.224686	0.803844	0.665952	No
ENSMUSG00000002393	Nr2f6	0.230934	0.337753	0.472246	0.0623633	0.356371	0.160219	0.186728	0.436706	No
ENSMUSG00000002395	Use1	0.534993	1.17798e-05	0.477749	0.000237537	0.173438	0.183862	0.117067	0.339744	No
ENSMUSG00000002396	Ocel1	0.14058	0.568178	0.545273	0.0348066	0.119597	0.646613	0.218107	0.372726	No
ENSMUSG00000002409	Dyrk1b	-0.270318	0.659269	-0.51783	0.431127	1.11457	0.0702698	-0.474418	0.440311	No
ENSMUSG00000002413	Braf	-0.628911	0.00739049	-0.392384	0.113661	-0.531655	0.0324272	-0.363588	0.117295	No
ENSMUSG00000002416	Ndufb2	0.379868	0.00439754	0.117871	0.408248	0.406524	0.00413189	0.177746	0.182953	No
ENSMUSG00000002428	Hltf	-0.624441	0.0192368	-0.177736	0.524859	-0.187949	0.500711	-0.218642	0.404427	Downregulated
ENSMUSG00000002455	Prpf6	-0.277148	0.0676372	0.0675388	0.674065	0.228387	0.153703	0.387216	0.0097761	No
ENSMUSG00000002458	Rgs19	-0.226666	0.51816	0.459361	0.201039	0.699303	0.0492459	0.626313	0.0626387	No
ENSMUSG00000002459	Rgs20	1.78633	0.284421	-2.85306	0.170798	1.63338	0.354542	-1.2588	0.50686	No
ENSMUSG00000002475	Abhd3	-3.73687	0.0384723	-0.707709	0.669658	-1.32487	0.433603	-1.16445	0.45972	No
ENSMUSG00000002477	Snrpd1	0.275749	0.0018463	0.268706	0.00440847	0.279153	0.0030721	0.212711	0.0161976	No
ENSMUSG00000002486	Tchp	-0.00274811	0.99259	-0.43335	0.17361	-1.21239	0.000224844	-0.571994	0.0563282	No
ENSMUSG00000002489	Tiam1	0.477757	0.186582	-0.34163	0.388382	-0.416245	0.293566	0.513524	0.153355	No
ENSMUSG00000002496	Tsc2	-0.202066	0.376779	-0.0479884	0.842491	-0.162959	0.500491	-0.266192	0.242929	No
ENSMUSG00000002500	Rpl3l	0.299337	0.707261	-0.421129	0.626161	0.513154	0.541947	1.0888	0.164946	No
ENSMUSG00000002504	Slc9a3r2	-0.26995	0.286742	-0.168815	0.529923	0.181012	0.496848	0.222115	0.374156	No
ENSMUSG00000002524	Puf60	0.142818	0.13493	0.230865	0.0227617	0.177438	0.0799931	0.245982	0.00965719	No
ENSMUSG00000002546	Golga2	0.283551	0.177063	0.237759	0.28705	-0.226535	0.315577	-0.132369	0.531284	No
ENSMUSG00000002550	Uck1	0.172078	0.497541	0.00519576	0.98468	-0.194594	0.473664	-0.167964	0.509827	No
ENSMUSG00000002578	Ikzf4	0.896338	0.161408	1.42615	0.0319849	-0.289834	0.683846	0.180284	0.782901	No
ENSMUSG00000002580	Mien1	0.373466	0.0129218	-0.190961	0.238069	0.0651421	0.684777	0.220613	0.141966	No
ENSMUSG00000002602	Axl	2.08863	0.0268982	1.27591	0.206821	0.582627	0.570075	0.249695	0.798248	No
ENSMUSG00000002603	Tgfb1	-0.0905497	0.904937	-0.835385	0.313336	-0.0892513	0.911533	-0.726188	0.346526	No
ENSMUSG00000002608	Ccdc97	-0.127042	0.598633	-0.273962	0.287351	-0.775562	0.00302802	-0.480958	0.0476404	No
ENSMUSG00000002617	Zfp40	0.671492	0.452178	-0.488991	0.616802	-1.95087	0.0648617	-1.03907	0.266476	No
ENSMUSG00000002625	Akap8l	0.0915078	0.691143	-0.102822	0.675998	-0.367076	0.137109	-0.0885827	0.700643	No
ENSMUSG00000002635	Pdcd2l	0.207194	0.235761	0.422083	0.0215585	0.512018	0.00510134	0.262679	0.13009	No
ENSMUSG00000002658	Gtf2f1	-0.0137746	0.914769	0.127222	0.350013	0.211603	0.11873	0.0315226	0.805501	No
ENSMUSG00000002660	Clpp	0.26962	0.0382122	0.153329	0.268857	0.103367	0.45591	0.198005	0.127462	No
ENSMUSG00000002661	Alkbh7	0.187002	0.289174	0.717974	8.10632e-05	0.891963	8.04347e-07	0.691273	5.79168e-05	No
ENSMUSG00000002668	Dennd1c	-1.38666	0.398747	-0.33022	0.844855	-0.816657	0.632308	-1.93069	0.249491	No
ENSMUSG00000002679	Med6	0.0416682	0.861123	0.501137	0.0429313	0.58297	0.0179929	0.363301	0.120443	No
ENSMUSG00000002688	Prkd1	0.492291	0.754121	-3.41666	0.0837177	0.376788	0.82107	-1.01551	0.545187	No
ENSMUSG00000002718	Cse1l	-0.0524732	0.690844	0.0801387	0.567385	0.0238853	0.864635	-0.210432	0.110755	No
ENSMUSG00000002728	Naa20	-0.127365	0.651108	-0.279931	0.351433	-0.276608	0.35595	0.030951	0.911611	No
ENSMUSG00000002731	Prkra	-0.0353708	0.928784	-0.812772	0.0603193	-0.554521	0.193757	-0.32695	0.410723	No
ENSMUSG00000002732	Fkbp7	1.52758	0.0748316	0.623678	0.500899	-0.326218	0.734705	0.266669	0.762615	No
ENSMUSG00000002733	Plekha3	0.647575	0.0192057	0.523373	0.0747501	0.551631	0.0596373	0.550509	0.046182	Upregulated
ENSMUSG00000002741	Ykt6	-0.364935	0.0249792	0.0599865	0.725162	-0.190464	0.266831	-0.0915297	0.568903	No
ENSMUSG00000002748	Baz1b	-0.30319	0.0125204	0.0253449	0.843529	-0.165243	0.199165	0.100827	0.401503	No
ENSMUSG00000002763	Pex6	-0.309972	0.391885	0.572177	0.12336	-0.351853	0.358345	0.269875	0.443422	No
ENSMUSG00000002767	Mrpl2	0.135194	0.257605	0.0739231	0.560865	0.170504	0.178327	0.122222	0.304683	No
ENSMUSG00000002768	Mea1	0.125411	0.63191	0.480243	0.0805965	0.684367	0.0122379	-0.0718047	0.784166	No
ENSMUSG00000002769	Gnmt	0.747464	0.520872	0.541197	0.663384	-0.84356	0.503578	-0.601498	0.609317	No
ENSMUSG00000002778	Kdelr1	0.184266	0.126483	-0.0107127	0.933662	-0.346192	0.00765224	-0.179091	0.13976	No
ENSMUSG00000002781	Tmem143	-0.0773979	0.820902	-0.485298	0.186722	-1.16665	0.0019362	-0.939439	0.00717923	No
ENSMUSG00000002797	Ggct	-0.893358	0.000736633	-0.671299	0.0159695	-0.424826	0.123189	-0.514262	0.0474173	No
ENSMUSG00000002799	Jag2	0.594677	0.2376	0.304875	0.570792	0.261715	0.62624	0.00279854	0.995638	No
ENSMUSG00000002803	Btbd6	-0.642018	0.126646	-0.129819	0.766941	-1.57468	0.000769624	-0.848567	0.0439866	No
ENSMUSG00000002804	Nudt14	0.526171	0.0446213	0.482522	0.0822149	0.243962	0.382335	0.181034	0.492312	No
ENSMUSG00000002808	Epdr1	0.864576	0.0664819	-0.040994	0.936611	0.532561	0.288684	0.0188826	0.968811	No
ENSMUSG00000002812	Flii	0.398974	0.0865052	0.256999	0.299931	0.011879	0.961965	0.213071	0.360319	No
ENSMUSG00000002814	Top3a	-0.481214	0.10883	0.29468	0.340859	-0.0832124	0.789979	-0.62887	0.0360846	No
ENSMUSG00000002820	Atg4d	0.151908	0.499312	0.398917	0.0920633	-0.224452	0.351624	0.343406	0.123139	No
ENSMUSG00000002825	Qtrt1	-0.122807	0.436366	0.201632	0.224071	0.216985	0.189846	0.236151	0.128927	No
ENSMUSG00000002833	Hdgfl2	0.0270822	0.84054	0.0651089	0.648531	0.0439623	0.758015	-0.162676	0.227267	No
ENSMUSG00000002835	Chaf1a	-0.44911	0.000209662	-0.12711	0.318707	-0.181679	0.154001	0.0535392	0.65276	No
ENSMUSG00000002844	Adprh	-0.134958	0.172236	-0.159267	0.130355	-0.405534	0.000124355	-0.314377	0.00148167	No
ENSMUSG00000002845	Tmem39a	0.0770935	0.675566	-0.239345	0.225215	5.97184e-05	0.999757	0.0550999	0.764175	No
ENSMUSG00000002846	Timmdc1	-0.319883	0.361297	0.0401637	0.91255	0.514024	0.152852	0.503508	0.137165	No
ENSMUSG00000002847	Pla1a	-0.314344	0.40026	0.215361	0.578387	0.603576	0.114464	0.589579	0.101808	No
ENSMUSG00000002870	Mcm2	-0.121283	0.276135	-0.50799	2.08299e-05	-0.604357	4.18209e-07	-0.62159	2.78946e-08	No
ENSMUSG00000002871	Tpra1	-0.219292	0.571511	0.289067	0.474025	-0.0286328	0.943915	0.117078	0.758664	No
ENSMUSG00000002881	Nab1	0.379779	0.35333	0.0133787	0.975678	-0.0644408	0.883313	-0.430737	0.304066	No
ENSMUSG00000002885	Adgre5	0.479484	0.0150109	0.245916	0.242465	0.268924	0.200135	0.0188249	0.924537	No
ENSMUSG00000002897	Il17ra	-0.271818	0.5409	-0.531953	0.264485	-0.0826857	0.859464	0.5601	0.194435	No
ENSMUSG00000002900	Lamb1	0.798684	0.0395956	-0.641189	0.136943	-0.571722	0.18208	-0.886351	0.029959	No
ENSMUSG00000002908	Kcnn1	-0.198926	0.812078	-0.196473	0.825034	-0.23922	0.787668	-0.25985	0.755503	No
ENSMUSG00000002910	Arrdc2	0.849012	0.0531175	0.309517	0.512372	0.746377	0.108068	0.587899	0.18188	No
ENSMUSG00000002948	Map2k7	0.415477	0.047127	0.364731	0.100801	-0.0937682	0.676723	0.155505	0.45874	No
ENSMUSG00000002949	Timm44	0.537751	4.81079e-05	0.208001	0.141678	0.0879633	0.534996	0.000764578	0.995438	No
ENSMUSG00000002957	Ap2a2	0.144088	0.247828	-0.152156	0.254671	-0.154674	0.245731	-0.276031	0.0283791	No
ENSMUSG00000002963	Pnkp	0.768625	0.00124031	0.5269	0.0378986	0.274965	0.280798	0.459895	0.0540711	No
ENSMUSG00000002968	Med25	-0.229249	0.1051	-0.0130526	0.930723	-0.324885	0.0311477	0.245079	0.0804336	No
ENSMUSG00000002980	Bcam	-0.37102	0.108745	-0.120687	0.621913	-0.116211	0.634423	-0.195036	0.39571	No
ENSMUSG00000002981	Clptm1	0.189755	0.196461	0.279004	0.0734704	0.174856	0.262349	0.114517	0.434927	No
ENSMUSG00000002983	Relb	0.233961	0.522322	0.725075	0.0587391	0.396707	0.303817	0.356514	0.326285	No
ENSMUSG00000002984	Tomm40	-0.214382	0.0803716	0.206741	0.109163	0.263132	0.0409841	0.167317	0.167172	No
ENSMUSG00000002985	Apoe	-0.112996	0.260603	-0.375502	0.000472401	-1.16279	5.47113e-27	-0.586421	5.67018e-09	No
ENSMUSG00000002996	Hbp1	-0.0665818	0.721522	-0.330872	0.0981967	-0.166126	0.402327	-0.238049	0.202834	No
ENSMUSG00000002997	Prkar2b	-0.646384	0.405268	1.00112	0.199635	-0.487255	0.549732	0.110217	0.883036	No
ENSMUSG00000003031	Cdkn1b	0.562883	0.00134476	0.933858	4.36741e-07	0.945037	3.06628e-07	0.800474	4.31408e-06	No
ENSMUSG00000003032	Klf4	0.0420123	0.695532	-0.469252	5.03649e-05	0.0475349	0.676374	-0.0571607	0.593916	No
ENSMUSG00000003033	Ap1m1	0.190856	0.290753	-0.114785	0.552692	-0.0210213	0.913149	-0.0802692	0.65747	No
ENSMUSG00000003037	Rab8a	0.230534	0.00846529	0.33165	0.000338407	0.0628201	0.499916	0.193311	0.0267342	No
ENSMUSG00000003038	Hmgn2	-0.180434	0.307199	-0.0576146	0.758787	-0.191604	0.307799	-0.317164	0.0725712	No
ENSMUSG00000003039	Fam32a	0.313431	0.00079192	0.163662	0.100277	0.137416	0.167258	0.147126	0.115315	No
ENSMUSG00000003051	Elf3	0.351493	0.362202	-0.812868	0.0504003	-1.51383	0.000304223	-1.30375	0.000854676	No
ENSMUSG00000003062	Stard3nl	0.465151	0.037994	0.563697	0.0170813	0.783513	0.00083133	0.624801	0.00489865	No
ENSMUSG00000003068	Stk11	0.0181923	0.889796	-0.0206795	0.882048	0.116094	0.401736	-0.117995	0.368525	No
ENSMUSG00000003070	Efna2	0.449714	0.0602395	0.578283	0.0218497	-0.0567418	0.825583	0.344651	0.149221	No
ENSMUSG00000003072	Atp5d	0.136366	0.229706	-0.0951146	0.433147	-0.143266	0.237668	-0.175097	0.123641	No
ENSMUSG00000003099	Ppp5c	-0.230049	0.138693	0.196297	0.229928	0.302587	0.0633568	0.425421	0.005348	No
ENSMUSG00000003119	Cdk12	-0.527196	0.000262811	-0.282827	0.0624258	-0.0284202	0.849907	-0.075208	0.594694	No
ENSMUSG00000003123	Lipe	0.317614	0.39375	0.329557	0.403668	-0.467407	0.248829	0.217591	0.558444	No
ENSMUSG00000003131	Pafah1b2	-0.178033	0.355703	0.0386687	0.849085	0.0951387	0.638538	0.157987	0.405855	No
ENSMUSG00000003134	Tbc1d8	0.316564	0.632714	-1.10229	0.139098	-0.575003	0.426273	-0.100407	0.880401	No
ENSMUSG00000003135	Cnot11	-0.270001	0.16464	0.088792	0.662253	0.046785	0.817845	-1.52389e-05	0.999936	No
ENSMUSG00000003153	Slc2a3	0.0969973	0.328392	-0.507885	1.82474e-06	-0.65309	8.72422e-10	-0.775801	7.92355e-15	No
ENSMUSG00000003154	Foxj2	0.438955	0.361388	1.08119	0.0304063	0.336144	0.509254	0.565748	0.235314	No
ENSMUSG00000003161	Sri	0.78486	0.000271072	0.357613	0.121465	0.652046	0.00436666	0.44415	0.0402136	Upregulated
ENSMUSG00000003166	Dgcr2	-0.0335219	0.844424	-0.104807	0.563908	-0.265062	0.145854	-0.0799367	0.638664	No
ENSMUSG00000003184	Irf3	0.044956	0.849413	1.19378	5.86019e-07	0.639946	0.00835321	0.950641	2.84111e-05	No
ENSMUSG00000003190	Bcl2l12	0.36046	0.44503	0.541502	0.275152	1.01576	0.0378151	0.397687	0.39645	No
ENSMUSG00000003198	Zfp959	-1.27169	0.0288498	-0.358457	0.548173	-0.775639	0.19891	-0.297971	0.593546	No
ENSMUSG00000003199	Mpnd	0.173838	0.252987	0.604458	0.000145382	0.0748576	0.642629	0.403223	0.00732301	No
ENSMUSG00000003200	Sh3gl1	-0.0763226	0.70186	-0.456108	0.0332823	-0.52629	0.0140628	-0.383512	0.0554684	No
ENSMUSG00000003206	Ebi3	3.07898	0.136644	2.20985	0.316803	-0.0849807	0.971968	3.08214	0.135288	No
ENSMUSG00000003208	Yju2	-0.22309	0.558491	-0.0336279	0.933158	0.0057761	0.988462	0.175168	0.639324	No
ENSMUSG00000003226	Ranbp2	-0.618291	0.00311083	-0.340752	0.121369	-0.30218	0.168174	-0.492024	0.0174961	No
ENSMUSG00000003228	Grk5	-1.19053	0.0973888	0.218312	0.756352	-0.88374	0.232737	0.512526	0.434258	No
ENSMUSG00000003233	Dvl3	0.0388225	0.911432	0.125264	0.734113	0.0298338	0.935594	0.29256	0.39591	No
ENSMUSG00000003234	Abcf3	0.248795	0.354981	0.348047	0.218783	0.801387	0.00394781	0.731135	0.00544603	No
ENSMUSG00000003235	Eif2b5	-0.183854	0.0887445	0.224987	0.0496037	-0.0681525	0.553009	0.274692	0.010458	No
ENSMUSG00000003269	Cyth2	-0.0418054	0.829165	0.31729	0.117596	0.000943491	0.996318	0.17045	0.372994	No
ENSMUSG00000003271	Sult2b1	1.86952	0.0780841	0.53548	0.6468	1.65923	0.137818	2.07903	0.0484217	No
ENSMUSG00000003273	Car11	2.8215	0.0255849	2.87153	0.0305714	-0.109567	0.940111	0.905538	0.489907	No
ENSMUSG00000003279	Dlgap1	0.916306	0.25434	0.575878	0.502445	-0.103309	0.905676	0.0963112	0.905911	No
ENSMUSG00000003282	Plag1	-1.09083	0.345328	-2.21311	0.0979962	0.250968	0.829373	0.132629	0.903817	Downregulated
ENSMUSG00000003283	Hck	0.908875	0.019955	0.097674	0.818531	0.0756748	0.858621	0.543548	0.16692	No
ENSMUSG00000003299	Mrpl4	-0.0124476	0.919168	-0.111968	0.391206	-0.121495	0.351351	-0.213829	0.0817335	No
ENSMUSG00000003308	Keap1	0.290822	0.11019	0.40926	0.0337348	-0.13085	0.502559	0.11452	0.529577	No
ENSMUSG00000003309	Ap1m2	1.09049	0.0658027	0.62214	0.327267	1.60031	0.00929239	0.331595	0.584388	No
ENSMUSG00000003316	Glg1	0.0391528	0.689768	-0.134508	0.1991	-0.275479	0.0086297	-0.398054	5.37528e-05	No
ENSMUSG00000003341	Atp8b3	1.3957	0.638987	1.72399	0.586128	1.39161	0.660689	-1.3126	0.670071	No
ENSMUSG00000003344	Btbd2	0.22847	0.351763	-0.117182	0.655876	-0.0935288	0.721417	-0.402777	0.105284	No
ENSMUSG00000003345	Csnk1g2	-0.287487	0.0323325	-0.288924	0.0429511	-0.571235	7.05441e-05	-0.460551	0.000610973	No
ENSMUSG00000003346	Abhd17a	0.447201	0.0267313	0.0708495	0.743012	0.092572	0.667925	0.101904	0.614652	No
ENSMUSG00000003348	Mob3a	-0.117361	0.716717	-0.0615147	0.857243	-0.882304	0.0129003	0.0590139	0.853515	No
ENSMUSG00000003352	Cacnb3	-0.240636	0.401845	0.710083	0.015756	0.190272	0.523249	1.23943	6.01234e-06	No
ENSMUSG00000003354	Ccdc65	-0.395039	0.834774	-2.89483	0.191783	-0.824305	0.684908	-2.61704	0.19636	No
ENSMUSG00000003355	Fkbp11	0.380187	0.0726314	0.293686	0.191461	0.548946	0.0136577	0.363945	0.0843761	No
ENSMUSG00000003360	Ddx23	-0.172643	0.430934	-0.293659	0.208501	-0.353709	0.129742	-0.381007	0.0828822	No
ENSMUSG00000003363	Pld3	0.444562	0.015148	0.254972	0.191044	-0.216873	0.273519	-0.0411236	0.824138	No
ENSMUSG00000003378	Grik5	-0.175715	0.844657	-1.15141	0.247694	-0.252059	0.791187	-0.980162	0.287634	No
ENSMUSG00000003380	Rabac1	0.254104	0.121676	0.166129	0.341161	0.102442	0.557226	0.248875	0.127952	No
ENSMUSG00000003382	Etv3	-0.904326	0.0884652	-0.430235	0.437564	-0.177576	0.74642	-0.361582	0.485219	No
ENSMUSG00000003402	Prkcsh	0.326162	0.0100407	0.0995461	0.461812	-0.0458986	0.73495	0.141665	0.263829	No
ENSMUSG00000003410	Elavl3	0.19312	0.681281	-0.655952	0.201312	-1.22568	0.0198583	-0.495733	0.299399	No
ENSMUSG00000003411	Rab3b	-1.73394	0.151747	-1.97368	0.133028	0.80449	0.477333	-0.174105	0.873438	No
ENSMUSG00000003418	St8sia6	-0.0465019	0.921765	-0.623553	0.222605	-0.0179559	0.9715	-0.898133	0.0628042	No
ENSMUSG00000003420	Fcgrt	1.09989	0.00232361	1.03232	0.00692687	0.475162	0.220626	0.506655	0.165808	No
ENSMUSG00000003421	Nosip	0.179529	0.306312	0.319973	0.0858166	0.311372	0.0942934	0.220863	0.206709	No
ENSMUSG00000003423	Pih1d1	0.153726	0.396666	0.28494	0.136819	-0.231066	0.234702	-0.0319836	0.860165	No
ENSMUSG00000003429	Rps11	0.207395	0.274671	0.518004	0.0105931	0.74668	0.000227679	0.501277	0.00821873	No
ENSMUSG00000003435	Supt5	0.174162	0.173971	0.0414749	0.76123	0.207233	0.126703	0.13133	0.303952	No
ENSMUSG00000003436	Dll3	0.252762	0.687048	0.853906	0.188013	0.719976	0.268018	0.200803	0.747917	No
ENSMUSG00000003437	Paf1	-0.453079	0.0110111	-0.165362	0.376408	-0.142992	0.442992	-0.235716	0.179799	No
ENSMUSG00000003438	Timm50	0.0451263	0.74851	-0.184408	0.220331	-0.0577818	0.699682	-0.0921141	0.512681	No
ENSMUSG00000003444	Med29	-0.722077	0.00112564	-0.406273	0.0779207	0.0774642	0.730435	0.0247345	0.907169	No
ENSMUSG00000003452	Bicd1	-0.38354	0.45552	0.307339	0.567812	-0.271296	0.617931	-0.0946512	0.852304	No
ENSMUSG00000003458	Ncstn	-0.142665	0.742544	-0.224682	0.626359	-0.444763	0.338943	-0.43868	0.315729	No
ENSMUSG00000003464	Pex19	0.149767	0.433213	-0.0213044	0.916678	-0.0731088	0.719445	0.165869	0.382375	No
ENSMUSG00000003469	Phyhip	-0.123583	0.911866	-3.97829	0.00981342	-0.00329774	0.99778	-0.746346	0.507983	No
ENSMUSG00000003500	Impdh1	-0.0114128	0.948126	-0.0925473	0.619974	-0.2591	0.166493	-0.329732	0.0615311	No
ENSMUSG00000003518	Dusp3	-0.118066	0.615523	-0.761729	0.00296815	-0.629852	0.0131228	-0.248484	0.290149	No
ENSMUSG00000003526	Prodh	-0.230358	0.540926	-0.232356	0.561076	0.217795	0.579878	-0.313199	0.404636	No
ENSMUSG00000003527	Ess2	0.568366	0.0830791	1.44789	2.164e-05	0.892061	0.00951027	0.99822	0.00203446	Upregulated
ENSMUSG00000003528	Slc25a1	0.0931326	0.523788	-0.0158516	0.918922	-0.287167	0.0664328	-0.231316	0.114613	No
ENSMUSG00000003531	Dgcr6	0.233329	0.440526	0.144325	0.653618	0.326072	0.307237	0.16063	0.594571	No
ENSMUSG00000003534	Ddr1	0.198611	0.518379	0.12328	0.706068	-0.476206	0.153087	-0.528288	0.0922662	No
ENSMUSG00000003541	Ier3	-0.0393975	0.879541	-0.380273	0.171993	-1.39916	8.77851e-07	-0.836676	0.00145124	No
ENSMUSG00000003546	Klc4	0.441277	0.0709805	0.437101	0.0915045	0.633496	0.0138154	0.567554	0.0193433	No
ENSMUSG00000003549	Ercc1	-0.331945	0.133291	-0.51474	0.0294206	0.0957666	0.677074	-0.254338	0.245519	No
ENSMUSG00000003559	As3mt	-1.21107	0.00815468	-0.578435	0.220222	-0.606339	0.198151	-0.647212	0.143916	Downregulated
ENSMUSG00000003573	Homer3	0.838886	0.00317902	1.2152	3.73142e-05	1.25319	1.98518e-05	1.26798	5.35141e-06	No
ENSMUSG00000003575	Crtc1	-0.408987	0.485155	0.763418	0.197607	0.411157	0.491374	1.07302	0.0527878	No
ENSMUSG00000003581	Rnf215	-0.0797914	0.895204	0.110198	0.862763	0.22993	0.716741	-0.391095	0.521184	No
ENSMUSG00000003585	Sec14l2	0.48159	0.516964	-0.116114	0.884752	-0.150169	0.85117	0.00420079	0.995523	No
ENSMUSG00000003604	Aven	0.0711385	0.678186	0.30937	0.0870571	0.256826	0.155347	0.163554	0.336912	No
ENSMUSG00000003623	Crot	0.114371	0.726508	0.468513	0.170781	-0.232955	0.506004	-0.0943795	0.773332	No
ENSMUSG00000003644	Rps6ka1	0.00982585	0.94567	-0.082309	0.591845	-0.259408	0.0921767	-0.049803	0.729142	No
ENSMUSG00000003657	Calb2	-0.269798	0.710141	-4.83563	0.000131641	-0.462955	0.550042	-0.0470007	0.947925	No
ENSMUSG00000003660	Snrnp200	-0.306785	0.0295063	-0.46195	0.00214633	-0.530686	0.000422898	-0.400061	0.00446982	No
ENSMUSG00000003662	Ciao1	-0.262719	0.287514	0.286144	0.265561	0.343659	0.179724	0.300037	0.213717	No
ENSMUSG00000003680	Taf6l	-0.0450278	0.789551	-0.30784	0.0884563	-0.137286	0.443139	-0.000353031	0.998319	No
ENSMUSG00000003721	Insig2	-0.0823461	0.824122	-0.269098	0.496515	-0.108756	0.782129	-0.00751974	0.983715	No
ENSMUSG00000003731	Kpna6	-0.422354	0.167484	-0.105311	0.743796	0.440802	0.165774	0.254996	0.394958	No
ENSMUSG00000003746	Man1a	0.568816	0.70493	0.778623	0.621032	1.113	0.474812	0.670317	0.652675	No
ENSMUSG00000003752	Itpkc	0.637981	0.132778	0.204701	0.65344	0.6705	0.13348	0.79085	0.0599615	No
ENSMUSG00000003762	Coq8b	-0.22401	0.507435	-0.754419	0.03912	-0.0250343	0.944021	-0.450099	0.183874	No
ENSMUSG00000003778	Brd8	-0.206955	0.0716678	0.221286	0.0651434	0.318722	0.00761237	0.284945	0.0113038	No
ENSMUSG00000003779	Kif20a	0.216073	0.105702	0.0685255	0.630097	0.00859553	0.951825	-0.216476	0.108088	No
ENSMUSG00000003808	Farsa	0.12285	0.469856	0.114881	0.526973	-0.221926	0.222042	0.123223	0.468329	No
ENSMUSG00000003809	Gcdh	0.148534	0.450334	0.0164181	0.937414	0.0892266	0.667347	0.0598601	0.760244	No
ENSMUSG00000003810	Mast2	0.102898	0.684519	0.140142	0.601129	0.275418	0.301243	-0.0758411	0.764782	No
ENSMUSG00000003812	Dnase2a	0.0198011	0.930697	0.412547	0.0835493	0.284657	0.233313	0.402217	0.0726484	No
ENSMUSG00000003813	Rad23a	0.0353936	0.836576	0.257966	0.151264	0.315482	0.0778827	0.231228	0.171736	No
ENSMUSG00000003814	Calr	0.0506314	0.536187	0.356555	4.10049e-05	0.171707	0.0485206	0.226817	0.00541093	No
ENSMUSG00000003824	Syce2	0.598612	6.41315e-07	0.480079	0.000174839	0.665664	1.68499e-07	0.454503	0.000156424	No
ENSMUSG00000003847	Nfat5	0.293425	0.430303	0.8977	0.0180578	1.057	0.00498356	0.975731	0.00643777	No
ENSMUSG00000003848	Nob1	0.542907	0.000820656	0.553429	0.00127388	0.624464	0.000263729	0.648875	5.67446e-05	No
ENSMUSG00000003849	Nqo1	0.474431	0.0479926	0.117287	0.648059	-0.0622027	0.809383	0.00417713	0.986224	No
ENSMUSG00000003863	Ppfia3	0.0934582	0.830813	0.396626	0.38881	0.17109	0.711248	0.30808	0.476902	No
ENSMUSG00000003865	Gys1	0.408806	0.0155204	-0.134997	0.459129	-0.105055	0.56312	-0.128196	0.453584	No
ENSMUSG00000003868	Ruvbl2	0.13132	0.459516	0.260876	0.16553	0.550474	0.00322387	0.23561	0.182095	No
ENSMUSG00000003872	Lin7b	-0.31972	0.655219	-0.114115	0.879866	-0.30028	0.691993	-0.19776	0.780511	No
ENSMUSG00000003873	Bax	-0.41332	0.0566351	-0.0389272	0.86538	0.34754	0.128043	0.594263	0.00540868	No
ENSMUSG00000003923	Tfam	-0.00409854	0.977676	0.040503	0.793774	0.293342	0.0557388	0.0401984	0.782274	No
ENSMUSG00000003929	Zfp81	0.0294092	0.940826	-0.190594	0.652606	-0.607238	0.156544	-0.419458	0.293947	No
ENSMUSG00000003934	Efnb3	1.0584	0.211396	1.67679	0.0557489	1.27335	0.149756	0.97186	0.250138	No
ENSMUSG00000003948	Mmd	-0.564028	0.339888	-0.614834	0.328526	-1.07409	0.0926986	-0.823642	0.164939	No
ENSMUSG00000003949	Hlf	-0.417016	0.764427	-0.701413	0.638122	-1.15139	0.44508	-1.55414	0.277882	No
ENSMUSG00000003955	Fam162a	0.782389	5.54365e-07	0.734694	9.78345e-06	0.120389	0.473504	0.041358	0.7936	No
ENSMUSG00000003970	Rpl8	0.253587	0.000441725	0.310976	5.46445e-05	0.503378	6.34104e-11	0.542854	5.04954e-14	No
ENSMUSG00000003992	Ssbp2	-1.78778	0.0961336	-0.903944	0.408083	-0.576995	0.592603	-0.562397	0.578052	Downregulated
ENSMUSG00000004018	Fancl	-0.497069	0.0180052	0.117492	0.593067	0.0215922	0.92182	-0.124335	0.548453	No
ENSMUSG00000004032	Gstm5	0.306596	0.609968	-0.622526	0.340288	-0.967433	0.141969	-0.876192	0.154672	No
ENSMUSG00000004035	Gstm7	-1.15301	0.204447	-0.242859	0.792717	-0.0464403	0.959585	-2.11228	0.0287519	No
ENSMUSG00000004038	Gstm3	-1.97295	0.248486	0.152788	0.924421	-0.0498193	0.975423	0.230424	0.878606	Downregulated
ENSMUSG00000004040	Stat3	0.0382065	0.755872	-0.145591	0.26739	-0.555927	2.54865e-05	-0.388853	0.00162371	No
ENSMUSG00000004043	Stat5a	-0.86723	0.0296391	-0.679268	0.105303	0.0446845	0.912718	-0.694936	0.0768692	No
ENSMUSG00000004044	Cavin1	0.205091	0.278559	-0.390606	0.0548322	-0.3574	0.0784331	-0.465789	0.0145745	No
ENSMUSG00000004054	Map3k11	-0.429119	0.35679	-0.0202516	0.966584	-0.143569	0.767053	0.0278308	0.95102	No
ENSMUSG00000004056	Akt2	0.0885437	0.540129	-0.0567018	0.712649	-0.246267	0.111509	-0.0390188	0.787	No
ENSMUSG00000004069	Dnaja3	-0.146541	0.548482	-0.0673155	0.794243	0.109768	0.668074	0.444372	0.0626171	No
ENSMUSG00000004070	Hmox2	0.151263	0.332449	0.26629	0.105837	0.162026	0.32577	0.176199	0.256085	No
ENSMUSG00000004071	Cdip1	0.166372	0.535377	0.0897528	0.753328	0.179621	0.527843	0.539477	0.0421265	No
ENSMUSG00000004085	Map3k20	-0.699265	0.0957763	-0.751106	0.0927381	-1.07394	0.0175618	-0.430916	0.29713	No
ENSMUSG00000004096	Cwc15	-0.0645112	0.53601	-0.0571327	0.60572	0.180156	0.100941	0.0907069	0.380413	No
ENSMUSG00000004098	Col5a3	-0.516636	0.518769	-0.0765442	0.927195	-0.632082	0.458092	-0.525147	0.509655	No
ENSMUSG00000004099	Dnmt1	0.147745	0.11021	0.026573	0.787251	0.119119	0.224033	-0.105181	0.257024	No
ENSMUSG00000004100	Ppan	0.238189	0.0420692	0.698917	1.23828e-08	0.733426	2.1213e-09	0.652793	1.58813e-08	No
ENSMUSG00000004113	Cacna1b	-0.181638	0.908864	0.10801	0.948359	-2.07425	0.272545	0.87455	0.570052	No
ENSMUSG00000004127	Trmt10a	-0.091667	0.555981	0.100506	0.541715	0.263312	0.108227	0.310044	0.0438619	No
ENSMUSG00000004151	Etv1	-1.44161	3.76426e-06	-0.355631	0.258955	-0.730202	0.0218929	-0.373312	0.20619	Downregulated
ENSMUSG00000004187	Kifc2	-0.0902817	0.903324	-0.151871	0.847709	0.0772057	0.921614	0.595088	0.414702	No
ENSMUSG00000004207	Psap	0.297604	0.127344	-0.642231	0.00228742	-0.596437	0.00454487	-1.02672	2.26752e-07	No
ENSMUSG00000004221	Ikbkg	-0.188676	0.660645	-0.0459188	0.919408	0.129384	0.774023	-0.710835	0.103051	No
ENSMUSG00000004233	Wars2	-0.480896	0.416077	0.386607	0.525773	-0.0697972	0.909816	0.597588	0.294203	No
ENSMUSG00000004263	Atn1	-0.215016	0.643543	0.126902	0.794689	0.64571	0.179395	0.774976	0.0860005	No
ENSMUSG00000004264	Phb2	0.0233747	0.813169	-0.0843276	0.424581	-0.115216	0.275141	-0.202282	0.0409531	No
ENSMUSG00000004266	Ptpn6	-0.0313858	0.878011	-0.135017	0.535263	-0.301239	0.167965	-0.348809	0.0896349	No
ENSMUSG00000004267	Eno2	1.73199	0.0362417	0.878035	0.324452	1.13491	0.19856	0.657341	0.437505	No
ENSMUSG00000004268	Emg1	-0.0895948	0.502532	-0.0648837	0.648533	-0.117132	0.410528	-0.193612	0.147077	No
ENSMUSG00000004270	Lpcat3	-0.046566	0.785334	-0.0124035	0.945458	-0.309412	0.0902429	-0.482044	0.00521074	No
ENSMUSG00000004285	Atp6v1f	0.268472	0.00207933	-0.179998	0.0541546	-0.393523	2.67532e-05	-0.332256	0.000152681	No
ENSMUSG00000004317	Clcn5	-0.216717	0.467503	-0.674736	0.0360629	-0.38559	0.225139	-0.430659	0.149543	No
ENSMUSG00000004319	Clcn3	0.396456	0.000591301	-0.0949531	0.444367	-0.213736	0.0857046	-0.181298	0.120426	No
ENSMUSG00000004328	Hif3a	1.48851	0.0184424	2.2747	0.000389817	1.41202	0.0320738	1.18888	0.0614182	No
ENSMUSG00000004356	Utp20	-0.317875	0.017511	-0.134926	0.338087	-0.338051	0.0169786	-0.0257834	0.844728	No
ENSMUSG00000004359	Spic	-1.63911	0.0479513	1.44996	0.0554983	0.641005	0.404458	1.00943	0.160202	No
ENSMUSG00000004360	9330159F19Rik	-2.31398	0.0783634	0.942078	0.406461	-3.77429	0.0192109	-0.125164	0.909337	No
ENSMUSG00000004364	Cul3	-0.50914	0.000286976	0.0630839	0.663439	-0.0729167	0.615938	-0.0967587	0.479696	No
ENSMUSG00000004371	Il11	-4.03792	0.0362932	-0.137746	0.93907	-0.916094	0.618503	-0.590057	0.729632	No
ENSMUSG00000004383	Large1	0.39073	0.30245	0.386763	0.334909	0.494749	0.214932	1.02685	0.00567973	No
ENSMUSG00000004393	Ddx56	0.0132005	0.931934	0.154645	0.345075	-0.0892692	0.587223	0.0310728	0.840067	No
ENSMUSG00000004394	Tmed4	0.556455	0.113634	0.0677283	0.858039	-0.0167586	0.964727	0.131897	0.710114	No
ENSMUSG00000004415	Col26a1	-0.0623664	0.960628	-1.13354	0.42083	-1.16959	0.405411	-0.126854	0.919794	No
ENSMUSG00000004446	Bid	0.127043	0.555565	0.169556	0.458378	0.0020256	0.99295	-0.050353	0.815387	No
ENSMUSG00000004451	Ralb	0.409952	0.113302	-0.305235	0.276311	-0.204919	0.462461	-0.204279	0.435501	No
ENSMUSG00000004455	Ppp1cc	0.206308	0.470856	0.485998	0.103533	0.773546	0.00870969	0.596124	0.0333286	No
ENSMUSG00000004460	Dnajb11	-0.279566	0.107968	0.0383388	0.833038	0.219843	0.222816	-0.124921	0.466998	No
ENSMUSG00000004462	Tbccd1	0.685839	0.0192021	0.400307	0.200376	0.0904511	0.774376	0.297626	0.313121	Upregulated
ENSMUSG00000004473	Clec11a	0.992974	0.515686	0.682246	0.675238	0.451825	0.782711	1.1361	0.453618	No
ENSMUSG00000004500	Zfp324	0.303164	0.615306	1.02979	0.0988116	0.198659	0.755859	0.728545	0.21866	Upregulated
ENSMUSG00000004508	Gab2	-2.20115	0.371968	0.428865	0.862948	1.82085	0.451357	1.49513	0.51353	No
ENSMUSG00000004530	Coro1c	0.357891	0.00118922	0.398344	0.00070905	0.256098	0.0296086	0.248897	0.024117	No
ENSMUSG00000004535	Tax1bp1	-0.572831	0.000481983	-0.275771	0.112187	0.0226208	0.895689	-0.276981	0.0884735	No
ENSMUSG00000004558	Ndrg2	1.21744	1.70876e-08	0.684945	0.00305438	0.0491387	0.834293	0.323805	0.139671	No
ENSMUSG00000004561	Mettl17	-0.0848541	0.76427	-0.122332	0.683564	0.104948	0.72357	-0.0404317	0.885501	No
ENSMUSG00000004562	Arhgef40	0.397313	0.581803	-1.83591	0.0323195	-0.349479	0.654675	-0.765833	0.304799	No
ENSMUSG00000004565	Pnpla6	-0.154491	0.374273	0.0243892	0.894594	-0.121256	0.510867	0.0421555	0.80695	No
ENSMUSG00000004567	Mcoln1	0.283464	0.254687	0.0977681	0.712412	0.618085	0.0175259	0.798665	0.00107216	No
ENSMUSG00000004568	Arhgef18	0.45301	0.0134646	0.397552	0.0410202	0.0442048	0.821858	0.250108	0.173042	No
ENSMUSG00000004591	Pkn2	-0.152024	0.279697	-0.0605681	0.683667	0.0102709	0.944666	-0.0303535	0.827542	No
ENSMUSG00000004610	Etfb	0.256365	0.048908	0.0123084	0.929504	-0.280788	0.0441976	-0.128572	0.324562	No
ENSMUSG00000004626	Stxbp2	0.520589	0.00684738	0.24295	0.237524	0.282739	0.168277	0.279029	0.147922	No
ENSMUSG00000004631	Sgce	-1.50205	0.177755	0.228401	0.834576	0.585859	0.588698	-0.278444	0.78907	No
ENSMUSG00000004633	Chn2	-0.318931	0.729579	0.498368	0.598519	-0.742001	0.456409	-0.373382	0.684308	No
ENSMUSG00000004637	Wwox	0.480132	0.199765	-0.445785	0.279109	-0.698232	0.0935384	-0.145692	0.702038	No
ENSMUSG00000004642	Slbp	0.10403	0.772654	-0.0828146	0.829402	0.290936	0.444067	0.287725	0.42063	No
ENSMUSG00000004661	Arid3b	-0.118531	0.445463	-0.00958431	0.953586	-0.629271	0.000169157	-0.154804	0.317597	No
ENSMUSG00000004665	Cnn2	-0.259637	0.168702	0.212553	0.275908	0.356563	0.0654216	0.189636	0.301603	No
ENSMUSG00000004667	Polr2e	-0.0453081	0.669725	-0.470741	3.52447e-05	-0.632704	2.79922e-08	-0.75141	2.01912e-12	No
ENSMUSG00000004677	Myo9b	0.417113	0.178289	0.273972	0.406316	0.629617	0.0539009	0.512418	0.0962779	No
ENSMUSG00000004748	Mtfp1	0.301977	0.41861	0.580011	0.141011	0.106176	0.789475	0.438188	0.237581	No
ENSMUSG00000004768	Rab23	-0.258981	0.378318	-0.117628	0.703369	0.39169	0.194649	0.263141	0.357256	No
ENSMUSG00000004771	Rab11a	-0.0753315	0.637958	-0.219083	0.199143	-0.294665	0.0843308	-0.478077	0.00312227	No
ENSMUSG00000004788	Eif2b2	0.0226373	0.883329	0.0180639	0.912412	-0.119878	0.465979	0.0089221	0.95377	No
ENSMUSG00000004789	Dlst	0.0968386	0.517771	-0.100699	0.528688	-0.0170783	0.914499	0.172344	0.246632	No
ENSMUSG00000004791	Pgf	-1.17939	0.490072	-0.304966	0.86203	-3.26113	0.111807	-0.351246	0.831043	No
ENSMUSG00000004798	Ulk2	-2.76548	0.1518	-4.53081	0.0336327	0.357722	0.843485	-0.389456	0.820887	No
ENSMUSG00000004815	Dgkq	0.599973	0.0858451	-0.202292	0.594083	-1.19741	0.00266289	-0.0550008	0.876602	No
ENSMUSG00000004843	Chmp2b	-0.276741	0.20845	-0.103555	0.655223	-0.537128	0.0224186	-0.0539274	0.803917	No
ENSMUSG00000004846	Plod3	0.585114	0.00429739	0.389969	0.073955	0.161446	0.46183	0.300594	0.14387	No
ENSMUSG00000004849	Ap1s1	0.0680893	0.621825	-0.190709	0.196712	-0.240448	0.103398	-0.245007	0.0776419	No
ENSMUSG00000004864	Mapk13	0.295461	0.671828	-0.310915	0.678528	0.520446	0.481853	-0.561333	0.426599	No
ENSMUSG00000004865	Srpk1	-0.100822	0.304104	-0.0376767	0.717474	-0.0446557	0.667612	0.0400156	0.681353	No
ENSMUSG00000004880	Lbr	0.372908	0.000318941	-0.0706919	0.524998	-0.36631	0.00106704	-0.202897	0.0524365	No
ENSMUSG00000004885	Crabp2	-0.245763	0.776271	-0.842686	0.373706	-0.774468	0.409614	-1.12718	0.211864	No
ENSMUSG00000004891	Nes	-0.424094	0.485005	-0.960104	0.144044	-0.989546	0.131649	-0.563142	0.353622	No
ENSMUSG00000004895	Prcc	0.378175	0.247489	0.375224	0.279001	0.360596	0.297508	0.421915	0.194612	No
ENSMUSG00000004896	Rrnad1	0.231986	0.58059	-0.117973	0.793517	-0.271119	0.549127	-0.00692245	0.986887	No
ENSMUSG00000004897	Hdgf	0.0570787	0.365675	0.215485	0.00130022	0.19874	0.00299688	0.1366	0.0298007	No
ENSMUSG00000004929	Thop1	-0.293957	0.0548994	-0.283054	0.0813777	-0.012585	0.937552	-0.417814	0.00630558	No
ENSMUSG00000004931	Apba3	0.318662	0.256143	0.0410854	0.891094	-0.488704	0.109295	-0.533661	0.0631164	No
ENSMUSG00000004934	Pias4	0.045134	0.748739	0.226666	0.126482	0.0340244	0.81936	0.251794	0.0705569	No
ENSMUSG00000004936	Map2k1	0.109625	0.635421	-0.101217	0.681972	0.101407	0.6797	-0.278951	0.230064	No
ENSMUSG00000004937	Sgta	0.479269	0.000379398	0.519983	0.000292133	0.253391	0.078261	0.413819	0.00212811	No
ENSMUSG00000004945	Tmem242	0.313765	0.0429701	-0.0606541	0.715534	0.361312	0.0271925	0.36927	0.0165157	No
ENSMUSG00000004947	Dtx2	0.0220671	0.9124	0.416622	0.0477833	0.374375	0.0751566	0.0656374	0.742055	No
ENSMUSG00000004948	Zp3	-0.0279676	0.906464	0.317987	0.203155	-0.0635778	0.80099	0.0310314	0.895587	No
ENSMUSG00000004951	Hspb1	0.156357	0.0776895	-0.137588	0.146514	-0.634158	2.42588e-11	-0.511159	8.66887e-09	No
ENSMUSG00000004952	Rasa4	-0.0473954	0.876426	-0.298188	0.360517	-1.02753	0.00209002	-0.525045	0.0877428	No
ENSMUSG00000004961	Syt5	0.561617	0.709302	-0.521554	0.749982	-1.61238	0.343047	-1.37412	0.382961	No
ENSMUSG00000004980	Hnrnpa2b1	-0.0312927	0.718214	-0.0644643	0.485425	-0.137661	0.136362	-0.209524	0.0157274	No
ENSMUSG00000004988	Fxyd4	-0.0870317	0.955749	-5.12523	0.0110252	-0.640833	0.703708	-2.011	0.221628	No
ENSMUSG00000004994	Ccdc130	0.699861	0.0171088	0.0851091	0.787978	0.129683	0.68092	0.169246	0.567925	No
ENSMUSG00000004996	Mri1	-0.0388408	0.863412	0.26818	0.259019	-0.225295	0.349001	0.0620781	0.781824	No
ENSMUSG00000005034	Prkacb	-0.293472	0.152932	-0.313743	0.150539	-0.18735	0.387903	-0.220206	0.280281	No
ENSMUSG00000005043	Sgsh	-0.58227	0.52968	0.121323	0.899897	-0.552378	0.573433	0.0596329	0.947508	No
ENSMUSG00000005045	Chd5	-0.316665	0.777812	0.280534	0.811198	-0.33916	0.775797	-2.47917	0.0497279	No
ENSMUSG00000005054	Cstb	0.0830041	0.604156	-0.607359	0.000451763	-0.448259	0.00919287	-0.71477	1.09791e-05	No
ENSMUSG00000005057	Sh2b2	-1.4701	0.10979	-1.07698	0.266072	-1.91384	0.053926	-1.7834	0.0536916	Downregulated
ENSMUSG00000005069	Pex5	-0.769609	0.0200407	-0.102189	0.763537	0.250796	0.453875	-0.145456	0.648634	No
ENSMUSG00000005078	Jkamp	0.356434	0.0500055	0.12818	0.50905	0.0275315	0.887352	0.156497	0.390126	No
ENSMUSG00000005102	Eif2ak4	0.0944155	0.697978	-0.178863	0.4922	-0.183964	0.47906	-0.0854294	0.725705	No
ENSMUSG00000005103	Wdr1	-0.0976947	0.543769	-0.283253	0.099293	-0.108443	0.524577	-0.227122	0.157782	No
ENSMUSG00000005125	Ndrg1	-0.146574	0.735927	-0.223938	0.629019	-1.04114	0.0271043	-1.31847	0.0030348	Downregulated
ENSMUSG00000005131	4930550C14Rik	2.81146	0.0162938	2.62026	0.0324903	2.87447	0.018356	1.83115	0.124179	No
ENSMUSG00000005142	Man2b1	0.579059	0.00976118	0.306255	0.200655	0.495798	0.0372588	0.340838	0.12889	No
ENSMUSG00000005148	Klf5	-0.156525	0.119338	-0.391234	0.000271447	-0.281368	0.00874917	-0.348868	0.000519093	No
ENSMUSG00000005150	Wdr83	-0.272684	0.300567	0.340557	0.21068	1.25393	2.34584e-06	0.929037	0.000227499	No
ENSMUSG00000005161	Prdx2	0.493067	1.06378e-07	0.257331	0.00936674	0.283772	0.00409976	0.31857	0.000596734	Upregulated
ENSMUSG00000005198	Polr2a	-0.216105	0.0221602	-0.300271	0.00283406	-0.417588	3.41318e-05	-0.224202	0.0171349	No
ENSMUSG00000005204	Senp3	0.0688106	0.761154	-0.103971	0.667169	0.514101	0.0321101	0.104273	0.64431	No
ENSMUSG00000005225	Plekha8	-0.103634	0.622563	-0.499836	0.0276551	-0.253371	0.257838	-0.357075	0.0911478	No
ENSMUSG00000005233	Spc25	-0.0515475	0.666144	-0.329533	0.00999163	-0.524864	4.35305e-05	-0.40137	0.000827616	No
ENSMUSG00000005237	Dnah2	1.50979	0.359137	-1.19011	0.532725	-0.257639	0.887089	-2.12162	0.262988	No
ENSMUSG00000005251	Ripk4	0.140204	0.836979	-0.10348	0.887039	1.17362	0.0955341	0.237069	0.725935	No
ENSMUSG00000005262	Ufd1	-0.144062	0.303104	0.0804428	0.585162	-0.146999	0.321003	0.195505	0.156197	No
ENSMUSG00000005299	Letm1	-0.00564938	0.974146	0.16129	0.381961	0.103374	0.575192	0.286778	0.0966295	No
ENSMUSG00000005312	Ubqln1	0.138279	0.185627	-0.168757	0.131509	-0.129135	0.247004	-0.000972134	0.992573	No
ENSMUSG00000005320	Fgfr4	0.0565294	0.962495	-0.672772	0.605648	-1.2765	0.337397	-1.03498	0.401817	No
ENSMUSG00000005354	Txn2	0.13581	0.313525	-0.21992	0.127991	-0.0632115	0.659928	0.192421	0.151488	No
ENSMUSG00000005355	Casp14	0.757455	0.723522	-0.977057	0.686814	0.924861	0.68246	-0.500581	0.821101	No
ENSMUSG00000005357	Slc1a6	1.1036	0.280612	-1.21403	0.313759	0.855117	0.431468	0.818974	0.424637	No
ENSMUSG00000005360	Slc1a3	0.616979	0.0488778	1.10764	0.00067127	0.333682	0.317047	0.954274	0.00198216	No
ENSMUSG00000005362	Crbn	0.198052	0.507291	-0.0290852	0.927355	0.0288197	0.927666	-0.753219	0.0150979	No
ENSMUSG00000005370	Msh6	-0.0949514	0.372396	-0.00488805	0.965599	0.0126675	0.910923	-0.112265	0.290778	No
ENSMUSG00000005371	Fbxo11	-0.485091	0.143686	-0.583482	0.0988513	-0.0139447	0.967819	0.416155	0.195524	No
ENSMUSG00000005373	Mlxipl	-0.0994446	0.900828	-0.72376	0.402972	0.518223	0.535087	-1.35674	0.103278	No
ENSMUSG00000005374	Tbl2	0.442259	0.0419525	0.424841	0.0662275	0.00284312	0.990258	0.343718	0.113597	No
ENSMUSG00000005378	Bud23	-0.0709034	0.70275	0.265804	0.172923	0.649632	0.0007602	0.446054	0.014439	No
ENSMUSG00000005397	Nid1	-0.826697	0.00274412	-0.481959	0.0953269	-0.65023	0.0250068	-0.556652	0.0402204	No
ENSMUSG00000005410	Mcm5	0.206367	0.0168458	0.404196	1.04933e-05	0.585433	1.55452e-10	0.376682	1.18538e-05	No
ENSMUSG00000005413	Hmox1	-0.186192	0.550761	-0.0616569	0.852447	0.462997	0.158974	0.452518	0.14232	No
ENSMUSG00000005417	Mprip	0.138888	0.39363	0.1488	0.388949	0.0495388	0.774471	-0.162065	0.32166	No
ENSMUSG00000005442	Cic	-0.201229	0.313331	0.180666	0.390762	-0.19033	0.368999	0.242167	0.219379	No
ENSMUSG00000005447	Pafah1b3	0.637695	8.60255e-05	0.25935	0.135533	0.107302	0.537501	-0.0938042	0.567172	No
ENSMUSG00000005469	Prkaca	0.715968	6.81476e-07	0.38265	0.0130183	-0.213882	0.171008	-0.0837766	0.56666	No
ENSMUSG00000005470	Asf1b	0.244077	0.159103	0.610224	0.0007933	0.462323	0.0111942	0.472537	0.00587325	No
ENSMUSG00000005481	Ddx39a	0.163647	0.0512464	-0.00748085	0.933461	-0.0210223	0.814327	0.028429	0.734786	No
ENSMUSG00000005483	Dnajb1	0.271056	0.0561439	0.317324	0.0353619	0.309252	0.0401096	0.333103	0.0184848	No
ENSMUSG00000005501	Usp40	-0.218577	0.524105	-0.291096	0.425391	-0.314447	0.388583	-0.167402	0.6235	No
ENSMUSG00000005503	Evx1	-0.866965	0.604571	0.894369	0.570816	0.655154	0.680038	1.05131	0.478472	No
ENSMUSG00000005505	Kbtbd4	-0.149522	0.742225	0.477735	0.306258	1.124	0.0139362	0.775508	0.07505	No
ENSMUSG00000005506	Celf1	-0.065753	0.427516	-0.0455011	0.605157	-0.257382	0.00358105	-0.240329	0.00374962	No
ENSMUSG00000005510	Ndufs3	-0.512806	0.0208239	-0.017316	0.9406	0.539272	0.018764	0.410167	0.0576259	No
ENSMUSG00000005514	Por	0.148126	0.374896	-0.375723	0.0360774	-0.471286	0.00859702	-0.514538	0.00222304	No
ENSMUSG00000005533	Igf1r	-0.0392393	0.89118	-0.613206	0.0481063	0.131553	0.66417	0.204933	0.470832	No
ENSMUSG00000005534	Insr	0.877006	0.336699	-0.185788	0.852149	-0.427567	0.670193	-1.93248	0.0626309	No
ENSMUSG00000005566	Trim28	-0.15678	0.0287558	-0.0929956	0.223862	-0.116658	0.126936	-0.11066	0.122105	No
ENSMUSG00000005575	Ube2m	0.194473	0.444351	0.492912	0.0660735	0.26651	0.322034	0.699202	0.00532334	No
ENSMUSG00000005580	Adcy9	-1.04145	0.100988	-0.231659	0.718696	-0.259952	0.685617	-0.184463	0.759328	Downregulated
ENSMUSG00000005609	Ctr9	-0.215903	0.152419	-0.108988	0.496977	0.126711	0.42781	0.286762	0.0551863	No
ENSMUSG00000005610	Eif4g2	-0.0697679	0.401792	-0.274444	0.00203204	-0.416742	2.83346e-06	-0.451944	5.88129e-08	No
ENSMUSG00000005615	Pcyt1a	0.133933	0.61021	0.0253094	0.927887	-0.0889642	0.750774	0.0712034	0.785845	No
ENSMUSG00000005621	Zfp592	0.0876305	0.737693	-0.075854	0.785554	0.174756	0.52521	0.0879931	0.735074	No
ENSMUSG00000005625	Psmd4	0.0212091	0.855395	0.0524199	0.672946	-0.0119912	0.923078	0.165156	0.155126	No
ENSMUSG00000005628	Tmod4	0.614123	0.733868	-2.59769	0.228305	-4.487	0.0442088	-2.81331	0.164731	No
ENSMUSG00000005656	Snx6	-0.171453	0.227867	-0.554924	0.000287193	-1.0703	7.24913e-12	-0.678246	2.4566e-06	No
ENSMUSG00000005667	Mthfd2	-0.0657759	0.575378	-0.105798	0.396978	-0.344165	0.00610779	-0.277796	0.0181741	No
ENSMUSG00000005672	Kit	-0.29913	0.151134	-0.885295	0.000105246	0.00665782	0.975533	-0.483035	0.0206378	No
ENSMUSG00000005674	Tomm40l	0.335511	0.267819	0.37266	0.24368	0.397808	0.211841	0.092896	0.759802	No
ENSMUSG00000005682	Pan2	0.0544921	0.862435	-0.226834	0.500356	-0.0354527	0.915617	-0.438243	0.166858	No
ENSMUSG00000005683	Cs	0.00417204	0.977158	0.169417	0.272575	0.290608	0.0589743	0.332121	0.0214415	No
ENSMUSG00000005686	Ampd3	0.488058	0.619762	-2.7751	0.02192	-0.5816	0.585816	-1.57974	0.127418	No
ENSMUSG00000005687	Bcas2	0.0674976	0.541456	0.16693	0.152918	0.146413	0.20936	0.058548	0.594632	No
ENSMUSG00000005698	Ctcf	-0.0624365	0.633179	0.157264	0.258233	0.400597	0.0038728	0.533229	4.0267e-05	No
ENSMUSG00000005699	Pard6a	1.05935	0.000119351	0.996935	0.00062449	0.558399	0.0580548	0.664807	0.0164365	Upregulated
ENSMUSG00000005718	Tfap4	-0.142955	0.576007	0.249464	0.348985	0.138222	0.604435	0.0316312	0.900203	No
ENSMUSG00000005732	Ranbp1	-0.033081	0.67435	0.0548325	0.512626	-0.0174908	0.83458	-0.124096	0.114625	No
ENSMUSG00000005774	Rfx5	-0.298356	0.516991	-0.106493	0.825612	-0.195295	0.686489	0.205484	0.64694	No
ENSMUSG00000005779	Psmb4	0.210822	0.0396685	0.142776	0.191852	-0.0284519	0.794962	-0.191743	0.0618329	No
ENSMUSG00000005802	Slc30a4	-0.622174	0.43495	-0.306449	0.710031	0.850239	0.276269	0.310603	0.679235	No
ENSMUSG00000005804	Bloc1s6	-0.28378	0.317224	0.220994	0.44848	0.516617	0.0720751	0.315238	0.248696	No
ENSMUSG00000005813	Metap1	-0.0800611	0.58544	0.266133	0.0840122	-0.0440229	0.776625	0.206414	0.154145	No
ENSMUSG00000005823	Gpr108	0.281521	0.426131	0.24078	0.521381	0.421963	0.257939	0.381021	0.278188	No
ENSMUSG00000005836	Gata6	-0.0239146	0.985455	-1.31218	0.380089	-0.811853	0.572464	-1.15171	0.403514	No
ENSMUSG00000005846	Rsl1d1	0.0155474	0.866722	-0.117734	0.233944	-0.168561	0.0883132	-0.224436	0.0155101	No
ENSMUSG00000005871	Apc	-0.383614	0.0758276	-0.24485	0.284548	-0.473335	0.0394712	-0.224072	0.295692	No
ENSMUSG00000005873	Reep5	-0.0312456	0.910734	-0.281836	0.344561	0.134431	0.648173	-0.0160188	0.953981	No
ENSMUSG00000005881	Ergic3	0.384212	0.0221009	0.405141	0.0229766	0.617682	0.000490759	0.598151	0.000332028	No
ENSMUSG00000005882	Uqcc1	0.478631	0.0240017	0.529793	0.0179261	0.479813	0.0319684	0.51795	0.0139797	No
ENSMUSG00000005886	Ncoa2	0.509055	0.116467	-0.205641	0.561889	0.317887	0.355518	-0.0202628	0.950992	No
ENSMUSG00000005892	Trh	-0.614806	4.50491e-06	0.342828	0.0118484	-0.683022	1.51387e-06	0.0555358	0.66732	No
ENSMUSG00000005893	Nr2c2	-0.269176	0.214395	-0.498675	0.0315584	-0.372611	0.106691	-0.0452656	0.833484	No
ENSMUSG00000005897	Nr2c1	0.756044	0.321732	0.983508	0.217325	-0.25281	0.764611	0.411202	0.592813	No
ENSMUSG00000005899	Smpd4	-0.182333	0.253386	0.101199	0.54542	-0.0629146	0.707989	-0.0770579	0.625938	No
ENSMUSG00000005907	Pex1	-0.242317	0.320632	-0.330653	0.202241	0.208789	0.407615	0.166006	0.485485	No
ENSMUSG00000005917	Otx1	0.195944	0.892026	0.433116	0.774123	0.530127	0.723789	2.04283	0.136125	No
ENSMUSG00000005936	Kctd20	0.134957	0.437699	0.130302	0.47969	-0.119161	0.520723	-0.270146	0.123612	No
ENSMUSG00000005947	Itgae	-0.623108	0.446745	-1.07049	0.228136	-0.0326172	0.969397	-1.13689	0.172233	No
ENSMUSG00000005949	Ctns	0.187101	0.593171	0.0851456	0.819246	0.15286	0.680451	0.65987	0.055792	No
ENSMUSG00000005950	P2rx5	0.0960844	0.889108	-1.99083	0.0157888	0.0271436	0.970393	0.17271	0.800887	No
ENSMUSG00000005951	Shpk	-0.521879	0.729438	1.29504	0.386966	-0.532989	0.737798	-0.136345	0.926043	No
ENSMUSG00000005958	Ephb3	0.193223	0.281109	0.0699137	0.714542	0.158559	0.405498	0.210725	0.238439	No
ENSMUSG00000005968	Tuft1	-0.121226	0.85614	-2.05801	0.00777204	0.202108	0.774617	-1.35648	0.050121	No
ENSMUSG00000005973	Rcn1	0.0451484	0.813322	-0.142237	0.485967	0.158784	0.432819	-0.0508319	0.79007	No
ENSMUSG00000005981	Trap1	0.305013	0.00896596	-0.0613149	0.624113	0.165546	0.18235	0.0399321	0.732952	No
ENSMUSG00000005982	Naa60	0.00135888	0.9952	-0.245157	0.3106	-0.229448	0.34079	0.264883	0.233708	No
ENSMUSG00000005983	1700037C18Rik	3.15832	0.022481	0.392343	0.80506	2.71044	0.062183	1.17069	0.417827	No
ENSMUSG00000005986	Ankrd13d	0.447852	0.601493	0.446408	0.6233	0.383612	0.672956	0.584681	0.492219	No
ENSMUSG00000006005	Tpr	-0.512219	2.37654e-05	-0.171164	0.183828	-0.388424	0.00260161	-0.310089	0.0102075	No
ENSMUSG00000006010	Odr4	0.538319	0.0695894	-0.310936	0.335412	-0.0446539	0.888719	0.052576	0.860486	No
ENSMUSG00000006019	Dhx34	0.179105	0.776317	-0.743931	0.276972	-0.769313	0.260405	-0.345506	0.586096	No
ENSMUSG00000006021	Kptn	0.269227	0.612078	0.307224	0.586321	-0.530608	0.354945	-0.816188	0.132204	No
ENSMUSG00000006024	Napa	0.235208	0.168199	0.0355028	0.845505	-0.282736	0.123252	-0.206592	0.229353	No
ENSMUSG00000006050	Sra1	0.248287	0.179211	0.249837	0.202228	0.40412	0.037932	0.264243	0.150845	No
ENSMUSG00000006056	Calcoco2	-0.386006	0.00202502	0.443407	0.000505888	0.589334	3.26703e-06	0.272566	0.0238518	No
ENSMUSG00000006057	Atp5g1	-0.0709747	0.385366	0.0915837	0.291084	0.269815	0.00179318	0.221748	0.00627885	No
ENSMUSG00000006058	Snf8	-0.0813325	0.631041	0.0641792	0.720509	0.0401512	0.822736	-0.0761893	0.65156	No
ENSMUSG00000006095	Tbcb	0.0461063	0.697463	0.30523	0.014396	0.313393	0.0118111	0.133119	0.258096	No
ENSMUSG00000006127	Inpp5k	-0.16736	0.700831	0.410959	0.362612	0.258325	0.56824	0.204483	0.632055	No
ENSMUSG00000006134	Crkl	0.00752505	0.964125	-0.451237	0.0120692	-0.599737	0.00087075	-0.724605	1.895e-05	No
ENSMUSG00000006143	Upk3bl	0.770661	0.462418	-0.679611	0.556015	-0.0847675	0.940287	0.555107	0.596916	No
ENSMUSG00000006154	Eps8l1	4.76628	0.124522	0	1	2.34942	0.485817	3.92934	0.207142	No
ENSMUSG00000006169	Clint1	-0.179986	0.291257	-0.0802167	0.656901	-0.227893	0.208084	-0.207063	0.222981	No
ENSMUSG00000006179	Prss16	-1.19571	0.122442	-0.0561418	0.943452	-0.577147	0.471382	-0.393814	0.598492	No
ENSMUSG00000006191	Cdkal1	0.0750813	0.730604	0.515082	0.0235388	0.315487	0.167194	0.618175	0.00376166	No
ENSMUSG00000006200	Rhox6	-2.02331	0.021313	-2.11949	0.02417	-1.08179	0.231993	-1.14962	0.175711	No
ENSMUSG00000006205	Htra1	-1.65446	1.20074e-06	-1.81012	7.56754e-07	-0.756704	0.0282261	-0.801203	0.013408	Downregulated
ENSMUSG00000006215	Zbtb17	0.185635	0.438215	-0.129797	0.61304	0.0383263	0.88029	-0.158158	0.511711	No
ENSMUSG00000006216	Clcnkb	-0.223395	0.826082	-1.18237	0.293442	0.632326	0.549275	-0.208274	0.836862	No
ENSMUSG00000006218	Fam131c	0.319824	0.689539	-0.292597	0.73458	-1.27052	0.154558	-1.00841	0.222683	No
ENSMUSG00000006219	Fblim1	-0.249857	0.088891	-0.0418076	0.787558	0.0854365	0.580077	-0.247944	0.0899417	No
ENSMUSG00000006235	Epor	0.431886	0.758901	1.25054	0.391153	0.226332	0.879766	0.341443	0.807899	No
ENSMUSG00000006241	Ccdc159	-2.85825	0.143461	-0.196993	0.915476	-3.72753	0.0841281	-0.666762	0.703832	No
ENSMUSG00000006262	Mob1b	0.207056	0.66133	0.0105976	0.983224	1.00341	0.0388716	0.81051	0.0786293	No
ENSMUSG00000006273	Atp6v1b2	0.283522	0.00160377	0.376899	7.72752e-05	0.340697	0.000350485	0.401016	7.30355e-06	No
ENSMUSG00000006276	Eps15l1	0.110824	0.588798	0.0919328	0.672527	-0.0870416	0.690152	0.474539	0.018892	No
ENSMUSG00000006281	Tep1	0.325048	0.470531	-0.890651	0.0749082	0.0663059	0.890244	-0.294906	0.518331	No
ENSMUSG00000006288	Ttc5	0.403827	0.235499	0.558536	0.118439	0.873379	0.013514	0.398946	0.238705	No
ENSMUSG00000006289	Osgep	0.161241	0.263085	-0.180957	0.241763	0.279825	0.0654775	-0.169654	0.241772	No
ENSMUSG00000006299	Aamp	0.203542	0.0615359	-0.0686838	0.555186	-0.266062	0.0225737	-0.375303	0.000614476	No
ENSMUSG00000006301	Tmbim1	0.44773	0.097273	0.0654828	0.821295	0.510824	0.0720921	0.227612	0.400424	No
ENSMUSG00000006304	Arpc2	-0.295224	0.00114277	-0.127488	0.1851	-0.0339839	0.723067	0.0292285	0.745039	No
ENSMUSG00000006307	Kmt2b	0.40984	0.0291008	0.280692	0.15981	0.116609	0.56063	0.169601	0.367873	No
ENSMUSG00000006310	Zbtb32	-0.316332	0.426307	0.191333	0.644754	0.0965719	0.816141	-0.381196	0.336157	No
ENSMUSG00000006311	Etv2	1.32345	0.0603504	1.36021	0.0675012	1.04325	0.163207	1.23755	0.0786176	Upregulated
ENSMUSG00000006313	Upk1a	0.0618877	0.90516	0.810815	0.136116	0.426468	0.435524	0.694808	0.174478	No
ENSMUSG00000006315	Tmem147	0.307184	0.0686349	0.31511	0.0783642	0.302422	0.0907467	0.332178	0.0480098	No
ENSMUSG00000006333	Rps9	0.379925	5.41022e-07	0.375851	3.43397e-06	0.380342	2.60512e-06	0.36517	1.44155e-06	No
ENSMUSG00000006335	Tfpt	0.594545	0.10517	1.61454	1.47831e-05	1.69596	4.97243e-06	1.57874	7.93527e-06	No
ENSMUSG00000006342	Susd2	-0.30973	0.425883	-0.700175	0.0949347	-1.09045	0.0104642	-0.561712	0.150152	No
ENSMUSG00000006344	Ggt5	2.09647	0.299194	-2.41332	0.315274	0.69831	0.750063	0.563321	0.786251	No
ENSMUSG00000006345	Ggt1	-0.301842	0.559616	-3.38164	2.23245e-07	-1.21695	0.0306064	-2.83369	7.85648e-07	No
ENSMUSG00000006356	Crip2	0.341539	0.0519428	-0.125012	0.50734	0.0813689	0.664461	-0.0991018	0.574661	No
ENSMUSG00000006360	Crip1	0.458499	0.0123925	0.671836	0.000548658	-0.541747	0.00647623	0.22713	0.215987	No
ENSMUSG00000006362	Cbfa2t3	-0.305746	0.853979	-0.258091	0.883099	0.148789	0.931141	1.3526	0.390939	No
ENSMUSG00000006369	Fbln1	-0.22079	0.358461	-0.0942212	0.711366	-0.627122	0.015167	-0.496093	0.0397832	No
ENSMUSG00000006373	Pgrmc1	-0.216737	0.421699	0.0682779	0.810361	0.120858	0.670201	0.307729	0.246544	No
ENSMUSG00000006378	Gcat	0.556248	5.85374e-05	0.235345	0.111818	0.287838	0.0512333	0.154148	0.267747	No
ENSMUSG00000006386	Tek	4.89493	0.0125839	2.40253	0.271517	0	1	4.72701	0.0159794	No
ENSMUSG00000006390	Elovl1	0.147189	0.537869	0.0671132	0.791574	0.276897	0.271559	0.327273	0.166698	No
ENSMUSG00000006392	Med8	-0.296227	0.0881026	-0.00606837	0.973569	0.104934	0.565146	0.0643266	0.707542	No
ENSMUSG00000006398	Cdc20	0.0125861	0.915308	0.0123777	0.921858	-0.381999	0.00256672	-0.390646	0.000998399	No
ENSMUSG00000006403	Adamts4	0.121729	0.879122	-0.891964	0.315538	-0.213089	0.80357	-0.53083	0.515389	No
ENSMUSG00000006411	Nectin4	-0.248481	0.886438	-3.23144	0.119247	-0.844013	0.65664	-0.274904	0.873722	No
ENSMUSG00000006412	Pfdn2	0.0451527	0.744307	0.388254	0.00780061	0.491957	0.000719517	0.262513	0.0558483	No
ENSMUSG00000006418	Rnf114	-0.115594	0.560064	-0.0212898	0.919165	0.273026	0.188538	0.0404176	0.837006	No
ENSMUSG00000006423	Steep1	-1.1152	0.00622726	-0.161984	0.6922	-0.0206023	0.959514	-0.207985	0.588652	No
ENSMUSG00000006435	Neurl1a	0.537076	0.0822254	-0.664971	0.0475142	-0.219321	0.509152	-0.646465	0.0394551	No
ENSMUSG00000006442	Srm	-0.337112	6.36884e-06	0.164282	0.035149	-0.11806	0.132526	-0.00440484	0.952221	No
ENSMUSG00000006445	Epha2	0.370157	0.236415	0.578144	0.0791517	0.559508	0.0889413	0.393249	0.20618	No
ENSMUSG00000006456	Rbm14	-0.0144756	0.917898	0.0323978	0.82778	-0.0636049	0.66958	0.0166104	0.905381	No
ENSMUSG00000006457	Actn3	0.538046	0.283863	0.604967	0.253906	-1.11409	0.0531186	-0.315972	0.539964	No
ENSMUSG00000006463	Zdhhc24	0.454179	0.415946	-0.0186371	0.975261	0.65165	0.26701	0.494091	0.373607	No
ENSMUSG00000006464	Bbs1	-1.01393	0.276816	-1.15181	0.248136	-0.804693	0.410131	0.319227	0.718598	No
ENSMUSG00000006469	Slc34a3	-0.199883	0.86484	-0.845721	0.507252	-0.648418	0.607641	0.230064	0.84261	No
ENSMUSG00000006471	Ndor1	-0.785741	0.0332037	0.73008	0.0416747	0.678437	0.0582977	0.890966	0.00807631	No
ENSMUSG00000006476	Nsmf	0.518819	0.614	-1.35556	0.245518	-0.691894	0.53941	-1.09807	0.307299	No
ENSMUSG00000006494	Pdk1	0.156312	0.226041	-0.02795	0.839283	-0.159322	0.24845	-0.321124	0.0136027	No
ENSMUSG00000006498	Ptbp1	0.100311	0.194612	0.0309797	0.706966	-0.147944	0.0732251	0.0434797	0.573349	No
ENSMUSG00000006517	Mvd	0.539447	0.0190857	-0.618536	0.01241	-0.932741	0.000168784	-0.497292	0.0315225	No
ENSMUSG00000006519	Cyba	0.415783	0.224662	-0.433369	0.247483	-0.344233	0.354866	-0.681202	0.0552504	No
ENSMUSG00000006526	Stimate	0.231291	0.314561	-0.281559	0.257302	-0.186951	0.448834	-0.0651471	0.778049	No
ENSMUSG00000006527	Sfmbt1	0.0999633	0.711463	-0.234845	0.417368	0.27828	0.330672	0.158617	0.555637	No
ENSMUSG00000006567	Atp7b	0.737125	0.441433	-0.553496	0.598944	-0.227452	0.826619	-0.365225	0.709195	No
ENSMUSG00000006575	Rundc3a	0.537229	0.371252	-0.171167	0.791688	-0.0145041	0.982052	-1.08936	0.0813524	No
ENSMUSG00000006576	Slc4a3	0.845962	0.242999	-0.0647315	0.934145	-2.25391	0.00972127	-0.0660775	0.928306	No
ENSMUSG00000006585	Cdt1	0.0158017	0.86422	0.02727	0.781124	0.162178	0.0968814	0.0141944	0.877469	No
ENSMUSG00000006586	Runx1t1	-0.612955	0.453664	0.278251	0.740721	0.150236	0.858446	0.0625818	0.93717	No
ENSMUSG00000006587	Snai3	0.677277	0.559622	-1.50044	0.268321	-0.327429	0.795775	-0.250055	0.83294	No
ENSMUSG00000006589	Aprt	0.153938	0.120482	0.11271	0.28633	-0.0861075	0.416084	0.0963958	0.330371	No
ENSMUSG00000006599	Gtf2h1	-0.237947	0.0699585	-0.130519	0.347699	0.174739	0.204294	-0.310189	0.0178703	No
ENSMUSG00000006611	Hfe	2.04317	0.161676	-1.70826	0.326999	-0.562475	0.72966	-0.288515	0.848853	No
ENSMUSG00000006641	Slc5a6	-0.704236	0.0200951	-0.434103	0.173498	-0.502902	0.11491	-0.491516	0.100477	No
ENSMUSG00000006649	Nphs1	-1.36451	0.000776551	-0.305522	0.446076	-1.07177	0.0103698	-0.757032	0.0490559	Downregulated
ENSMUSG00000006651	Aplp1	-0.384273	0.0507535	-0.234824	0.258431	-0.742149	0.000443266	-1.13597	1.82588e-08	No
ENSMUSG00000006673	Qrich1	-0.0756785	0.626531	-0.0144127	0.930042	0.241666	0.136143	-0.0260631	0.865802	No
ENSMUSG00000006675	P4htm	0.773726	0.0629161	-0.412325	0.366971	0.442623	0.318679	0.283862	0.498246	No
ENSMUSG00000006676	Usp19	-0.0262442	0.89286	0.210994	0.304692	0.170643	0.406198	0.154648	0.423339	No
ENSMUSG00000006678	Pola1	-0.127007	0.350787	-0.16843	0.244927	-0.26958	0.0629893	-0.145033	0.285091	No
ENSMUSG00000006699	Cdc42	0.138859	0.0540892	-0.193833	0.0121879	-0.258591	0.000825865	-0.300744	3.60948e-05	No
ENSMUSG00000006705	Pknox1	-0.0815165	0.743343	-0.21783	0.41196	-0.33145	0.212574	0.00476638	0.984632	No
ENSMUSG00000006715	Gmnn	-0.0741018	0.60418	0.0408052	0.787499	0.197735	0.189145	-0.163708	0.251278	No
ENSMUSG00000006717	Acot13	0.19491	0.237181	0.183046	0.295638	-0.0208643	0.90549	0.25233	0.123902	No
ENSMUSG00000006720	Zfp184	-0.391806	0.415516	0.363403	0.462954	-1.3018	0.0154142	-0.286879	0.546468	No
ENSMUSG00000006728	Cdk4	-0.267107	0.0065868	-0.12256	0.238345	-0.0240976	0.815848	-0.134908	0.166387	No
ENSMUSG00000006731	B4galnt1	1.10309	0.0666113	-0.575368	0.399327	0.565823	0.379642	-0.822795	0.205489	No
ENSMUSG00000006732	Mettl1	-0.293579	0.0643547	-0.149725	0.370092	0.101565	0.538268	0.493669	0.00130534	No
ENSMUSG00000006736	Tspan31	0.022493	0.917562	0.342721	0.132162	0.230344	0.312317	-0.0355045	0.869764	No
ENSMUSG00000006740	Kif5b	-0.146915	0.172367	0.20319	0.0743286	0.179553	0.114572	0.269806	0.0113918	No
ENSMUSG00000006763	Saal1	0.516907	0.0289707	-0.401546	0.118681	0.179485	0.477827	-0.0712314	0.765585	No
ENSMUSG00000006782	Cnp	0.0386477	0.861828	0.23744	0.310566	-0.219325	0.354907	-0.533172	0.0180273	No
ENSMUSG00000006784	Odad4	0.266319	0.744114	-1.20648	0.195654	0.0457827	0.957981	-0.436728	0.600135	No
ENSMUSG00000006800	Sulf2	0.0591754	0.639456	-0.0994706	0.459696	0.013036	0.922133	-0.0611884	0.627587	No
ENSMUSG00000006818	Sod2	0.0479212	0.660557	0.265892	0.0211325	0.207692	0.0716772	0.297892	0.00587383	No
ENSMUSG00000006850	Tmco6	0.218737	0.687132	0.173	0.764248	-0.356045	0.543455	-0.91787	0.103861	No
ENSMUSG00000006906	Stambp	-0.0546952	0.921683	-0.887295	0.146738	-0.561612	0.349348	-1.5834	0.00793076	No
ENSMUSG00000006920	Ezh1	0.106937	0.708658	-0.444278	0.151305	-0.197214	0.519206	0.115291	0.685694	No
ENSMUSG00000006930	Hap1	0.514705	0.0319957	-0.00453406	0.985966	0.819718	0.00124152	0.0991168	0.681049	No
ENSMUSG00000006931	P3h4	0.941809	0.0968886	0.568908	0.348073	1.11375	0.0614487	1.29663	0.0206973	Upregulated
ENSMUSG00000006932	Ctnnb1	-0.102752	0.178357	-0.272893	0.000817376	-0.372972	4.86402e-06	-0.469183	9.50004e-10	No
ENSMUSG00000006941	Eif1b	0.154682	0.422086	-0.334617	0.106471	0.1059	0.605049	-0.265137	0.171387	No
ENSMUSG00000006958	Chrd	1.18751	0.383282	-1.84181	0.286093	-0.926784	0.555606	-0.100436	0.943239	No
ENSMUSG00000006998	Psmd2	0.107849	0.270523	-0.164756	0.115488	-0.491025	2.95299e-06	-0.329896	0.000781728	No
ENSMUSG00000007021	Syngr3	-0.979475	0.181986	0.223565	0.763452	-0.523569	0.490761	-0.823122	0.25461	No
ENSMUSG00000007029	Vars	0.0238835	0.859908	0.264646	0.0644836	0.167014	0.243617	0.243209	0.0701681	No
ENSMUSG00000007034	Slc44a4	1.07463	0.107708	0.479492	0.505124	0.01321	0.98563	0.0602893	0.93041	No
ENSMUSG00000007035	Msh5	-1.32059	0.427099	-0.480927	0.778096	0.732081	0.659236	-0.0590065	0.970231	No
ENSMUSG00000007036	Abhd16a	0.552544	0.0424547	0.398156	0.168542	0.451423	0.116716	0.350612	0.198784	No
ENSMUSG00000007038	Neu1	0.58563	0.0409519	-0.358102	0.251355	-0.490582	0.117028	-0.833775	0.00514508	No
ENSMUSG00000007039	Ddah2	0.498375	0.000275709	0.403916	0.00549911	0.375926	0.00968911	0.0339173	0.806443	No
ENSMUSG00000007041	Clic1	0.0457842	0.840375	0.184078	0.444936	0.149876	0.533731	0.495607	0.0274903	No
ENSMUSG00000007050	Lsm2	-0.212369	0.0468212	-0.139672	0.216992	-0.00550034	0.960995	-0.213073	0.0450477	No
ENSMUSG00000007080	Pole	-0.392336	0.0812273	-0.447786	0.0617342	0.00243004	0.991815	0.129791	0.558436	No
ENSMUSG00000007207	Stx1a	0.599138	0.232725	0.109191	0.839587	-0.650754	0.240138	-0.459665	0.373066	No
ENSMUSG00000007209	Ceacam9	-2.93269	0.572192	1.76371	0.746159	-3.23847	0.560489	-3.08283	0.5527	No
ENSMUSG00000007216	Zfp775	0.34686	0.33312	-1.62577	6.69859e-05	-0.453344	0.241877	-0.749916	0.0407741	No
ENSMUSG00000007279	Scube2	0.62502	0.516328	0.523532	0.609237	0.445219	0.663882	-0.738735	0.460024	No
ENSMUSG00000007338	Mrpl49	-0.0627992	0.674234	0.0870767	0.580843	0.148064	0.346018	0.0298576	0.840386	No
ENSMUSG00000007379	Dennd2c	-0.563883	0.06023	0.0165034	0.958124	-0.222957	0.479847	-0.0899143	0.760733	No
ENSMUSG00000007411	Mark3	-0.130148	0.399933	-0.0781984	0.633116	0.0305633	0.851244	0.102535	0.502452	No
ENSMUSG00000007415	Gatad1	0.0801657	0.541926	0.130879	0.345925	0.0400436	0.773293	-0.0320751	0.80691	No
ENSMUSG00000007458	M6pr	-0.350712	0.0590496	-0.326705	0.0979931	-0.0801939	0.682455	-0.32821	0.075979	No
ENSMUSG00000007476	Lrrc8a	-0.247837	0.369811	0.632742	0.0265053	-0.164684	0.571926	0.17582	0.516542	No
ENSMUSG00000007480	Mc5r	-3.81255	0.0921389	-3.09302	0.207511	-4.11827	0.0933	-0.0183342	0.99292	No
ENSMUSG00000007564	Ppp2r1a	0.00865583	0.946772	-0.292033	0.0353762	-0.509527	0.000253038	-0.376355	0.0038436	No
ENSMUSG00000007570	Fance	0.319042	0.0596373	0.186557	0.300374	-0.0136027	0.940125	-0.138954	0.417381	No
ENSMUSG00000007589	Tinf2	0.136118	0.542019	-0.0125087	0.958068	0.0241855	0.918776	-0.0267241	0.904735	No
ENSMUSG00000007594	Hapln4	3.15218	0.0788931	0.611793	0.762326	-0.943617	0.666403	2.88717	0.107989	No
ENSMUSG00000007603	Dus3l	-0.379195	0.0433508	-0.203606	0.30379	0.147855	0.449711	0.270833	0.139587	No
ENSMUSG00000007610	Gtpbp3	0.915046	0.00279198	0.826195	0.0106743	1.38697	1.26983e-05	1.05068	0.000533967	Upregulated
ENSMUSG00000007613	Tgfbr1	0.113699	0.80943	-0.292084	0.564915	0.957219	0.0499123	0.168056	0.719742	No
ENSMUSG00000007617	Homer1	0.0155695	0.951224	-0.151406	0.577162	-0.336408	0.21729	-0.389453	0.129015	No
ENSMUSG00000007646	Rad51c	0.027961	0.947488	-0.37266	0.413744	-0.521474	0.253938	-0.495453	0.247612	No
ENSMUSG00000007656	Arpp19	-0.110471	0.369609	0.260489	0.0457282	0.496165	0.000133872	0.365764	0.00272518	No
ENSMUSG00000007659	Bcl2l1	-0.0932056	0.666643	0.256676	0.262285	0.131895	0.564949	0.224846	0.295022	No
ENSMUSG00000007670	Khsrp	-0.306765	0.00793565	-0.151431	0.21542	-0.244818	0.0453783	-0.331639	0.00396718	No
ENSMUSG00000007721	Ccdc124	0.358099	0.0356154	-0.0377046	0.83637	0.270967	0.135388	0.203246	0.233019	No
ENSMUSG00000007739	Cct4	0.0385371	0.682915	0.0576487	0.565992	0.0201845	0.840667	-0.209442	0.02664	No
ENSMUSG00000007777	0610009B22Rik	-0.111898	0.782762	0.099385	0.815843	0.252558	0.55119	0.366032	0.357271	No
ENSMUSG00000007783	Cpt1c	0.123061	0.73659	0.758851	0.044616	0.605387	0.110103	0.509059	0.155697	No
ENSMUSG00000007812	Zfp655	-0.458219	0.0473121	-0.7242	0.00343278	-0.821879	0.000907156	-0.66128	0.00424454	No
ENSMUSG00000007815	Rhoa	0.0921885	0.366078	0.14024	0.196147	-0.095791	0.378651	-0.0159028	0.876007	No
ENSMUSG00000007817	Zmiz1	-0.514755	0.158794	-0.692421	0.0763075	-0.65701	0.0913711	-0.253662	0.481812	No
ENSMUSG00000007827	Ankrd26	0.026496	0.891319	-0.273247	0.188903	-0.349812	0.0927655	-0.0789885	0.683239	No
ENSMUSG00000007833	Aldh16a1	-0.181562	0.232667	0.167126	0.292066	0.418036	0.00771294	0.104426	0.484535	No
ENSMUSG00000007836	Hnrnpa0	-0.0642892	0.48152	-0.142145	0.144621	-0.332281	0.000664341	-0.255025	0.00525911	No
ENSMUSG00000007837	Prrg2	0.286042	0.343523	0.5345	0.0898826	0.460383	0.144231	1.17139	5.814e-05	No
ENSMUSG00000007850	Hnrnph1	0.0244296	0.893752	0.359371	0.06289	0.0620512	0.749168	0.184182	0.310937	No
ENSMUSG00000007867	Ift43	0.73302	0.0911645	0.387138	0.404092	-0.253119	0.595164	-0.0106621	0.980818	No
ENSMUSG00000007872	Id3	-0.486142	0.0154341	1.06122	1.03083e-07	0.886162	9.37296e-06	1.02351	5.33181e-08	No
ENSMUSG00000007880	Arid1a	-0.0476973	0.68979	-0.161558	0.204444	-0.364425	0.00437978	-0.277028	0.0207252	No
ENSMUSG00000007888	Crlf1	0.588455	0.281506	0.617402	0.285915	0.665683	0.248628	0.30918	0.57279	No
ENSMUSG00000007891	Ctsd	-0.236673	0.0585214	-0.741182	3.71476e-08	-0.521847	9.61084e-05	-0.609922	1.20801e-06	No
ENSMUSG00000007892	Rplp1	0.592571	0.0001562	0.395124	0.0183478	0.422341	0.0116979	0.211445	0.177347	No
ENSMUSG00000007907	Cabs1	-1.75172	0.215961	-1.34747	0.355156	1.44161	0.277878	-0.663403	0.613297	No
ENSMUSG00000007944	Ttc9b	0.109801	0.886367	0.651079	0.416994	-0.46326	0.577095	0.208759	0.784235	No
ENSMUSG00000007946	Phox2a	1.60358	0.297206	0.715219	0.66868	2.74178	0.0810245	0.97994	0.530829	No
ENSMUSG00000007950	Abhd8	0.656234	0.0922864	0.353923	0.395315	-0.223687	0.599837	0.081554	0.836813	No
ENSMUSG00000007987	Ift22	-0.0714241	0.887221	0.647705	0.213887	-0.0226227	0.966024	0.488039	0.321281	No
ENSMUSG00000007989	Fzd3	-0.443883	0.476405	-1.1621	0.0885734	-0.709906	0.287199	-1.05686	0.095774	No
ENSMUSG00000008028	1700008O03Rik	-0.580983	0.450446	-0.22101	0.780722	0.856737	0.256596	1.06994	0.131626	No
ENSMUSG00000008035	Mid1ip1	-0.184718	0.615144	-0.408784	0.298434	-0.26732	0.493088	-0.367012	0.318361	No
ENSMUSG00000008036	Ap2s1	-0.152309	0.345879	-0.283442	0.100279	-0.374577	0.029949	-0.00391849	0.980556	No
ENSMUSG00000008090	Fgfrl1	0.514976	0.250663	-0.0168562	0.972119	-0.0701809	0.884268	0.0535439	0.905608	No
ENSMUSG00000008129	Brme1	0.982905	0.052094	1.09834	0.0397717	1.06455	0.0461401	0.265423	0.605512	No
ENSMUSG00000008140	Emc10	0.139633	0.29758	0.166806	0.242036	-0.157841	0.270589	-0.278596	0.0386577	No
ENSMUSG00000008153	Clstn3	-0.150634	0.631906	1.07573	0.000667402	0.453846	0.15853	1.08696	0.000267715	No
ENSMUSG00000008167	Fbxw9	-0.0699606	0.732255	0.261558	0.22433	0.340686	0.112338	0.40166	0.0461465	No
ENSMUSG00000008200	Fnbp4	-0.524103	0.00977823	-0.527013	0.0146567	-0.249196	0.244916	-0.0716658	0.720576	No
ENSMUSG00000008206	Cers4	0.520751	0.000164364	0.48047	0.00102226	0.198503	0.178337	0.583789	2.10503e-05	No
ENSMUSG00000008226	Scrn3	-0.284694	0.562218	-0.229292	0.659331	-0.0598193	0.907722	-0.454645	0.355002	No
ENSMUSG00000008301	Phax	-0.181306	0.153423	0.156494	0.241748	0.0481373	0.719077	0.158266	0.206939	No
ENSMUSG00000008305	Tle1	0.315041	0.343398	0.279125	0.429092	0.02453	0.944909	0.0538591	0.871709	No
ENSMUSG00000008307	1700109H08Rik	1.09688	0.45125	0.998827	0.517371	-0.0745183	0.962815	-0.0215752	0.98854	No
ENSMUSG00000008318	Relt	1.76908	0.00311685	0.955193	0.137132	0.463067	0.475939	0.610537	0.3166	No
ENSMUSG00000008333	Snrpb2	0.248171	0.000331853	0.209316	0.00444498	0.254357	0.000532525	0.228351	0.000931312	No
ENSMUSG00000008348	Ubc	-0.0298775	0.827747	-0.694387	2.4768e-06	-0.939367	2.04816e-10	-0.395885	0.00399886	No
ENSMUSG00000008373	Prpf31	-0.0569069	0.645117	0.0697097	0.592126	0.0673822	0.603685	0.182959	0.132843	No
ENSMUSG00000008384	Sertad1	0.225617	0.319211	0.448315	0.0603172	0.250208	0.296218	0.143761	0.524759	No
ENSMUSG00000008393	Carhsp1	-0.0728241	0.772035	0.0433534	0.870379	-0.124527	0.64039	-0.350465	0.165055	No
ENSMUSG00000008398	Elk3	0.192594	0.674706	0.930019	0.0495635	0.0999848	0.836937	0.613754	0.172535	No
ENSMUSG00000008429	Herpud2	0.0670958	0.834149	0.111118	0.742489	0.166263	0.621274	0.153876	0.62773	No
ENSMUSG00000008435	Rdh13	0.155763	0.504965	-0.193673	0.440335	0.259079	0.291733	0.302957	0.190029	No
ENSMUSG00000008450	Nutf2	0.61584	1.58244e-05	0.352776	0.0204952	0.59008	9.29084e-05	0.574368	5.40307e-05	No
ENSMUSG00000008475	Arpc5	0.0291307	0.846061	0.0139289	0.93015	-0.140645	0.377971	-0.158962	0.290112	No
ENSMUSG00000008482	Rnf151	-1.24943	0.466889	-3.26369	0.112944	-3.32715	0.106112	0.133627	0.934815	No
ENSMUSG00000008489	Elavl2	0.239753	0.0940967	0.258314	0.0891749	0.253176	0.095259	0.348878	0.0142537	No
ENSMUSG00000008496	Pou2f2	0.699575	0.151071	-1.30171	0.0198492	-0.73426	0.173559	-0.812392	0.10992	No
ENSMUSG00000008540	Mgst1	-0.301652	0.874091	-1.97846	0.356215	-0.277858	0.890803	-1.58071	0.420995	No
ENSMUSG00000008575	Nfib	-0.661	0.00402208	-0.172714	0.468238	-0.0716324	0.7621	0.111559	0.614101	No
ENSMUSG00000008601	Rab25	-0.619503	0.555511	0.279009	0.796358	0.371263	0.730322	-0.190532	0.852963	No
ENSMUSG00000008604	Ubqln4	-0.115672	0.442013	-0.0909499	0.569172	-0.234148	0.143623	0.0212772	0.886739	No
ENSMUSG00000008668	Rps18	0.320987	0.000990637	0.45559	1.19242e-05	0.667284	1.3726e-10	0.519598	9.45396e-08	No
ENSMUSG00000008682	Rpl10	0.119711	0.392416	0.52888	0.00037586	0.710926	1.6775e-06	0.523146	0.000173214	No
ENSMUSG00000008683	Rps15a	0.106379	0.34345	0.618109	1.96789e-07	0.599343	4.49409e-07	0.499413	7.52459e-06	No
ENSMUSG00000008690	Ncaph2	0.394391	6.82938e-05	0.0390895	0.712444	0.00997934	0.924972	-0.17354	0.0824979	No
ENSMUSG00000008730	Hipk1	-0.437421	0.0668558	-0.368441	0.144648	-0.443011	0.0795695	0.0218976	0.925388	No
ENSMUSG00000008734	Gprc5b	0.197871	0.718131	-0.254599	0.666139	0.563793	0.32736	0.305267	0.575071	No
ENSMUSG00000008763	Man1a2	-0.496851	0.043285	-0.342685	0.187853	0.0459365	0.858365	-0.0938085	0.698689	No
ENSMUSG00000008822	Acyp1	0.324442	0.272567	0.0425045	0.8931	0.630684	0.0415762	0.118219	0.689856	No
ENSMUSG00000008855	Hdac5	0.052629	0.845727	0.07077	0.804961	-0.231399	0.423375	-0.257119	0.344463	No
ENSMUSG00000008859	Rala	0.165282	0.0853204	0.354906	0.000449313	0.611273	1.07423e-09	0.544939	8.3089e-09	No
ENSMUSG00000008892	Vdac3	0.260118	0.147845	0.0756899	0.693216	-0.192722	0.317086	-0.109323	0.544565	No
ENSMUSG00000008958	Vps72	0.424994	0.000855004	0.185822	0.172201	0.210115	0.122005	0.219621	0.0851732	No
ENSMUSG00000008976	Gabpa	-0.00421005	0.983588	-0.0754138	0.728866	-0.368482	0.0931413	-0.0359294	0.860097	No
ENSMUSG00000008999	Bmp7	-0.319326	0.630457	-1.38679	0.0611979	-1.09249	0.132334	-0.51665	0.437033	Downregulated
ENSMUSG00000009013	Dynll1	-0.144063	0.209476	0.0223229	0.854914	0.137717	0.258324	0.00887237	0.938157	No
ENSMUSG00000009030	Pdcl	0.0967889	0.749663	0.19523	0.541887	0.0249239	0.938171	0.104698	0.728488	No
ENSMUSG00000009035	Tmem184b	0.204299	0.43067	0.309999	0.254222	0.801882	0.00254332	0.326935	0.201383	No
ENSMUSG00000009073	Nf2	-0.227147	0.0690854	-0.0697611	0.596838	-0.508224	0.000143747	-0.0461852	0.708698	No
ENSMUSG00000009076	Zmat5	-0.0484814	0.856864	-0.449924	0.119901	0.277748	0.325143	0.0177613	0.946982	No
ENSMUSG00000009079	Ewsr1	0.232382	0.0590101	0.315657	0.0154943	0.538655	3.23774e-05	0.182569	0.136989	No
ENSMUSG00000009090	Ap1b1	-0.000581777	0.996957	-0.552887	0.00079205	-0.440321	0.00718922	-0.491981	0.00139819	No
ENSMUSG00000009092	Derl3	-0.809423	0.410216	-0.702429	0.500286	-0.845704	0.418207	-0.992681	0.312987	No
ENSMUSG00000009097	Tbx1	0.0442827	0.992111	-3.85294	0.431734	-0.470623	0.921784	0.904264	0.839545	No
ENSMUSG00000009108	Gnat2	1.16736	0.413128	-2.02476	0.259699	0.0961805	0.950511	0.104107	0.943073	No
ENSMUSG00000009112	Bcl2l13	-0.256665	0.258144	-0.00129744	0.995649	-0.21976	0.358612	-0.0801278	0.720512	No
ENSMUSG00000009145	Dqx1	-0.583484	0.00273187	-1.39421	7.39155e-11	-0.583525	0.00474006	-0.977282	6.45499e-07	No
ENSMUSG00000009207	Lnpk	0.0845478	0.809404	-0.335444	0.374311	0.100275	0.786737	0.134962	0.698403	No
ENSMUSG00000009216	Fam163b	0.611432	0.752945	0.380168	0.854425	0.130393	0.950067	0.21839	0.91098	No
ENSMUSG00000009248	Ascl2	-0.585459	0.412	-0.0668687	0.927231	-0.979628	0.205197	-0.0401068	0.953436	No
ENSMUSG00000009291	Pttg1ip	0.102047	0.487329	0.393165	0.0108432	-0.15796	0.313796	0.169784	0.244546	No
ENSMUSG00000009293	Ube2g2	0.331737	0.128663	0.170175	0.46421	-0.162816	0.488172	0.0837825	0.702041	No
ENSMUSG00000009376	Met	-0.0167568	0.984426	-2.31164	0.0234885	-1.45785	0.12818	-1.14641	0.195091	No
ENSMUSG00000009406	Elk1	0.392485	0.180272	-0.0358877	0.909037	-0.419599	0.185072	-0.250711	0.396697	No
ENSMUSG00000009418	Nav1	0.0378733	0.870082	-0.146248	0.554033	-0.456995	0.0669445	-0.251957	0.278681	No
ENSMUSG00000009470	Tnpo1	-0.13568	0.255345	-0.0104579	0.933888	-0.270058	0.0333004	-0.0785174	0.507583	No
ENSMUSG00000009535	Rnmt	0.0339455	0.816252	0.138057	0.370878	0.257475	0.0932733	0.145656	0.314576	No
ENSMUSG00000009549	Srp14	0.189897	0.0635585	0.0377298	0.729565	0.0397885	0.714993	-0.275245	0.00763276	No
ENSMUSG00000009555	Cdk9	0.268228	0.155636	0.415521	0.0364059	0.577956	0.00336011	0.528545	0.00453053	No
ENSMUSG00000009563	Tor2a	0.636412	0.03109	0.302048	0.338703	0.442653	0.158169	0.230519	0.438308	No
ENSMUSG00000009566	Fpgs	0.161353	0.329276	-0.369086	0.0386046	-0.253401	0.15311	-0.552715	0.0010197	No
ENSMUSG00000009569	Mrtfb	0.306847	0.342098	0.338867	0.321352	-0.305848	0.381363	0.200892	0.533337	No
ENSMUSG00000009575	Cbx5	-0.105211	0.304401	-0.00286504	0.97905	-0.284126	0.00938219	-0.201897	0.0485922	No
ENSMUSG00000009585	Apobec3	-0.435056	0.0117216	0.108248	0.5461	0.130428	0.465868	0.111616	0.507266	No
ENSMUSG00000009596	Taf7l	-0.00777452	0.990955	0.260675	0.717971	1.37969	0.0506028	0.502352	0.456012	No
ENSMUSG00000009621	Vav2	0.0263462	0.941843	-0.375826	0.333099	0.36141	0.341356	0.0331052	0.926656	No
ENSMUSG00000009628	Tex15	-0.515076	0.029428	0.11008	0.649778	0.254518	0.289835	0.265519	0.241154	No
ENSMUSG00000009630	Ppp2cb	0.0751071	0.873458	0.334979	0.501997	0.716922	0.148011	0.28111	0.548408	No
ENSMUSG00000009633	G0s2	-0.780026	0.544973	0.471396	0.720352	-0.629943	0.642324	-1.97593	0.150115	No
ENSMUSG00000009640	Dmap1	0.423004	0.047727	0.394398	0.0816895	0.379956	0.093031	0.592625	0.00515281	No
ENSMUSG00000009646	Pla2g12b	-0.0458948	0.979972	-0.832908	0.67437	-0.914033	0.644914	-1.43091	0.449461	No
ENSMUSG00000009647	Mcu	0.167221	0.463469	-0.278941	0.256976	-0.992878	0.000102938	-0.338375	0.143673	No
ENSMUSG00000009670	Tex11	-0.0661031	0.922079	-1.07431	0.145752	0.400194	0.574783	-1.47953	0.0347688	No
ENSMUSG00000009681	Bcr	-0.0199216	0.947883	0.414052	0.192503	0.203613	0.523605	-0.028374	0.925407	No
ENSMUSG00000009687	Fxyd5	-0.445299	0.650883	0.458169	0.653166	0.192561	0.850841	-0.668491	0.498018	No
ENSMUSG00000009731	Kcnd1	-0.482402	0.419623	0.130029	0.834691	0.102403	0.86934	0.264234	0.650277	No
ENSMUSG00000009733	Tfcp2	0.671126	0.0822836	-0.023078	0.956273	1.0574	0.0084065	0.34806	0.370743	No
ENSMUSG00000009739	Pou6f1	-0.823735	0.315344	-0.690461	0.424874	0.388684	0.641036	-0.257179	0.746983	No
ENSMUSG00000009741	Ubp1	-0.167651	0.204794	-0.145191	0.301021	-0.0818917	0.558335	0.00220671	0.986573	No
ENSMUSG00000009772	Nuak2	0.36411	0.611226	-0.022019	0.977153	0.26232	0.729907	-0.178789	0.805411	No
ENSMUSG00000009828	Cilk1	0.0263145	0.908934	-0.279445	0.257747	-0.330673	0.180233	-0.196278	0.394975	No
ENSMUSG00000009863	Sdhb	0.194528	0.11526	0.201798	0.12483	-0.0596045	0.651328	0.200667	0.103435	No
ENSMUSG00000009876	Cox4i2	0.957539	0.190711	0.485216	0.536465	0.151099	0.849067	-0.534355	0.49146	No
ENSMUSG00000009894	Snap47	0.227326	0.171476	0.101792	0.56513	-0.401407	0.0255832	-0.122099	0.465378	No
ENSMUSG00000009900	Wnt3a	2.72968	0.0895746	1.93598	0.256978	0.875086	0.623401	2.14102	0.186978	No
ENSMUSG00000009905	Kdsr	0.213268	0.270717	-0.0464585	0.822448	-0.261595	0.208744	-0.225425	0.248423	No
ENSMUSG00000009907	Vps4b	0.0377623	0.841278	-0.128477	0.523137	-0.334604	0.0977177	-0.22456	0.235038	No
ENSMUSG00000009927	Rps25	0.159847	0.00737623	0.281081	9.76563e-06	0.319794	4.76873e-07	0.382481	1.27369e-10	No
ENSMUSG00000009941	Nxf2	-0.0942075	0.954442	-1.59216	0.395777	1.55933	0.359659	-1.61353	0.356551	No
ENSMUSG00000009995	Tafazzin	-0.0987574	0.761677	-0.396979	0.256242	0.124147	0.715691	-0.279564	0.391179	No
ENSMUSG00000010025	Aldh3a2	-0.682888	0.0775341	-0.165631	0.677697	-0.00162692	0.996711	-0.113137	0.761754	No
ENSMUSG00000010044	Zmynd10	4.17283	0.0355227	5.49456	0.00716687	0	1	0.792005	0.717596	No
ENSMUSG00000010045	Tmem115	-0.0830556	0.818949	-0.2955	0.446145	-0.0208464	0.956666	-0.115681	0.748981	No
ENSMUSG00000010047	Hyal2	0.0609893	0.82716	0.607126	0.037456	0.434169	0.137773	0.450507	0.101592	No
ENSMUSG00000010048	Ifrd2	-0.0516386	0.789761	0.234811	0.246035	0.374239	0.0625296	0.381306	0.044052	No
ENSMUSG00000010051	Hyal1	-0.764882	0.14027	-0.843885	0.126605	-0.359426	0.504396	-0.450505	0.374872	No
ENSMUSG00000010054	Tusc2	-0.283615	0.0974591	0.065054	0.714973	0.0566568	0.749897	-0.00713637	0.966082	No
ENSMUSG00000010057	Nprl2	0.213504	0.481222	0.484788	0.12937	0.360667	0.259837	0.472296	0.115735	No
ENSMUSG00000010064	Slc38a3	0.845863	0.620409	0.192442	0.91665	0.130078	0.943604	-0.676781	0.703104	No
ENSMUSG00000010066	Cacna2d2	0.230693	0.717947	-0.200419	0.769847	-2.05248	0.00507854	-1.27136	0.0541794	No
ENSMUSG00000010067	Rassf1	0.273739	0.342984	0.315178	0.302383	0.0923714	0.763575	0.65082	0.0222994	No
ENSMUSG00000010095	Slc3a2	0.165426	0.122496	-0.353254	0.00212563	-0.639196	3.09063e-08	-0.65549	1.3881e-09	No
ENSMUSG00000010097	Nxf1	-0.141172	0.291924	-0.0292527	0.836148	-0.130671	0.356201	0.0583926	0.659096	No
ENSMUSG00000010110	Stx5a	0.13675	0.53939	0.281295	0.230025	0.164315	0.484107	0.101872	0.645995	No
ENSMUSG00000010122	Slc47a1	-0.612266	0.322628	-1.34842	0.0458522	-1.36031	0.0435221	-1.43098	0.0237522	No
ENSMUSG00000010136	Pifo	-1.75856	0.454095	-1.80725	0.471008	-4.34052	0.100703	-0.587848	0.795901	No
ENSMUSG00000010142	Tnfrsf13b	-0.640571	0.73511	-2.36322	0.280765	-2.39134	0.273787	-0.412631	0.825866	No
ENSMUSG00000010154	Spire2	-0.097282	0.843123	0.455068	0.377065	0.530145	0.302174	-0.128727	0.79274	No
ENSMUSG00000010277	2610507B11Rik	-0.0047086	0.970305	-0.0363914	0.786502	-0.195403	0.147084	-0.12928	0.306314	No
ENSMUSG00000010290	AI597479	-0.0631996	0.856683	-0.206079	0.580686	-0.163451	0.6601	0.0821865	0.812645	No
ENSMUSG00000010307	Tmem86a	1.37563	0.046822	-1.83935	0.0397677	0.102111	0.89302	-0.871486	0.249216	Upregulated
ENSMUSG00000010342	Tex14	0.31323	0.262685	0.169195	0.569966	0.00898269	0.976009	-0.187855	0.506197	No
ENSMUSG00000010358	Ifi35	1.02628	0.0766617	1.11688	0.0695372	0.943477	0.125757	0.560911	0.335394	No
ENSMUSG00000010362	Rdm1	0.357222	0.0263487	0.566508	0.000823866	0.226313	0.185014	0.554966	0.000494675	No
ENSMUSG00000010376	Nedd8	0.0278855	0.783462	-0.428604	8.17362e-05	-0.61143	2.02909e-08	-0.619303	1.32366e-09	No
ENSMUSG00000010392	Gosr1	0.031941	0.937418	-0.0900372	0.835059	0.2838	0.502721	0.0286723	0.943409	No
ENSMUSG00000010406	Mrpl52	-0.0571711	0.68826	0.350873	0.0191798	0.643247	1.53869e-05	0.425579	0.002437	No
ENSMUSG00000010453	Kansl3	0.15702	0.558796	0.155218	0.586226	0.318176	0.261924	0.125535	0.63919	No
ENSMUSG00000010517	Faf1	-0.0219787	0.868606	0.0715266	0.610464	0.121087	0.386766	-0.011112	0.93298	No
ENSMUSG00000010538	Tsacc	0.079915	0.807548	0.71452	0.0360113	0.306465	0.37306	0.212178	0.513722	No
ENSMUSG00000010554	Mettl16	-0.330262	0.021017	-0.0749569	0.619989	-0.0925597	0.539898	0.123532	0.381381	No
ENSMUSG00000010592	Dazl	-0.657143	0.00227306	-2.23826	5.63326e-19	0.823758	0.000190897	-0.786615	0.000255699	No
ENSMUSG00000010607	Pigyl	0.133167	0.465541	0.168684	0.383077	-0.220503	0.259123	-0.0444188	0.807819	No
ENSMUSG00000010608	Rbm25	-0.436083	2.73838e-05	0.0710457	0.520663	0.389467	0.000419087	0.384567	0.000199216	No
ENSMUSG00000010609	Psen2	0.295817	0.477588	-0.150537	0.736937	0.402781	0.359593	0.149333	0.719905	No
ENSMUSG00000010651	Acaa1b	-0.706015	0.454554	-1.1808	0.246557	0.00429629	0.996538	-1.13614	0.232327	No
ENSMUSG00000010660	Plcd1	-0.251184	0.603478	-0.638491	0.220456	-0.993097	0.0601621	-1.50468	0.00319151	No
ENSMUSG00000010663	Fads1	0.221419	0.177057	-0.45957	0.00997074	-0.631274	0.000428592	-0.520481	0.00189031	No
ENSMUSG00000010721	Lmbr1	-0.265244	0.567024	0.461519	0.339091	0.702432	0.143408	0.37854	0.404348	No
ENSMUSG00000010751	Tnfrsf22	-0.893048	0.04423	-1.05654	0.0260793	-0.77634	0.0988982	-0.894317	0.0430918	No
ENSMUSG00000010755	Cars	-0.010967	0.943427	0.0570891	0.726917	-0.00768938	0.962484	0.366131	0.0161035	No
ENSMUSG00000010760	Phlda2	0.472306	0.0835619	-1.10346	0.000243667	-0.587973	0.046805	-0.667703	0.0162331	No
ENSMUSG00000010796	Asz1	-1.08319	0.435748	-3.1932	0.0642787	0.854281	0.546421	-4.97079	0.00276207	No
ENSMUSG00000010830	Kdelr3	0.685113	0.0278623	-1.25414	0.000486695	-0.635874	0.0652664	-0.783464	0.0163621	No
ENSMUSG00000010911	Apip	-0.0490325	0.844858	0.224637	0.393777	0.401557	0.124944	0.100416	0.685774	No
ENSMUSG00000010914	Pdhx	0.233048	0.236169	0.493305	0.0172416	0.436183	0.0351965	0.331436	0.0898257	No
ENSMUSG00000010936	Vac14	0.0139098	0.944974	0.118183	0.579721	0.33707	0.111832	0.460731	0.0204538	No
ENSMUSG00000011034	Slc5a1	-1.3782	0.118235	-0.740974	0.399717	0.971791	0.228281	0.165464	0.832598	No
ENSMUSG00000011096	Akt1s1	-0.178499	0.563082	0.787286	0.0118942	0.376379	0.234821	0.763194	0.00973576	No
ENSMUSG00000011114	Tbrg1	0.0223757	0.84415	0.0060497	0.960061	-0.0643327	0.594441	-0.0999971	0.379181	No
ENSMUSG00000011148	Adssl1	-1.27832	0.362525	-4.23442	0.0210712	-1.41031	0.34646	-0.519846	0.703575	No
ENSMUSG00000011158	Brf1	0.289946	0.401109	0.74219	0.04103	-0.142806	0.69973	0.385176	0.262051	No
ENSMUSG00000011179	Odc1	0.152854	0.390182	0.140297	0.457945	0.182641	0.332732	0.129398	0.465632	No
ENSMUSG00000011254	Thg1l	-0.0285268	0.899594	-0.0874192	0.715362	-0.144995	0.545169	-0.221215	0.32879	No
ENSMUSG00000011256	Adam19	-0.305795	0.20408	0.479195	0.0547497	-0.413709	0.105924	0.087384	0.711821	No
ENSMUSG00000011257	Pabpc4	-0.0373352	0.710912	-0.2284	0.0338624	0.412478	0.000116245	0.147871	0.141	No
ENSMUSG00000011263	Exoc3l2	-1.50427	0.122845	-0.567758	0.569086	-2.39294	0.0291813	-0.200706	0.828223	No
ENSMUSG00000011267	Zfp296	-0.242304	0.062411	-0.127157	0.354992	-0.334746	0.015388	-0.459034	0.000428179	No
ENSMUSG00000011305	Plin5	-0.170758	0.882364	0.0136088	0.991108	0.0709798	0.953522	0.0958006	0.933198	No
ENSMUSG00000011306	Sugp1	-0.00856684	0.964339	0.211437	0.296204	0.581815	0.00373442	0.191693	0.312981	No
ENSMUSG00000011349	Dmrtc2	-0.705058	0.730818	0.749724	0.708709	2.39923	0.214458	1.69296	0.360112	No
ENSMUSG00000011382	Dhdh	-0.170515	0.496761	-0.173484	0.514148	-0.0859955	0.744955	-0.417036	0.0977991	No
ENSMUSG00000011427	Zfp790	2.5951	0.234154	0.895839	0.713222	3.8132	0.0895851	3.37881	0.116074	No
ENSMUSG00000011486	Slc25a41	-1.50185	0.439837	0.778977	0.673039	0.170198	0.927683	1.27531	0.458662	No
ENSMUSG00000011589	Fsd1	0.345466	0.463764	-0.194592	0.701981	0.298007	0.551186	0.282759	0.547817	No
ENSMUSG00000011658	Fuz	-0.210835	0.653493	0.549379	0.249581	0.252756	0.599947	0.440065	0.329736	No
ENSMUSG00000011751	Sptbn4	-0.0654817	0.838096	-0.411161	0.232812	-0.857488	0.0147284	-0.983959	0.00307841	No
ENSMUSG00000011752	Pgam1	0.210466	0.181378	0.00775947	0.963191	-0.154994	0.35774	-0.135408	0.391813	No
ENSMUSG00000011831	Evi5	-0.346085	0.0618366	-0.104407	0.593764	-0.205099	0.295173	-0.116926	0.524042	No
ENSMUSG00000011832	Evi5l	0.47385	0.458561	1.3242	0.0452648	0.105517	0.87736	0.105632	0.869755	No
ENSMUSG00000011837	Snapc2	0.0779684	0.775823	0.0962399	0.739643	0.139293	0.62913	0.442238	0.100215	No
ENSMUSG00000011877	Git1	0.231136	0.275799	0.124403	0.582177	-0.126531	0.577051	-0.0375137	0.859875	No
ENSMUSG00000011884	Gltp	0.0533838	0.821519	0.0512995	0.837879	-0.375141	0.140426	-0.347279	0.146133	No
ENSMUSG00000011958	Bnip2	0.320598	0.0314515	0.172914	0.276479	-0.154506	0.333702	0.0169178	0.909882	No
ENSMUSG00000011960	Ccnt1	-0.0481001	0.669696	-0.126814	0.289908	-0.141364	0.237156	-0.0191368	0.864326	No
ENSMUSG00000012076	Brms1l	0.0648636	0.899889	0.0751904	0.890234	0.256988	0.633673	0.790004	0.114153	No
ENSMUSG00000012114	Med15	-0.0113551	0.942785	0.0293735	0.860807	-0.066256	0.692776	-0.0965219	0.540887	No
ENSMUSG00000012117	Dhdds	0.209199	0.484979	-0.547223	0.0949415	-0.568924	0.0818758	-0.434775	0.154479	No
ENSMUSG00000012123	Crybg2	0.391907	0.27859	0.281761	0.463955	0.11495	0.765788	-0.323682	0.379274	No
ENSMUSG00000012126	Ubxn11	-0.260533	0.758106	-0.22707	0.80037	-0.675368	0.457644	-0.463902	0.584006	No
ENSMUSG00000012282	Wnt8a	1.40421	0.60194	-1.82586	0.54507	-1.88931	0.531187	1.39037	0.604697	No
ENSMUSG00000012296	Tjap1	0.781925	3.96618e-05	0.62425	0.0020484	0.560441	0.00564064	0.562339	0.0031639	No
ENSMUSG00000012396	Nanog	-0.00359548	0.979279	0.218827	0.137309	0.612541	2.98669e-05	0.454144	0.000971385	No
ENSMUSG00000012405	Rpl15	-0.116055	0.602884	0.374469	0.114442	0.592773	0.0123325	0.28426	0.200838	No
ENSMUSG00000012422	Tmem167	-0.169614	0.244206	0.0673125	0.660005	0.387374	0.0104214	0.109674	0.444573	No
ENSMUSG00000012429	Mplkip	0.248504	0.357167	0.227685	0.426725	0.0677118	0.81365	-0.171055	0.529495	No
ENSMUSG00000012443	Kif11	-0.060326	0.699319	0.0862163	0.600056	-0.564244	0.00083436	-0.0723253	0.641464	No
ENSMUSG00000012483	Rpa3	0.596834	0.295949	-0.184324	0.765635	0.999041	0.0968191	0.602483	0.289977	No
ENSMUSG00000012535	Tnpo3	-0.243626	0.0161779	-0.387507	0.000341523	-0.483947	7.80413e-06	-0.309413	0.00222612	No
ENSMUSG00000012609	Ttll5	0.0503289	0.850927	-0.107628	0.706291	0.00964387	0.972919	-0.00447141	0.986642	No
ENSMUSG00000012640	Zfp715	0.480585	0.199669	0.398642	0.316187	0.960303	0.0141099	0.471612	0.206301	No
ENSMUSG00000012705	Retn	-0.39964	0.723905	-0.100284	0.933141	-1.96766	0.124577	-1.054	0.358721	No
ENSMUSG00000012848	Rps5	0.265787	2.3289e-05	0.344039	2.8847e-07	0.502262	6.5416e-14	0.46927	7.41803e-14	No
ENSMUSG00000012889	Podnl1	-1.68721	0.184413	-1.32338	0.320703	-2.82587	0.0512076	-1.3547	0.277133	No
ENSMUSG00000013033	Adgrl1	0.292908	0.0440862	-0.253897	0.104609	-0.250481	0.108826	-0.180705	0.216874	No
ENSMUSG00000013076	Amotl1	-0.338946	0.276192	-0.944219	0.00511769	-0.104163	0.751427	-0.853886	0.00662502	No
ENSMUSG00000013089	Etv5	0.183187	0.120408	0.102324	0.416393	-0.17748	0.15944	-0.121387	0.304021	No
ENSMUSG00000013150	Gfod2	-0.30317	0.395421	-0.0300971	0.93605	-0.0258496	0.944947	-0.180623	0.609318	No
ENSMUSG00000013155	Enkd1	-0.0905031	0.653183	0.194217	0.356739	0.405108	0.0523304	0.227235	0.250676	No
ENSMUSG00000013160	Atp6v0d1	-0.0164804	0.906056	-0.235353	0.114864	0.0404808	0.78368	0.0386731	0.780375	No
ENSMUSG00000013236	Ptprs	0.59461	0.00986195	-0.0266473	0.915089	-0.587173	0.0225572	0.260453	0.261513	No
ENSMUSG00000013275	Slc41a1	-0.297671	0.333141	-0.270077	0.4073	-0.120045	0.710542	-0.124139	0.68309	No
ENSMUSG00000013367	Iglon5	0.998242	0.646043	0.983152	0.669914	-0.456565	0.848861	0.816187	0.707421	No
ENSMUSG00000013415	Igf2bp1	0.0504501	0.436477	0.0112741	0.870455	-0.0395564	0.567133	-0.0646758	0.318259	No
ENSMUSG00000013419	Zfp651	1.48269	0.170036	1.94418	0.0817651	-0.646966	0.617315	1.67254	0.117943	No
ENSMUSG00000013465	Nelfb	-0.192202	0.341707	-0.0658436	0.757726	0.0577854	0.785354	-0.111262	0.579007	No
ENSMUSG00000013495	Tmem175	-0.0369363	0.924608	-0.673976	0.111867	0.222812	0.587651	0.157261	0.684311	No
ENSMUSG00000013523	Bcas1	0.13435	0.788446	-0.943248	0.0901705	-0.906732	0.101349	-1.56743	0.00382646	No
ENSMUSG00000013539	Tango2	0.855718	0.00301399	0.278749	0.369515	0.115521	0.710994	0.0899655	0.759553	Upregulated
ENSMUSG00000013584	Aldh1a2	-1.11678	0.464616	0.724865	0.625783	-0.726251	0.643679	-0.287242	0.842301	No
ENSMUSG00000013593	Ndufs2	0.323532	0.0032687	0.317549	0.00651215	0.190858	0.102561	0.173302	0.115106	No
ENSMUSG00000013622	Atraid	0.268183	0.135408	0.338439	0.0744505	0.0986096	0.605438	-0.0619616	0.731764	No
ENSMUSG00000013629	Cad	-0.341389	0.00321101	-0.309913	0.0117785	-0.353325	0.00406423	-0.169026	0.141209	No
ENSMUSG00000013646	Sh3bp5l	0.597255	0.00242597	0.459388	0.0282188	0.0528306	0.803032	0.104424	0.599837	No
ENSMUSG00000013662	Atad1	0.299865	0.0984441	0.389782	0.0417472	0.195961	0.308214	0.0286655	0.875021	No
ENSMUSG00000013663	Pten	0.210779	0.338569	0.530593	0.0212826	-0.16842	0.475744	0.443854	0.0411443	No
ENSMUSG00000013698	Pea15a	-0.162651	0.745373	-1.06983	0.049445	-2.01946	0.000343534	-1.23998	0.0153738	No
ENSMUSG00000013701	Timm23	0.373318	0.137922	0.36843	0.166984	0.179321	0.502878	0.13095	0.603788	No
ENSMUSG00000013707	Tnfaip8l2	2.82692	0.107038	3.21437	0.0745355	3.26974	0.0689742	4.13135	0.0156952	No
ENSMUSG00000013736	Trnt1	-0.789189	0.00192858	-0.527959	0.0496542	-0.39029	0.144895	-0.648101	0.0102666	No
ENSMUSG00000013766	Ly6g6e	0.529752	0.49729	0.505543	0.538672	1.76499	0.0248027	1.38475	0.0658918	No
ENSMUSG00000013787	Ehmt2	-0.189681	0.168724	0.0675794	0.64032	-0.0254923	0.860236	0.0905086	0.504744	No
ENSMUSG00000013822	Elof1	0.0706521	0.606523	0.0726303	0.617453	0.00793014	0.956511	0.133174	0.328384	No
ENSMUSG00000013833	Med16	-0.515577	0.00809939	-0.650529	0.00176299	-0.856415	4.02469e-05	-0.579394	0.00288139	No
ENSMUSG00000013858	Tmem259	0.0381327	0.831088	-0.0459928	0.808843	0.110505	0.558303	0.0390929	0.826081	No
ENSMUSG00000013878	Rnf170	0.748122	0.0771139	0.746775	0.0962138	0.261411	0.564213	0.377114	0.375178	No
ENSMUSG00000013921	Clip3	0.702473	0.23405	1.68483	0.00603316	0.600684	0.337043	1.27196	0.0287506	No
ENSMUSG00000013928	1700020L13Rik	-0.847477	0.62398	-2.078	0.276198	-1.23916	0.504229	-0.711483	0.679155	No
ENSMUSG00000013973	Dedd	0.27015	0.212225	0.0402016	0.86199	-0.00289191	0.990015	0.0693134	0.749266	No
ENSMUSG00000013997	Nit1	-0.191174	0.611512	-0.00527512	0.989357	0.735659	0.056425	0.440939	0.228411	No
ENSMUSG00000014039	Prdm15	-0.385827	0.399959	0.188952	0.691029	-0.0417491	0.930408	-0.290511	0.521939	No
ENSMUSG00000014074	Rnf168	0.0208999	0.882049	0.2375	0.11082	0.2148	0.148922	0.454946	0.00108006	No
ENSMUSG00000014075	Dynlt2b	0.413087	0.136683	0.152119	0.607915	0.195175	0.508888	-0.0933159	0.739587	No
ENSMUSG00000014077	Chp1	-0.0674578	0.788167	-0.199482	0.456118	-0.481185	0.0742862	-0.371746	0.140462	No
ENSMUSG00000014158	Trpv4	0.454169	0.787607	1.1527	0.507054	-1.96271	0.336648	0.934262	0.571205	No
ENSMUSG00000014164	Klhl3	-0.293423	0.755109	-1.03954	0.30997	-0.747655	0.459778	-0.889365	0.350426	No
ENSMUSG00000014177	Tvp23b	-0.0797071	0.74702	-0.266712	0.312136	-0.181595	0.488952	-0.105539	0.667981	No
ENSMUSG00000014195	Dnajc7	0.0116004	0.92257	0.0672854	0.595609	-0.11559	0.363115	0.0785149	0.508772	No
ENSMUSG00000014226	Cacybp	-0.404709	1.92848e-05	-0.0621991	0.534563	0.1827	0.0667799	0.147409	0.115031	No
ENSMUSG00000014232	Cluap1	0.106147	0.68021	-0.0729225	0.790521	0.182653	0.49961	-0.0954767	0.71144	No
ENSMUSG00000014243	Zswim7	-0.315609	0.224397	-0.094994	0.72806	-0.241284	0.37857	-0.078168	0.76024	No
ENSMUSG00000014245	Pigl	-0.753684	0.00920482	0.110785	0.709326	-0.591094	0.0517986	0.293772	0.29002	No
ENSMUSG00000014294	Ndufa2	0.0585081	0.541778	-0.298924	0.00363564	-0.0348656	0.732744	0.0364757	0.703019	No
ENSMUSG00000014301	Pam16	0.149871	0.418593	0.26425	0.177584	0.339665	0.0820277	0.229898	0.211881	No
ENSMUSG00000014303	Glis2	-0.456892	0.100633	-0.15327	0.59835	-0.374868	0.200621	-0.0370224	0.891669	No
ENSMUSG00000014313	Cox6c	0.243692	0.000325901	0.0956631	0.186289	0.157926	0.0288784	0.262605	0.000104428	No
ENSMUSG00000014329	Bicc1	0.424233	0.648598	-5.29864	0.000522596	-0.559174	0.578871	-0.534525	0.571239	No
ENSMUSG00000014349	Ube2z	0.323028	0.0119249	0.243159	0.0753272	0.190498	0.163427	-0.152053	0.240144	No
ENSMUSG00000014353	Tmem87b	-0.493452	0.0575076	-0.437083	0.112321	-0.375231	0.170949	0.271514	0.283198	No
ENSMUSG00000014355	Anapc1	0.0875173	0.657597	-0.156337	0.459019	0.0980407	0.639154	-0.162681	0.41135	No
ENSMUSG00000014361	Mertk	0.232036	0.564271	-0.411945	0.345703	-0.747939	0.0910497	0.316898	0.42805	No
ENSMUSG00000014402	Tsg101	0.0504847	0.819175	-0.0716209	0.760752	0.215816	0.353933	-0.0643155	0.770614	No
ENSMUSG00000014418	Hps5	0.901839	0.0763789	-0.0443199	0.936389	0.621987	0.250804	0.205746	0.690498	No
ENSMUSG00000014426	Map3k4	0.210086	0.224781	-0.187666	0.312746	-0.196003	0.29082	-0.376852	0.0317033	No
ENSMUSG00000014444	Piezo1	0.556124	0.00114116	0.430104	0.0181619	-0.0210081	0.908904	0.100691	0.558178	No
ENSMUSG00000014470	Rnf166	-0.444626	0.190424	-1.01331	0.00652227	-0.180346	0.610487	0.384443	0.239331	Downregulated
ENSMUSG00000014496	Ankrd28	-0.213539	0.277128	-0.0886346	0.668953	0.032207	0.875736	-0.275938	0.158739	No
ENSMUSG00000014498	Ankrd52	-1.34831	0.128172	-0.934805	0.312409	-1.54906	0.102581	-1.18851	0.173795	No
ENSMUSG00000014504	Srp19	-0.0584482	0.646718	0.155726	0.248194	0.465601	0.000506173	0.22428	0.0757951	No
ENSMUSG00000014547	Wdfy2	-0.774625	0.00617658	-0.289543	0.324707	-0.497713	0.0922788	-0.765653	0.00638703	No
ENSMUSG00000014550	Rbsn	-0.320585	0.293019	-0.0803713	0.800759	0.314676	0.313781	0.183245	0.53572	No
ENSMUSG00000014551	Mrps25	0.0333778	0.772932	-0.0199631	0.870912	0.0388418	0.750859	-0.0052198	0.963871	No
ENSMUSG00000014554	Dguok	0.076097	0.795294	-0.132394	0.672672	-0.678638	0.0322752	-0.841533	0.00481845	No
ENSMUSG00000014592	Camta1	0.410826	0.206784	-0.195508	0.578237	-0.0170454	0.961018	-0.217087	0.510653	No
ENSMUSG00000014601	Strip1	-0.0794685	0.683754	0.0420385	0.838848	-0.538174	0.0102792	-0.216189	0.267586	No
ENSMUSG00000014602	Kif1a	2.50229	0.23283	-2.82271	0.258497	-0.0361118	0.987574	-0.851635	0.705722	No
ENSMUSG00000014606	Slc25a11	-0.159198	0.412579	0.0981082	0.630222	-0.166842	0.416539	-0.00629513	0.97385	No
ENSMUSG00000014633	Cmc2	0.247546	0.0816542	0.264069	0.0787602	0.4221	0.00461002	0.552089	7.97036e-05	No
ENSMUSG00000014668	Chfr	0.0581054	0.703552	0.0375297	0.816649	0.207216	0.196813	0.247805	0.100678	No
ENSMUSG00000014686	Ceacam16	1.90804	0.717237	5.24588	0.343151	2.33967	0.675452	0	1	No
ENSMUSG00000014748	Tex261	-0.0427624	0.801745	-0.375747	0.0396045	-0.270617	0.136618	-0.399244	0.0196438	No
ENSMUSG00000014763	Fam120b	-0.435657	0.365798	-0.0210341	0.966703	-0.928979	0.074707	-0.533782	0.266808	No
ENSMUSG00000014767	Tbp	0.227436	0.414874	0.11634	0.694368	0.644756	0.02567	0.586104	0.0320861	No
ENSMUSG00000014769	Psmb1	0.202708	0.0253004	0.190451	0.0482896	0.504579	1.42155e-07	0.336197	0.000193965	No
ENSMUSG00000014771	Pdcd2	0.203606	0.404459	0.424916	0.0979054	0.688502	0.00680662	0.508214	0.034837	No
ENSMUSG00000014776	Nol3	-0.529809	0.533516	0.203344	0.818444	-0.679151	0.453898	-1.11987	0.195904	No
ENSMUSG00000014778	Fhod1	-0.0296358	0.92175	0.689974	0.0296172	0.366037	0.250231	0.780782	0.00862653	No
ENSMUSG00000014786	Slc9a5	0.413313	0.399431	-0.329391	0.535605	-1.4514	0.00956407	-0.544543	0.278016	No
ENSMUSG00000014791	Elmo3	-1.04984	0.391848	-0.514321	0.686737	-1.31315	0.318242	-1.16092	0.342779	No
ENSMUSG00000014813	Stc1	1.70477	0.0445937	-0.849267	0.377663	-0.00457635	0.996067	-1.43201	0.123819	No
ENSMUSG00000014837	4931428F04Rik	0.822227	0.0468217	0.896905	0.0409693	-0.00980471	0.982474	0.320362	0.441466	No
ENSMUSG00000014846	Tppp3	0.239555	0.396866	-0.0730055	0.809571	-0.0632173	0.834228	-0.800164	0.00651803	No
ENSMUSG00000014850	Msh3	-0.457895	0.00745982	0.0147396	0.934506	-0.175065	0.330623	-0.110101	0.513948	No
ENSMUSG00000014856	Tmem208	0.332328	0.0781207	0.365706	0.0682634	0.332411	0.0973056	0.334263	0.0756875	No
ENSMUSG00000014859	E2f4	0.0660041	0.766469	0.531519	0.0227375	0.719324	0.00195342	0.53503	0.0146113	No
ENSMUSG00000014867	Surf4	0.135198	0.305397	0.312555	0.0244256	-0.119828	0.394511	0.0734492	0.576456	No
ENSMUSG00000014873	Surf2	-0.499144	0.0500852	0.207694	0.424143	0.358329	0.164416	0.0999061	0.683857	No
ENSMUSG00000014905	Dnajb9	-0.271489	0.553271	-0.783947	0.11594	0.238833	0.614459	0.147523	0.741803	No
ENSMUSG00000014907	Naf1	-0.117085	0.324315	0.273306	0.02781	0.136908	0.271525	0.216882	0.0635124	No
ENSMUSG00000014932	Yes1	-0.507131	0.091069	-0.1846	0.558745	-0.272995	0.387537	-0.223204	0.451115	No
ENSMUSG00000014956	Ppp1cb	-0.0532128	0.727625	-0.291116	0.0748582	-0.246872	0.12963	-0.377505	0.0139422	No
ENSMUSG00000014959	Gorasp2	-0.255715	0.099626	-0.146353	0.373776	-0.0695366	0.671504	-0.24364	0.115042	No
ENSMUSG00000014980	Tsen15	-0.779875	0.00803106	-0.484308	0.116433	0.0821254	0.785945	-0.479669	0.096849	Downregulated
ENSMUSG00000015002	Efr3a	0.138976	0.35846	0.106283	0.507803	0.248461	0.118977	0.1463	0.331073	No
ENSMUSG00000015013	Trappc2l	0.127254	0.483478	0.382666	0.0452867	0.0410046	0.831491	0.291557	0.105221	No
ENSMUSG00000015016	Acsf3	1.16436	0.00797333	0.758065	0.105851	0.976963	0.0357162	1.14446	0.00890967	No
ENSMUSG00000015023	Ddx19a	0.103201	0.61144	0.116455	0.588962	0.148097	0.490869	0.230305	0.25347	No
ENSMUSG00000015027	Galns	0.117776	0.800358	-0.0328987	0.947109	-0.328662	0.512141	-0.131594	0.778376	No
ENSMUSG00000015053	Gata2	-1.78252	0.181402	-3.33154	0.0339743	-2.6755	0.0712432	-2.03495	0.128666	No
ENSMUSG00000015083	C8g	0.0878254	0.947817	0.862177	0.539409	-2.26916	0.158174	0.233298	0.861069	No
ENSMUSG00000015087	Rabl6	0.295522	0.0315186	0.198034	0.175536	0.206751	0.156479	0.382867	0.00507415	No
ENSMUSG00000015090	Ptgds	-1.25584	0.561141	0.402311	0.852752	-0.0579771	0.978849	0.400474	0.843925	No
ENSMUSG00000015092	Edf1	0.018922	0.84401	0.08249	0.419381	0.079307	0.437018	0.161185	0.0918975	No
ENSMUSG00000015094	Npdc1	1.06097	0.0178043	1.06479	0.0243777	-0.167491	0.734548	0.374243	0.410704	No
ENSMUSG00000015095	Fbxw5	0.462208	0.20355	-0.316495	0.424385	0.101756	0.793475	0.252748	0.487574	Upregulated
ENSMUSG00000015112	Slc25a13	-0.200657	0.0288608	-0.258168	0.00821944	-0.537375	4.74366e-08	-0.328859	0.000337805	No
ENSMUSG00000015120	Ube2i	0.509298	0.205612	0.0880151	0.838245	-0.207668	0.631786	-0.0718335	0.859386	No
ENSMUSG00000015126	Tsr3	0.177441	0.232342	0.250296	0.109578	0.310393	0.0460861	0.305925	0.0372226	No
ENSMUSG00000015127	Unkl	-0.926281	0.537919	0.14171	0.924623	-1.90536	0.273242	0.590365	0.670451	No
ENSMUSG00000015143	Actn1	-0.00253272	0.978872	-0.0144043	0.887375	-0.245499	0.0162097	-0.160487	0.0933609	No
ENSMUSG00000015149	Sirt2	0.616383	0.0569749	0.29394	0.395872	0.146826	0.672318	0.0619017	0.850117	No
ENSMUSG00000015165	Hnrnpl	0.522211	1.17565e-08	0.261771	0.00743303	0.290909	0.00287785	0.167688	0.0681185	No
ENSMUSG00000015176	Nolc1	-0.238533	0.00824123	0.147014	0.122703	0.19182	0.0436024	0.0967702	0.278905	No
ENSMUSG00000015189	Casd1	-0.614676	0.163637	-0.373584	0.419856	-1.58628	0.00136127	-0.727338	0.0986696	No
ENSMUSG00000015202	Cnksr3	-0.791575	0.10197	-1.20551	0.0213227	-0.87885	0.0878906	-0.502545	0.292141	No
ENSMUSG00000015214	Mtmr1	0.458715	0.336931	-0.583229	0.275796	0.281501	0.578383	-0.246416	0.615586	No
ENSMUSG00000015217	Hmgb3	0.230262	0.334078	0.301762	0.233431	1.01745	4.92153e-05	0.398324	0.0930124	No
ENSMUSG00000015222	Map2	0.205464	0.778786	0.42964	0.577576	-0.57177	0.472437	0.247898	0.733349	No
ENSMUSG00000015243	Abca1	-1.71692	0.0704997	-0.459702	0.615828	1.03596	0.233746	-0.0500555	0.952708	No
ENSMUSG00000015247	Nipsnap3b	-0.189947	0.583369	-0.216101	0.557474	-0.255407	0.487848	-0.224935	0.514761	No
ENSMUSG00000015289	Lage3	0.357548	0.00361805	0.34581	0.00805084	0.282275	0.0305358	0.210962	0.0859679	No
ENSMUSG00000015290	Ubl4a	0.447938	0.00250714	0.2913	0.0647327	0.625069	6.06463e-05	0.540118	0.000242898	No
ENSMUSG00000015291	Gdi1	-0.0822175	0.802121	-0.337478	0.336742	-0.158831	0.648178	-0.31351	0.340629	No
ENSMUSG00000015305	Sash1	-0.0716957	0.815375	0.25992	0.41448	0.109767	0.731466	0.661758	0.025023	No
ENSMUSG00000015312	Gadd45b	0.472587	0.0579112	-0.206344	0.444732	-0.241204	0.371143	-0.151236	0.54956	No
ENSMUSG00000015314	Slamf6	-2.58754	0.181823	2.01564	0.256642	0.95178	0.599691	0.904074	0.598236	No
ENSMUSG00000015335	Zdhhc12	-0.111363	0.647438	0.0654165	0.799066	0.0935908	0.715002	0.0158851	0.947545	No
ENSMUSG00000015337	Endog	0.0267172	0.906262	-0.279019	0.251064	0.115635	0.630211	-0.0472152	0.834835	No
ENSMUSG00000015340	Cybb	1.50907	0.125102	3.56562	0.000228841	0.900755	0.392702	4.16643	6.95776e-06	No
ENSMUSG00000015341	Golga7	0.664951	0.0302619	0.0269779	0.93533	0.569836	0.0792671	0.146393	0.637713	No
ENSMUSG00000015342	Xk	0.968314	0.147488	-0.0962309	0.895278	-0.681143	0.363602	-0.556363	0.426628	No
ENSMUSG00000015354	Pcolce2	0.302859	0.0124198	0.390642	0.00223781	0.451947	0.000384101	0.670035	1.92282e-08	No
ENSMUSG00000015357	Clpx	-0.105595	0.807959	0.376742	0.403907	0.636541	0.154455	0.329687	0.437924	No
ENSMUSG00000015363	Trabd	0.491312	0.0705154	0.620754	0.0293949	0.322246	0.262886	0.597504	0.0263057	No
ENSMUSG00000015365	Mov10l1	0.862416	0.0744814	-0.652947	0.233226	0.902622	0.0765336	0.13441	0.785066	No
ENSMUSG00000015377	Dennd6b	0.845549	0.242371	1.07004	0.159852	1.73999	0.0206248	0.065587	0.929125	No
ENSMUSG00000015461	Atf6b	0.195152	0.282044	0.275346	0.152142	-0.155964	0.42175	-0.180914	0.321479	No
ENSMUSG00000015468	Notch4	-0.382666	0.32217	-0.247367	0.545376	-0.741982	0.0737236	-0.617267	0.111208	No
ENSMUSG00000015474	Ppt2	0.325583	0.519917	0.0775845	0.885864	0.126725	0.813975	-0.279753	0.585912	No
ENSMUSG00000015478	Rnf5	0.155316	0.704627	0.654614	0.126543	1.17718	0.00545727	0.347838	0.391204	No
ENSMUSG00000015488	Cacfd1	-0.196254	0.580214	-0.361838	0.339578	-0.960876	0.0129394	-0.720186	0.0449232	No
ENSMUSG00000015501	Hivep2	2.48753	0.0686073	0.992949	0.508291	0.335033	0.829819	2.46441	0.0705027	No
ENSMUSG00000015522	Arnt	0.235931	0.281205	0.450832	0.0505186	0.111582	0.631225	0.161687	0.459112	No
ENSMUSG00000015536	Mocs2	0.196631	0.422867	-0.18166	0.491215	-0.00679598	0.979229	0.145982	0.550293	No
ENSMUSG00000015542	Nat9	-0.847442	0.0394911	-0.946607	0.0311071	-0.392076	0.360165	-0.139286	0.72726	No
ENSMUSG00000015568	Lpl	0.563857	0.0150254	1.17208	9.16592e-07	1.0667	8.13332e-06	1.10257	1.09335e-06	No
ENSMUSG00000015575	Atp6v0e	0.388876	0.0241042	0.113719	0.537195	0.102077	0.579327	0.0364721	0.83297	No
ENSMUSG00000015597	Zfp318	-0.165055	0.395996	-0.437991	0.035504	-0.134463	0.514233	0.117576	0.54127	No
ENSMUSG00000015605	Srf	0.406902	0.0192835	0.530062	0.00403256	0.102029	0.582721	-0.00212486	0.990304	No
ENSMUSG00000015619	Gata3	1.73627	0.0402258	3.31426	5.48482e-05	4.02722	6.84509e-07	4.00845	4.17336e-07	No
ENSMUSG00000015647	Lama5	0.0365595	0.856814	0.239305	0.257797	0.093975	0.658099	0.401018	0.0425259	No
ENSMUSG00000015652	Steap1	-0.1377	0.483567	-0.0790226	0.704055	-0.0328894	0.873925	-0.024701	0.899113	No
ENSMUSG00000015653	Steap2	-0.524963	0.0989571	-0.198929	0.549895	-0.257293	0.439227	0.00665844	0.982859	No
ENSMUSG00000015656	Hspa8	-0.372815	0.0159844	0.14019	0.390684	0.436418	0.00726362	0.0773056	0.613759	No
ENSMUSG00000015659	Serac1	1.08007	0.131052	0.675048	0.377246	0.279454	0.716899	0.0660479	0.927834	No
ENSMUSG00000015668	Pdzd11	0.305462	0.300044	0.232166	0.458389	0.366438	0.23916	0.754673	0.0093621	No
ENSMUSG00000015671	Psma2	0.276866	0.000623	0.142372	0.0991599	-0.0525966	0.543185	-0.172231	0.0340579	No
ENSMUSG00000015672	Mrpl32	-0.260368	0.361746	0.0945424	0.753421	0.149676	0.618117	-0.0183421	0.948291	No
ENSMUSG00000015697	Setdb1	-0.314751	0.114127	-0.0202903	0.922435	0.25633	0.213181	-0.347353	0.0796039	No
ENSMUSG00000015702	Anxa9	4.16221	0.0572296	3.66681	0.113127	3.08691	0.18739	3.02476	0.174953	No
ENSMUSG00000015709	Arnt2	-0.453455	0.37375	0.137961	0.793825	-1.47542	0.0101487	-0.730368	0.154448	No
ENSMUSG00000015711	Prune1	0.19997	0.193673	-0.00707139	0.965677	-0.270763	0.100641	-0.365686	0.0182595	No
ENSMUSG00000015714	Cers2	0.354907	0.0480213	0.00679038	0.971841	0.142242	0.456748	0.133486	0.457954	No
ENSMUSG00000015733	Capza2	-0.32554	0.018906	-0.1807	0.216418	-0.356659	0.0151441	-0.431142	0.00183985	No
ENSMUSG00000015745	Plekho1	0.662611	0.255502	0.121122	0.846815	-0.13951	0.825079	-0.297239	0.618514	No
ENSMUSG00000015747	Vps45	0.198899	0.540102	-0.729596	0.0429175	0.186385	0.586633	0.222129	0.491055	No
ENSMUSG00000015748	Prpf3	0.13269	0.409538	0.170337	0.319284	-0.436299	0.0117041	-0.0141868	0.929729	No
ENSMUSG00000015749	Anp32e	0.246895	0.0255472	-0.139446	0.239292	-0.11065	0.34951	-0.300053	0.0070712	No
ENSMUSG00000015750	Aph1a	0.497572	0.148032	0.513772	0.158459	0.167347	0.648716	0.557878	0.102955	No
ENSMUSG00000015755	Tab2	-0.0028805	0.988725	-0.188598	0.386361	-0.377517	0.0837435	-0.174283	0.392698	No
ENSMUSG00000015757	Ppil4	-0.731384	9.46381e-07	-0.0881247	0.570559	0.225086	0.143966	-0.0394812	0.786087	No
ENSMUSG00000015759	Cnih1	0.120151	0.396156	0.159017	0.288215	0.223361	0.134019	0.359057	0.0102127	No
ENSMUSG00000015766	Eps8	-0.515287	0.0472958	-0.331934	0.225113	-0.592519	0.0316867	-0.375199	0.144067	No
ENSMUSG00000015776	Med22	-0.344824	0.20944	-0.133785	0.644432	-0.174378	0.547214	-0.331986	0.224461	No
ENSMUSG00000015790	Surf1	-0.297226	0.136223	0.458255	0.0251906	0.784982	0.000105688	0.639849	0.000839204	No
ENSMUSG00000015804	Med28	-0.0197557	0.867501	0.0299075	0.810938	0.0716055	0.565132	0.0700967	0.549955	No
ENSMUSG00000015806	Qdpr	0.210517	0.0673425	0.0763389	0.533994	-0.0286722	0.815437	-0.104819	0.363684	No
ENSMUSG00000015837	Sqstm1	0.0272809	0.852424	-0.361253	0.0218372	-0.0715894	0.646189	-0.25511	0.0829692	No
ENSMUSG00000015839	Nfe2l2	0.006583	0.960071	0.124822	0.369983	0.0122665	0.929882	0.299398	0.0213997	No
ENSMUSG00000015846	Rxra	0.199475	0.544791	-0.204666	0.562714	-0.0103293	0.976535	-0.387569	0.24463	No
ENSMUSG00000015850	Adamtsl4	-0.201987	0.711943	0.0414579	0.942313	0.698189	0.212122	-0.220256	0.685415	No
ENSMUSG00000015869	Prpsap1	-0.170281	0.176789	0.0033818	0.979777	-0.322826	0.0162388	-0.108967	0.384865	No
ENSMUSG00000015879	Fam184b	0.843943	0.406867	1.85911	0.0764077	0.636937	0.555034	0.395818	0.70016	No
ENSMUSG00000015880	Ncapg	-0.0634886	0.671516	-0.03739	0.813683	0.121588	0.440262	-0.00465574	0.975023	No
ENSMUSG00000015882	Lcorl	0.235448	0.603711	-0.892993	0.0786029	-0.228335	0.639762	-0.287922	0.531453	No
ENSMUSG00000015889	Lta4h	0.19217	0.306184	-0.000377034	0.998498	0.172884	0.383661	-0.372964	0.0509634	No
ENSMUSG00000015932	Dstn	-0.412594	0.000379774	-0.210091	0.0891772	-0.647673	1.79757e-07	-0.631129	5.56923e-08	No
ENSMUSG00000015937	Macroh2a1	0.137523	0.225547	-0.225164	0.0641177	-0.330042	0.00670566	-0.35262	0.00202704	No
ENSMUSG00000015942	Gtf2ird2	0.405826	0.568092	1.49293	0.041851	0.326677	0.664338	1.51306	0.0286128	No
ENSMUSG00000015943	Bola1	0.0859611	0.631575	0.208501	0.270148	0.194832	0.302008	0.281488	0.112239	No
ENSMUSG00000015944	Castor2	-0.465586	0.631108	-0.389934	0.704854	-0.965974	0.35543	0.0778905	0.935007	No
ENSMUSG00000015950	Ncf1	-1.24586	0.593991	-2.96495	0.262168	-0.133376	0.956079	-3.11321	0.20284	No
ENSMUSG00000015961	Adss	-0.0372975	0.772947	0.0551361	0.68681	0.102364	0.45266	-0.0649917	0.613751	No
ENSMUSG00000015968	Cacna1d	-2.23962	0.207359	-1.5615	0.394471	-1.17957	0.514061	-1.41168	0.407491	No
ENSMUSG00000015971	Actr8	0.437255	0.0335953	0.290252	0.184953	0.319584	0.14323	0.147382	0.475697	No
ENSMUSG00000015980	Lrrc27	0.371176	0.483735	-0.132893	0.815896	-0.543403	0.34758	-0.851768	0.122074	No
ENSMUSG00000015981	Stk32c	3.57582	0.0626091	2.84095	0.161569	1.38585	0.515948	1.23163	0.547637	No
ENSMUSG00000015994	Fnta	0.636198	1.48226e-06	0.800094	1.15225e-08	0.771374	3.70541e-08	0.707201	7.9706e-08	No
ENSMUSG00000016018	Mtrex	0.0792827	0.43779	0.278967	0.00993502	0.32559	0.0025705	0.407361	5.76221e-05	No
ENSMUSG00000016028	Celsr1	-0.231973	0.659328	-0.765275	0.18099	-0.598511	0.289744	-2.10427	0.000373427	No
ENSMUSG00000016150	Tenm1	2.35569	0.0828579	2.41848	0.0892143	1.87806	0.191085	0.961341	0.493392	Upregulated
ENSMUSG00000016181	Utp25	-0.164168	0.457751	0.159663	0.494324	-0.0861416	0.713297	-0.0126926	0.953927	No
ENSMUSG00000016200	Syt14	-0.49222	0.186775	-0.486784	0.217447	-0.58756	0.137373	-0.292269	0.425154	No
ENSMUSG00000016239	Lonrf3	-0.757321	0.603466	-1.31107	0.407067	0.260744	0.863559	-0.369113	0.797525	No
ENSMUSG00000016252	Atp5e	0.326982	0.00105215	0.160034	0.133043	0.580389	4.27835e-08	0.492195	7.44801e-07	No
ENSMUSG00000016253	Nelfcd	-0.444078	0.160504	0.0363342	0.914264	0.0674011	0.841662	0.491152	0.119489	No
ENSMUSG00000016256	Ctsz	0.261851	0.150566	-0.00549697	0.977485	-0.0503191	0.796011	0.10799	0.553284	No
ENSMUSG00000016257	Prelid3b	-0.0156137	0.918186	-0.0108231	0.946503	0.0185427	0.908229	0.385834	0.0100328	No
ENSMUSG00000016262	Sertad4	-0.368845	0.845092	-4.44951	0.0511745	0.145224	0.941885	-1.06159	0.578655	No
ENSMUSG00000016308	Ube2a	0.034509	0.842021	0.137437	0.453429	0.262163	0.150805	0.0400018	0.816529	No
ENSMUSG00000016319	Slc25a5	-0.0596413	0.690993	0.206354	0.195843	0.294753	0.0643009	0.161626	0.279558	No
ENSMUSG00000016344	Ppdpf	-0.596406	0.0477214	-0.232475	0.462365	0.129428	0.679175	-0.142329	0.63034	No
ENSMUSG00000016346	Kcnq2	0.202731	0.701427	-0.2915	0.609186	0.0682991	0.903286	-0.472718	0.379682	No
ENSMUSG00000016382	Pls3	0.774961	0.144091	1.08886	0.0510266	0.393726	0.487153	1.06404	0.0429373	No
ENSMUSG00000016386	Mpped2	1.06679	0.050973	1.35798	0.0177784	1.41285	0.0134265	0.374936	0.500112	No
ENSMUSG00000016409	Nkap	-0.20798	0.407266	0.315019	0.229685	0.855069	0.000963328	0.537502	0.0282868	No
ENSMUSG00000016427	Ndufa1	-0.00530661	0.971135	-0.0844821	0.588014	0.420852	0.00607249	0.137319	0.344761	No
ENSMUSG00000016477	E2f3	0.218955	0.28921	0.0469495	0.831085	-0.296299	0.183741	0.098916	0.631664	No
ENSMUSG00000016481	Cr1l	0.044669	0.87447	0.571539	0.0495689	0.782883	0.00658755	0.797924	0.00338515	No
ENSMUSG00000016487	Ppfibp1	-0.322299	0.166497	-0.569465	0.0224761	-0.255017	0.301166	-0.308512	0.183312	No
ENSMUSG00000016494	Cd34	0.480187	0.72087	-0.900696	0.54782	0.0151471	0.991613	0.430062	0.748418	No
ENSMUSG00000016495	Plgrkt	-0.437211	0.335894	0.034847	0.941098	-0.953685	0.0534826	-0.5915	0.192989	No
ENSMUSG00000016503	Gtf3a	0.0209077	0.88942	-0.0759407	0.635293	-0.0471632	0.767742	-0.0283903	0.84984	No
ENSMUSG00000016510	Mtif3	0.288392	0.255344	-0.0938818	0.729955	-0.000226182	0.999333	0.00194435	0.993902	No
ENSMUSG00000016520	Lnx2	-0.343773	0.298493	0.177724	0.605528	0.284468	0.406126	-0.00931405	0.977127	No
ENSMUSG00000016526	Dyrk3	-0.199046	0.375743	0.593912	0.0100001	0.409524	0.07682	0.498661	0.021905	No
ENSMUSG00000016528	Mapkapk2	-0.187575	0.415302	-0.584787	0.0187488	-0.460238	0.0616585	-0.578654	0.0129814	No
ENSMUSG00000016534	Lamp2	-0.0299296	0.866995	-0.441121	0.0223723	0.051522	0.783788	-0.522453	0.00406592	No
ENSMUSG00000016541	Atxn10	-0.175734	0.0739785	-0.287624	0.00610333	-0.455615	1.47685e-05	-0.208248	0.0337432	No
ENSMUSG00000016552	Foxred2	0.912418	0.0445838	-0.432596	0.392515	-0.00785585	0.987315	-0.593285	0.214794	Upregulated
ENSMUSG00000016554	Eif3d	0.0266365	0.753105	-0.0484245	0.591801	0.116133	0.197038	0.0510762	0.545437	No
ENSMUSG00000016559	H3f3b	0.0114983	0.919831	-0.123551	0.311178	-0.0926579	0.447075	-0.203682	0.0747967	No
ENSMUSG00000016619	Nup50	0.0921866	0.387791	0.0508868	0.654205	-0.146417	0.198779	-0.133089	0.213157	No
ENSMUSG00000016624	Phf21b	1.25617	0.038933	0.938527	0.147641	0.249292	0.705491	0.400925	0.516801	Upregulated
ENSMUSG00000016626	Nlrp14	-1.80943	0.0271227	-1.20016	0.156267	-1.25766	0.137276	-1.16504	0.140357	No
ENSMUSG00000016637	Ift27	-0.140156	0.677416	-0.24025	0.502533	-0.387613	0.281341	0.0381389	0.908648	No
ENSMUSG00000016664	Pacsin2	0.174144	0.543199	0.149076	0.623633	0.358301	0.234352	0.181332	0.524621	No
ENSMUSG00000016757	Ttll12	0.0197372	0.908269	-0.54246	0.00339433	-0.411831	0.025145	-0.411917	0.0170463	No
ENSMUSG00000016758	Bik	-1.29388	0.170254	-0.871388	0.374654	-0.866368	0.376016	-0.456607	0.613797	No
ENSMUSG00000016831	Tox4	-0.173167	0.443829	-0.12713	0.596449	-0.126922	0.596469	-0.0529064	0.813818	No
ENSMUSG00000016833	Mrps18c	-0.0262963	0.878173	0.0259747	0.886373	0.330533	0.0663382	0.212292	0.211015	No
ENSMUSG00000016918	Sulf1	-0.135799	0.702893	0.0506152	0.893082	-0.530165	0.165255	-0.456816	0.201604	No
ENSMUSG00000016921	Srsf6	-0.164383	0.108979	0.0797944	0.461621	-0.0368063	0.734479	-0.0618174	0.54422	No
ENSMUSG00000016933	Plcg1	-0.151162	0.456676	-0.396729	0.0678025	-0.81256	0.000202799	-0.649384	0.00147517	No
ENSMUSG00000016940	Kctd2	0.0911299	0.673997	-0.148861	0.520371	-0.405466	0.0815158	-0.236858	0.276115	No
ENSMUSG00000016946	Kctd5	0.55973	0.0605113	0.15574	0.625922	0.799228	0.0112081	0.390101	0.190936	No
ENSMUSG00000016984	Etaa1	-0.240359	0.25645	0.10736	0.628555	-0.00618826	0.977789	0.249287	0.229631	No
ENSMUSG00000017009	Sdc4	-0.318067	0.166457	-0.130353	0.591631	-0.385478	0.114583	-0.473236	0.0395324	No
ENSMUSG00000017057	Il13ra1	0.856524	0.484745	-4.31449	0.0122991	1.53585	0.231147	-0.389963	0.758487	No
ENSMUSG00000017119	Nbr1	-0.000849953	0.997059	-0.0837922	0.732605	0.241476	0.318981	0.223777	0.326426	No
ENSMUSG00000017132	Cyth1	-0.386337	0.759667	0.429517	0.738245	0.853525	0.500145	-0.425186	0.734726	No
ENSMUSG00000017144	Rnd3	-0.0570925	0.883272	0.0146574	0.971508	-0.396579	0.341541	0.349885	0.358506	No
ENSMUSG00000017146	Brca1	-0.301892	0.119779	-0.101102	0.619986	-0.145162	0.476141	0.0507706	0.789652	No
ENSMUSG00000017176	Nt5c3b	0.167716	0.541895	-0.128094	0.66383	0.455187	0.112453	0.424852	0.116634	No
ENSMUSG00000017188	Coa3	0.257492	0.0578597	0.335514	0.01921	0.388859	0.00644729	0.368744	0.00614514	No
ENSMUSG00000017204	Gsdma	-0.104793	0.941124	0.323098	0.827652	0.29658	0.841442	0.0487344	0.97232	No
ENSMUSG00000017210	Med24	0.196887	0.558536	-0.122108	0.734806	0.210132	0.55585	0.272939	0.414936	No
ENSMUSG00000017221	Psmd3	0.171315	0.0264579	-0.191631	0.0205495	-0.264106	0.00141563	-0.255144	0.0010152	No
ENSMUSG00000017264	Exosc10	-0.0466618	0.769739	0.205372	0.220726	0.273297	0.101911	0.341259	0.0296441	No
ENSMUSG00000017286	Glod4	-0.31741	0.196833	-0.298298	0.253253	-0.326152	0.211102	-0.438863	0.0740563	No
ENSMUSG00000017288	Vps53	-0.346696	0.183641	-0.0486785	0.858804	-0.109867	0.688018	-0.107461	0.676042	No
ENSMUSG00000017291	Taok1	0.00776456	0.954225	-0.0848096	0.556812	-0.338351	0.0193818	-0.0186161	0.890372	No
ENSMUSG00000017299	Dnttip1	0.151941	0.454566	-0.151695	0.486371	0.280985	0.186985	0.174675	0.386426	No
ENSMUSG00000017300	Tnnc2	0.176787	0.902674	1.32433	0.377529	-1.3654	0.404646	1.00441	0.478486	No
ENSMUSG00000017307	Acot8	0.340062	0.154644	0.00984092	0.969299	0.538713	0.0333509	0.228792	0.337928	No
ENSMUSG00000017314	Mpp2	0.55195	0.507703	0.408041	0.645433	-0.182556	0.839465	-0.75816	0.381943	No
ENSMUSG00000017376	Nlk	-0.160537	0.295392	-0.435353	0.00811696	-0.16697	0.304191	-0.1974	0.196524	No
ENSMUSG00000017386	Traf4	-0.368818	0.111297	-0.0782974	0.746768	-0.558372	0.0237412	-0.450685	0.0509353	No
ENSMUSG00000017390	Aldoc	0.518603	0.0189456	0.108598	0.646419	-0.626514	0.00922831	-0.581566	0.00987897	No
ENSMUSG00000017400	Stac2	0.332886	0.49609	-0.571582	0.286348	0.170667	0.742786	0.407966	0.401445	No
ENSMUSG00000017404	Rpl19	0.0595106	0.613551	0.291764	0.0196835	0.677971	5.1363e-08	0.444802	0.000144344	No
ENSMUSG00000017405	Nek8	0.637677	0.160313	-0.750737	0.136546	0.420929	0.384059	-0.179107	0.698192	No
ENSMUSG00000017417	Plxdc1	-0.097575	0.852181	-0.898311	0.117418	-0.474068	0.39876	-0.817282	0.12634	No
ENSMUSG00000017418	Arl5b	-0.458974	0.0266377	-0.639291	0.00390062	-0.761011	0.000620971	-0.5125	0.0128005	No
ENSMUSG00000017421	Zfp207	-0.1274	0.169124	0.150683	0.122231	0.28199	0.0036503	0.200125	0.0285391	No
ENSMUSG00000017428	Psmd11	0.11168	0.289982	0.0551564	0.6239	0.0553695	0.622231	0.0120147	0.909294	No
ENSMUSG00000017453	Pipox	-0.162289	0.614718	0.278109	0.412067	0.198708	0.557952	0.380148	0.231163	No
ENSMUSG00000017466	Timp2	-0.343982	0.634111	-1.37329	0.0836242	-0.763192	0.325325	-2.57083	0.00117092	No
ENSMUSG00000017478	Zc3h18	0.251402	0.0219989	0.322432	0.00563266	0.0946641	0.417962	0.365403	0.00081834	No
ENSMUSG00000017485	Top2b	0.0739344	0.685914	-0.16319	0.403805	-0.364282	0.0639005	-0.318761	0.0839901	No
ENSMUSG00000017491	Rarb	0.880521	0.698397	-2.2601	0.393135	0.148938	0.951378	1.00895	0.655948	No
ENSMUSG00000017493	Igfbp4	0.0331474	0.951466	-2.0868	0.000801626	-1.05499	0.0754153	-1.00762	0.0695287	Downregulated
ENSMUSG00000017499	Cdc6	-0.187188	0.285124	-0.29522	0.113846	-0.0649413	0.726086	-0.105834	0.543392	No
ENSMUSG00000017548	Suz12	-0.193422	0.105568	-0.448047	0.000459592	-0.521018	4.64103e-05	-0.637745	1.12738e-07	No
ENSMUSG00000017550	Atad5	-0.661493	0.00280357	-0.0607306	0.792254	-0.0929548	0.686599	0.184326	0.391255	No
ENSMUSG00000017561	Crlf3	0.00765978	0.967671	-6.61237e-05	0.999737	-0.0326098	0.870925	0.193472	0.302273	No
ENSMUSG00000017607	Tns4	-0.040793	0.989041	-1.85823	0.561856	-0.0714689	0.981897	-1.76604	0.554697	No
ENSMUSG00000017615	Tnfaip1	-0.338055	0.0907715	0.0208497	0.921234	0.0354583	0.866254	0.00742165	0.970053	No
ENSMUSG00000017631	Abr	-0.0572138	0.83088	-0.496585	0.085496	-0.124636	0.661186	-0.347349	0.196722	No
ENSMUSG00000017639	Rab11fip4	-0.220817	0.511401	-0.565533	0.11717	-0.747617	0.0390494	-0.474707	0.159086	No
ENSMUSG00000017652	Cd40	-0.95982	0.628221	-0.0964927	0.962726	-3.25129	0.16269	-2.60369	0.220917	No
ENSMUSG00000017664	Slc35c2	0.115355	0.621344	-0.230579	0.357471	-0.0452498	0.855519	-0.185798	0.428346	No
ENSMUSG00000017667	Zfp334	-2.09594	0.0148922	-0.00894627	0.991339	-0.50773	0.542862	0.0657693	0.932059	Downregulated
ENSMUSG00000017670	Elmo2	-0.306228	0.437689	-0.285776	0.495196	-0.701073	0.098173	-0.574693	0.146716	No
ENSMUSG00000017677	Wsb1	0.183874	0.441688	0.0524053	0.836865	0.0471183	0.852862	-0.0881516	0.713238	No
ENSMUSG00000017679	Ttpal	-0.43569	0.536769	0.115089	0.874836	-0.648701	0.389009	0.23447	0.731607	No
ENSMUSG00000017686	Rhot1	0.00398911	0.980591	0.209571	0.224327	-0.0707571	0.683918	-0.0357522	0.826705	No
ENSMUSG00000017697	Ada	-0.256104	0.513908	-1.07962	0.012584	0.202643	0.620856	-0.838884	0.0356818	No
ENSMUSG00000017707	Serinc3	-0.25437	0.166099	-0.0437995	0.82045	-0.0749606	0.697339	-0.475864	0.00979792	No
ENSMUSG00000017713	Tha1	-2.8902	0.577862	-1.24311	0.822177	-1.35591	0.806457	-0.178901	0.972186	No
ENSMUSG00000017715	Pgs1	-0.0736661	0.683737	-0.146759	0.445383	0.0675996	0.722832	-0.0481478	0.788873	No
ENSMUSG00000017716	Birc5	0.230636	0.0096752	0.113688	0.231899	-0.0532221	0.576285	-0.123401	0.167466	No
ENSMUSG00000017718	Afmid	-1.85156	0.118082	-2.06882	0.103948	-3.1351	0.0192489	-2.39997	0.0459302	No
ENSMUSG00000017721	Pigt	-0.800981	0.00951288	-0.336504	0.302174	-0.360825	0.268266	0.26983	0.373264	No
ENSMUSG00000017723	Wfdc2	0.0385449	0.856472	-1.81722	4.65925e-14	-0.961713	3.36088e-05	-1.85174	1.92291e-16	No
ENSMUSG00000017724	Etv4	-0.361672	0.0111472	-0.302546	0.045813	-0.330444	0.0290453	-0.307039	0.0304716	No
ENSMUSG00000017734	Dbndd2	-0.0197333	0.993272	-0.0215237	0.993135	2.14364	0.351055	3.81958	0.0731826	No
ENSMUSG00000017737	Mmp9	-0.21736	0.880377	-1.7695	0.281239	-1.51869	0.345901	-0.956115	0.515758	No
ENSMUSG00000017740	Slc12a5	0.0762333	0.971475	1.78092	0.418462	-3.22049	0.1926	-3.06485	0.180027	No
ENSMUSG00000017747	Ghdc	-0.867802	0.0122081	-0.925782	0.0119931	-0.513727	0.153383	-0.424594	0.207419	No
ENSMUSG00000017754	Pltp	0.173888	0.580716	-0.472047	0.166589	-0.524879	0.123874	-0.574659	0.0733179	No
ENSMUSG00000017756	Slc12a7	0.188993	0.2834	-0.51206	0.00739249	-0.808609	2.7903e-05	-0.765874	2.26192e-05	No
ENSMUSG00000017760	Ctsa	-0.113083	0.493082	-0.274003	0.119706	-0.149421	0.393584	0.00486236	0.976325	No
ENSMUSG00000017764	Zswim1	0.206853	0.28459	0.495696	0.0143264	-0.216999	0.296175	0.289309	0.13121	No
ENSMUSG00000017765	Slc12a4	0.441839	0.0289767	-0.169913	0.440251	-0.404373	0.0691863	0.24333	0.229991	No
ENSMUSG00000017774	Myo1c	0.136993	0.434842	0.197406	0.286947	-0.0485038	0.794948	0.155018	0.374076	No
ENSMUSG00000017776	Crk	0.143306	0.52016	-0.220912	0.356059	0.102585	0.663795	0.0726714	0.74368	No
ENSMUSG00000017778	Cox7c	0.171743	0.154605	0.371466	0.00391618	0.541311	2.59086e-05	0.327393	0.00660055	No
ENSMUSG00000017781	Pitpna	-0.164979	0.34627	-0.153823	0.407289	0.316138	0.0831325	0.206832	0.229647	No
ENSMUSG00000017801	Mlx	-0.0337468	0.867736	0.00277951	0.989654	-0.438161	0.0442991	0.14548	0.46761	No
ENSMUSG00000017802	Retreg3	-0.182856	0.679468	-0.245875	0.601612	0.0837771	0.857297	0.0955009	0.827233	No
ENSMUSG00000017830	Dhx58	0.485324	0.705323	0.823379	0.543283	-1.83561	0.223003	0.0392195	0.975782	No
ENSMUSG00000017831	Rab5a	0.922151	0.136016	0.792521	0.224868	1.06468	0.0980112	1.57472	0.00886245	No
ENSMUSG00000017837	Nkiras2	0.176832	0.444585	-0.121206	0.624584	-0.0873244	0.723574	-0.095284	0.681426	No
ENSMUSG00000017843	Ppp2r5c	-0.00907566	0.938133	0.182785	0.138754	-0.0506908	0.682791	0.213394	0.0653195	No
ENSMUSG00000017858	Ift52	-0.18326	0.417833	-0.666788	0.00638719	-0.426338	0.0776268	-0.163141	0.468427	No
ENSMUSG00000017861	Mybl2	-0.0657606	0.513387	-0.0906828	0.39577	-0.226077	0.0347245	-0.368597	0.000269295	No
ENSMUSG00000017868	Sgk2	-0.452974	0.482511	-0.326778	0.632948	0.21107	0.755017	0.0938236	0.8827	No
ENSMUSG00000017929	B4galt5	-0.277875	0.210264	-0.716452	0.00270645	-0.390392	0.0983373	-0.482011	0.0299753	No
ENSMUSG00000017943	Gdap1l1	-0.00995349	0.994178	0.271936	0.850897	-0.701059	0.633584	-1.51614	0.28314	No
ENSMUSG00000017950	Hnf4a	-1.07284	0.275924	-0.630907	0.539687	0.271689	0.786666	-0.669956	0.487139	No
ENSMUSG00000017969	Ptgis	-0.401216	0.241957	-0.385648	0.290741	-0.512122	0.161152	-0.99236	0.00417356	No
ENSMUSG00000017978	Cadps2	1.79649	0.249547	1.31285	0.429873	-1.37219	0.472201	0.763175	0.631071	No
ENSMUSG00000017999	Ddx27	-0.254645	0.0120605	0.0731982	0.494369	0.0889809	0.405415	0.136363	0.173958	No
ENSMUSG00000018001	Cyth3	0.106627	0.811078	0.0287647	0.951587	-0.029553	0.950252	0.272966	0.536221	No
ENSMUSG00000018012	Rac3	-0.841372	0.260139	0.947862	0.187248	0.261815	0.721654	0.0634203	0.92775	No
ENSMUSG00000018040	Rrp7a	0.324543	0.465451	0.674188	0.151237	0.418262	0.374769	0.417004	0.346178	No
ENSMUSG00000018042	Cyb5r3	0.00100401	0.994281	-0.259951	0.082731	-0.518023	0.000569396	-0.56596	5.9836e-05	No
ENSMUSG00000018068	Ints2	0.378902	0.0429062	0.361771	0.0674459	0.413528	0.0357552	0.171973	0.359179	No
ENSMUSG00000018076	Med13l	0.155684	0.128901	-0.205085	0.0621545	-0.303029	0.00590158	-0.188618	0.0670929	No
ENSMUSG00000018102	H2bc4	0.384955	0.565468	-0.501109	0.500401	0.44927	0.522715	0.92745	0.155872	No
ENSMUSG00000018143	Mafk	0.851275	0.206434	0.470391	0.513905	-0.504231	0.498209	-0.220022	0.750346	No
ENSMUSG00000018160	Med1	-0.393867	0.00406786	-0.202097	0.161415	0.180957	0.203341	0.0604499	0.652465	No
ENSMUSG00000018166	Erbb3	-0.457587	0.30245	-0.329332	0.483104	-0.550232	0.243668	-0.397568	0.367118	No
ENSMUSG00000018167	Stard3	0.147183	0.569957	0.357959	0.186433	0.336508	0.213415	0.329884	0.19638	No
ENSMUSG00000018169	Mfng	0.570106	0.272037	-0.115827	0.836711	-0.155728	0.781511	-1.0473	0.0571485	No
ENSMUSG00000018171	Vmp1	0.617711	0.00111109	-0.143014	0.486817	0.227957	0.260425	-0.102512	0.594675	Upregulated
ENSMUSG00000018189	Uchl5	-0.278502	0.080662	0.334785	0.0447998	0.25741	0.122986	0.0757745	0.630143	No
ENSMUSG00000018196	Glrx2	0.0265773	0.882333	0.152196	0.421363	0.102045	0.589633	0.312473	0.0773725	No
ENSMUSG00000018199	Ro60	-0.0115073	0.963362	-0.0982463	0.71208	-0.259024	0.332611	0.137061	0.580084	No
ENSMUSG00000018209	Stk4	-0.490731	0.000947989	0.0917185	0.55666	0.122489	0.431714	0.274845	0.0594879	No
ENSMUSG00000018217	Pmp22	2.59956	0.619672	4.03951	0.466345	0	1	1.62109	0.758546	No
ENSMUSG00000018238	Gdf9	3.78774	0.349076	5.22422	0.222317	0.876807	0.843057	0	1	No
ENSMUSG00000018239	Zcchc10	-0.332152	0.00453634	0.310422	0.0113449	0.172298	0.160513	0.359563	0.00175262	No
ENSMUSG00000018286	Psmb6	0.219449	0.00242196	0.0776709	0.3143	0.230024	0.00278587	0.210601	0.00353302	No
ENSMUSG00000018287	Spag7	-0.0479638	0.828434	0.544061	0.0208664	0.506272	0.0315423	0.618725	0.00499607	No
ENSMUSG00000018293	Pfn1	-0.108059	0.688177	0.293951	0.305414	0.221549	0.439863	-0.180598	0.502173	No
ENSMUSG00000018322	Tomm34	0.169424	0.36966	-0.175973	0.385239	-0.177451	0.380097	-0.0883055	0.641247	No
ENSMUSG00000018326	Ywhab	-0.153072	0.0867518	-0.207264	0.0294523	-0.140627	0.138474	-0.19983	0.0250208	No
ENSMUSG00000018334	Ksr1	0.338233	0.390686	0.505586	0.226061	-0.539723	0.20662	-0.00547513	0.988956	No
ENSMUSG00000018339	Gpx3	0.206933	0.525019	-0.00701784	0.983891	0.471861	0.167879	-0.0170356	0.958358	No
ENSMUSG00000018340	Anxa6	-0.43245	0.0169373	-0.265663	0.166508	-0.636338	0.00100035	0.00505213	0.977483	No
ENSMUSG00000018347	Zkscan6	0.192767	0.643545	0.146478	0.740752	0.275113	0.532346	-0.111309	0.79016	No
ENSMUSG00000018362	Kpna2	-0.193773	0.602287	-0.245477	0.534743	-0.194127	0.622197	-0.182733	0.621364	No
ENSMUSG00000018363	Smurf2	0.281977	0.296087	0.427048	0.133508	0.670651	0.0175242	0.0695727	0.796943	No
ENSMUSG00000018372	Cep95	0.164991	0.608089	0.237499	0.485083	0.0461412	0.892554	0.298648	0.349146	No
ENSMUSG00000018377	Vezf1	-0.270481	0.24297	-0.276831	0.260423	-0.425307	0.0847289	-0.468001	0.0436784	No
ENSMUSG00000018378	Cuedc1	0.315935	0.411255	-0.561906	0.180258	-0.662605	0.114623	-0.810476	0.0409445	No
ENSMUSG00000018379	Srsf1	-0.0708078	0.534393	0.0770224	0.524691	0.300997	0.0125728	0.104313	0.357656	No
ENSMUSG00000018381	Abi3	0.802136	0.51764	-0.929656	0.507806	0.499228	0.705601	0.0385687	0.975571	No
ENSMUSG00000018395	Kif3a	-0.0856428	0.717651	0.0670661	0.788282	0.158675	0.523145	0.370953	0.110547	No
ENSMUSG00000018398	Septin8	0.281689	0.267682	-0.100392	0.713129	-0.226397	0.408346	-0.302841	0.241391	No
ENSMUSG00000018401	Mtmr4	0.128784	0.508291	0.356225	0.0822739	-0.00550059	0.978788	0.232028	0.22979	No
ENSMUSG00000018405	Mrm1	-0.336165	0.176022	-0.569581	0.032413	-0.674453	0.0114785	-0.74181	0.00317716	No
ENSMUSG00000018411	Mapt	-0.540969	0.0163768	-0.533108	0.0259052	-0.712262	0.00304332	-0.613796	0.00630661	No
ENSMUSG00000018412	Kansl1	-0.421722	0.0653351	-0.17932	0.455282	-0.261277	0.276988	-0.0778917	0.728603	No
ENSMUSG00000018415	Gid4	0.258015	0.18157	0.0830373	0.686558	0.0936597	0.64807	-0.231831	0.236117	No
ENSMUSG00000018417	Myo1b	0.354844	0.125089	0.246407	0.316141	0.498172	0.0406307	0.262064	0.256394	No
ENSMUSG00000018425	Dhx40	0.041438	0.818671	-0.0238784	0.900992	-0.0367917	0.847693	-0.138726	0.443252	No
ENSMUSG00000018427	Ypel2	0.095259	0.849785	-1.4271	0.011935	-0.0240127	0.964208	-0.780741	0.128867	No
ENSMUSG00000018428	Akap1	-0.0864878	0.485336	-0.124311	0.34427	-0.13448	0.305122	-0.320983	0.00987398	No
ENSMUSG00000018433	Nol11	-0.314238	0.00395117	-0.357571	0.00205593	-0.539263	3.64184e-06	-0.343464	0.00157064	No
ENSMUSG00000018442	Derl2	0.560004	0.0101237	0.430965	0.0629856	0.20074	0.388361	0.410054	0.0596805	Upregulated
ENSMUSG00000018446	C1qbp	-0.116818	0.224303	-0.287769	0.00508608	-0.0902426	0.378414	-0.291163	0.00246062	No
ENSMUSG00000018449	Rpain	0.30767	0.225253	0.261648	0.331214	0.329488	0.21933	0.0770298	0.761965	No
ENSMUSG00000018451	6330403K07Rik	0.317248	0.861456	-1.60855	0.429272	-0.319016	0.870272	-1.40477	0.456038	No
ENSMUSG00000018470	Kcnab3	0.736828	0.217089	0.692293	0.273242	0.331869	0.603065	0.709641	0.232851	No
ENSMUSG00000018474	Chd3	-0.560396	0.00670631	-0.318285	0.141675	0.29704	0.159907	-0.171252	0.396351	No
ENSMUSG00000018476	Kdm6b	0.169052	0.537852	0.401203	0.163914	-0.316519	0.284418	-0.0503259	0.85484	No
ENSMUSG00000018481	Appbp2	-0.352667	0.0392723	0.0222919	0.901448	-0.216264	0.231645	-0.164376	0.332186	No
ENSMUSG00000018500	Adora2b	0.244038	0.754957	-1.08361	0.227875	0.888109	0.270905	-0.405987	0.612248	No
ENSMUSG00000018501	Ncor1	-0.193296	0.0383927	0.204687	0.0378418	0.0473551	0.63148	0.32846	0.000369357	No
ENSMUSG00000018507	Trpv2	-0.325797	0.680645	0.555554	0.493488	0.648594	0.422099	0.147695	0.848286	No
ENSMUSG00000018509	Cenpv	0.371652	0.0173473	0.0631065	0.705685	0.0313288	0.851172	0.0086991	0.955779	No
ENSMUSG00000018537	Pcgf2	0.0905851	0.477135	-0.518585	0.000171703	-0.775328	2.5152e-08	-0.243867	0.0569181	No
ENSMUSG00000018541	Cwc25	-0.123266	0.45685	0.0973166	0.575686	0.334388	0.0519977	0.339436	0.0362103	No
ENSMUSG00000018543	1700001P01Rik	-0.0281654	0.988099	-3.46571	0.130518	-0.465957	0.817946	-0.758216	0.691231	No
ENSMUSG00000018547	Pip4k2b	0.112277	0.470514	-0.0748988	0.651825	0.24357	0.137019	-0.114377	0.46342	No
ENSMUSG00000018548	Trim37	-0.0190043	0.893092	-0.216614	0.151633	-0.370324	0.0144317	-0.462959	0.0011379	No
ENSMUSG00000018554	Ybx2	0.270399	0.752455	-0.081299	0.929502	-0.628241	0.501638	-0.42929	0.622203	No
ENSMUSG00000018559	Ctdnep1	-0.0831963	0.660985	-0.13632	0.498733	-0.129594	0.519066	-0.381824	0.0453367	No
ENSMUSG00000018565	Elp5	0.0731303	0.605048	0.12886	0.389563	0.154883	0.299821	0.305498	0.0290307	No
ENSMUSG00000018566	Slc2a4	1.13695	0.181833	0.0933593	0.920118	-1.04961	0.29096	0.00254839	0.997684	No
ENSMUSG00000018567	Gabarap	-0.210078	0.215544	0.0847515	0.63531	0.00298618	0.986674	0.0365174	0.827728	No
ENSMUSG00000018569	Cldn7	0.323389	0.602506	-2.04315	0.00644093	-0.420249	0.5323	-0.979076	0.130393	No
ENSMUSG00000018570	2810408A11Rik	0.971961	0.178686	-0.77968	0.331795	0.274673	0.723469	0.451774	0.534298	No
ENSMUSG00000018572	Phf23	0.0253893	0.810864	0.111032	0.324115	-0.16655	0.140985	-0.0448699	0.671796	No
ENSMUSG00000018574	Acadvl	0.102673	0.674034	0.117564	0.648861	-0.25081	0.337702	-0.546721	0.0285921	No
ENSMUSG00000018583	G3bp1	0.103601	0.240058	0.207009	0.027315	0.299488	0.00137874	0.13396	0.127798	No
ENSMUSG00000018585	Atox1	0.053253	0.602823	0.115043	0.288359	0.102711	0.342438	0.187461	0.0647662	No
ENSMUSG00000018593	Sparc	-0.175323	0.105275	-0.0290197	0.801073	-0.259752	0.0244065	-0.218706	0.0430305	No
ENSMUSG00000018599	Mief2	-0.508604	0.145038	-0.0500982	0.890376	0.126214	0.72642	0.158819	0.639383	No
ENSMUSG00000018604	Tbx3	-0.351245	0.000960686	-0.458129	5.39079e-05	-0.278633	0.0134374	-0.327719	0.00196977	No
ENSMUSG00000018648	Dusp14	-0.187978	0.605086	0.267442	0.481158	-0.206844	0.590896	0.302467	0.395822	No
ENSMUSG00000018651	Tada2a	0.0719016	0.521847	0.00147455	0.990145	-0.0400665	0.736999	0.0599693	0.591748	No
ENSMUSG00000018654	Ikzf1	0.407822	0.830437	-3.63714	0.112567	1.16381	0.560435	0.145944	0.939049	No
ENSMUSG00000018659	Pnpo	0.0811868	0.707054	-0.285551	0.218509	-0.216892	0.347631	-0.137182	0.526256	No
ENSMUSG00000018661	Cog1	-0.178073	0.625973	0.109696	0.775623	-0.174127	0.652911	-0.241426	0.507591	No
ENSMUSG00000018666	Cbx1	0.0111871	0.880727	0.225793	0.00440793	-0.0789648	0.320592	0.0244284	0.742723	No
ENSMUSG00000018669	Cdk5rap3	0.082629	0.707312	-0.00464175	0.984206	0.00603596	0.979432	-0.0316514	0.88555	No
ENSMUSG00000018672	Copz2	1.91414	0.197107	1.86817	0.234862	0.614396	0.702085	-1.0365	0.522734	No
ENSMUSG00000018677	Slc25a39	-0.0433961	0.697423	-0.386368	0.00123315	-0.282318	0.0178835	-0.384271	0.000598247	No
ENSMUSG00000018678	Sp2	0.17409	0.298676	0.13484	0.44719	0.12145	0.492659	0.212502	0.201183	No
ENSMUSG00000018697	Aatf	-0.175258	0.520661	0.416533	0.143219	0.235824	0.408581	0.271513	0.311207	No
ENSMUSG00000018707	Dync1h1	0.147768	0.586768	-0.166367	0.56714	-0.0674797	0.81633	0.486339	0.0732097	No
ENSMUSG00000018727	Cpsf4l	-0.301643	0.253285	-0.313102	0.264845	-0.834263	0.00340697	-1.07249	6.91223e-05	No
ENSMUSG00000018733	Pex12	0.265762	0.563059	0.158369	0.74565	0.475797	0.323327	0.32089	0.48188	No
ENSMUSG00000018736	Ndel1	-0.0657752	0.779575	-0.225817	0.367715	-0.51295	0.042614	-0.457954	0.0534474	No
ENSMUSG00000018740	Slc25a35	1.13007	0.241094	1.31897	0.192735	0.875121	0.392251	0.774679	0.424255	No
ENSMUSG00000018750	Zbtb4	-1.30011	0.356783	0.604889	0.660872	-0.0637851	0.96371	0.00892131	0.994587	No
ENSMUSG00000018761	Mpdu1	0.131683	0.232832	0.223442	0.0566135	0.322445	0.00580902	0.607725	2.69678e-08	No
ENSMUSG00000018765	Fxr2	0.128129	0.357622	-0.347018	0.0207768	-0.359843	0.016311	-0.0745989	0.592754	No
ENSMUSG00000018770	Atp5g3	0.230918	0.000499488	0.121972	0.0849838	-0.00329833	0.96287	-0.0161425	0.807895	No
ENSMUSG00000018774	Cd68	-0.173482	0.628188	-0.0785209	0.835877	-0.535262	0.163748	-0.356069	0.320715	No
ENSMUSG00000018796	Acsl1	0.12181	0.546387	-0.00757128	0.971899	0.329175	0.120455	0.106956	0.594616	No
ENSMUSG00000018800	Abca5	-1.76491	0.095919	-2.30801	0.0461465	-1.05772	0.337504	-0.97234	0.345599	No
ENSMUSG00000018809	Smyd4	-0.673212	0.0297769	-0.626284	0.0564628	-0.339963	0.294335	-0.227994	0.452373	No
ENSMUSG00000018820	Zfyve27	-0.205924	0.68329	-0.4562	0.39849	0.0211314	0.968391	0.160773	0.74743	Downregulated
ENSMUSG00000018821	Avpi1	-0.0719394	0.660009	-0.255608	0.143386	-0.334262	0.0557615	-0.0327743	0.840561	No
ENSMUSG00000018822	Sfrp5	0.305512	0.817063	-2.05443	0.219737	0.227102	0.870942	1.17559	0.360237	No
ENSMUSG00000018841	Rad51d	-0.169125	0.614877	-0.40824	0.256528	-0.958298	0.00908068	-0.504291	0.135931	No
ENSMUSG00000018846	Pank3	-0.266562	0.117866	-0.576182	0.00166207	-0.537718	0.00318983	-0.682373	7.55605e-05	No
ENSMUSG00000018848	Rars	0.00876958	0.944831	-0.155369	0.250857	-0.104807	0.437634	-0.185054	0.144502	No
ENSMUSG00000018849	Wwc1	0.0765648	0.729157	-0.580259	0.0151911	-0.601615	0.0117258	-0.407908	0.0670646	No
ENSMUSG00000018858	Mrpl58	-0.0460624	0.726155	-0.0584814	0.674645	-0.043482	0.754185	0.0627396	0.62989	No
ENSMUSG00000018861	Fdxr	0.309308	0.425132	-0.197278	0.63592	-0.907002	0.0326509	-0.831127	0.0363082	No
ENSMUSG00000018865	Sult4a1	0.266429	0.166742	-0.398831	0.054853	-0.109178	0.596409	-0.395039	0.0422541	No
ENSMUSG00000018882	Mrpl45	0.0494579	0.618093	-0.0792715	0.453454	-0.0710694	0.500702	-0.116647	0.239803	No
ENSMUSG00000018893	Mb	-2.29405	0.241561	0.602073	0.743987	1.12246	0.537403	0.449391	0.79626	No
ENSMUSG00000018899	Irf1	0.19697	0.389052	-0.409561	0.0976964	-0.546471	0.0275424	-0.822572	0.000473262	No
ENSMUSG00000018906	P4ha2	0.755689	0.25903	-1.60258	0.0392673	-0.330709	0.649781	-2.27042	0.00292909	No
ENSMUSG00000018909	Arrb1	0.490061	0.488284	-1.23872	0.115631	-0.388867	0.610768	-1.07898	0.140036	No
ENSMUSG00000018919	Tm4sf5	0.281213	0.660999	-0.174053	0.800832	-0.438625	0.528102	-0.34692	0.594021	No
ENSMUSG00000018920	Cxcl16	-0.828471	0.431862	-6.30395	8.23697e-05	-1.27301	0.261656	-1.50983	0.158136	No
ENSMUSG00000018921	Pelp1	-0.323979	0.0185437	0.141327	0.331445	0.151307	0.29798	0.210328	0.122588	No
ENSMUSG00000018923	Med11	-0.471848	0.0764564	0.396967	0.145538	-0.022051	0.936313	0.244448	0.342359	No
ENSMUSG00000018931	Natd1	-0.24466	0.300476	-0.698362	0.00626544	-0.446228	0.0766322	0.102391	0.65988	No
ENSMUSG00000018932	Map2k3	-0.305408	0.0596028	-0.392513	0.0232516	-0.71297	4.11921e-05	-0.730159	7.46805e-06	No
ENSMUSG00000018965	Ywhah	-0.289269	0.042281	-0.0608458	0.687444	-0.218348	0.149357	0.00794935	0.955207	No
ENSMUSG00000018974	Sart3	0.0707601	0.536184	-0.00466598	0.969388	0.120254	0.319662	0.15154	0.182088	No
ENSMUSG00000018983	E2f2	0.138425	0.467513	0.365393	0.0675153	-0.197109	0.333892	-0.127141	0.506562	No
ENSMUSG00000018995	Nars2	0.0350608	0.951756	0.13124	0.830328	0.0811626	0.89453	-0.118747	0.837641	No
ENSMUSG00000018999	Slc35b4	-0.166045	0.605044	0.426864	0.197675	0.191236	0.566293	0.284993	0.362825	No
ENSMUSG00000019027	Dnah1	-0.553886	0.914269	0.439565	0.935898	-3.23847	0.560489	-0.867724	0.866234	No
ENSMUSG00000019039	Dalrd3	0.167876	0.52077	-0.0300537	0.914234	0.528742	0.0543832	0.174935	0.50168	No
ENSMUSG00000019054	Fis1	0.151494	0.424551	0.329566	0.100296	0.143615	0.475195	0.273364	0.146926	No
ENSMUSG00000019055	Plod1	0.194945	0.474693	-0.27436	0.350745	-0.261735	0.371876	0.24282	0.370428	No
ENSMUSG00000019066	Rab3d	-0.777583	0.0969548	0.478655	0.305291	0.115393	0.806803	-0.702352	0.12831	No
ENSMUSG00000019080	Mfsd3	-0.0628141	0.91265	0.508614	0.394081	0.66308	0.264121	0.322127	0.567442	No
ENSMUSG00000019082	Slc25a22	-0.464915	0.350746	0.205385	0.691098	-0.331689	0.527239	-0.397752	0.420738	No
ENSMUSG00000019087	Atp6ap1	0.20126	0.205831	0.0862556	0.611195	-0.191235	0.261435	0.303912	0.0552235	No
ENSMUSG00000019088	Dnase1l1	-0.291953	0.789464	3.72382e-05	0.999974	0.116619	0.918632	0.27757	0.795129	No
ENSMUSG00000019102	Aldh3a1	0.471859	0.702746	-2.16812	0.177041	0.661374	0.610216	0.443943	0.718477	No
ENSMUSG00000019124	Scrn1	0.416997	0.308556	-0.297306	0.505022	-0.287868	0.517173	0.153972	0.707931	No
ENSMUSG00000019132	BC005537	-0.116475	0.456015	-0.0661016	0.689354	0.108889	0.50687	0.00120984	0.993765	No
ENSMUSG00000019139	Isyna1	-0.395577	0.0827921	-0.303092	0.21311	0.10791	0.65697	0.0860365	0.705233	No
ENSMUSG00000019143	Hars2	0.0195206	0.95397	0.237039	0.505187	0.331596	0.348952	0.234134	0.483529	No
ENSMUSG00000019158	Tmem160	0.536269	4.79922e-07	0.0656252	0.565622	-0.0455191	0.690545	0.0766762	0.473849	No
ENSMUSG00000019173	Rab5c	0.0366998	0.753841	-0.0870289	0.485443	-0.0328663	0.791625	-0.177112	0.130758	No
ENSMUSG00000019179	Mdh2	-0.0958245	0.252488	-0.398296	8.84969e-06	-0.526783	4.33523e-09	-0.456518	5.45083e-08	No
ENSMUSG00000019188	H13	-0.0512879	0.786858	0.0206184	0.918153	-0.211556	0.294561	-0.34619	0.069409	No
ENSMUSG00000019189	Rnf145	0.473843	0.0240481	-0.127471	0.573847	-0.127311	0.573506	-0.103396	0.626432	No
ENSMUSG00000019194	Scn1b	-0.425055	0.455355	-0.588463	0.333376	-0.915199	0.138292	0.245224	0.65695	No
ENSMUSG00000019210	Atp6v1e1	-0.311673	0.0271483	-0.160582	0.282853	-0.269816	0.071449	-0.319577	0.0230116	No
ENSMUSG00000019214	Chtf18	0.27146	0.104405	0.744655	2.15669e-05	0.525936	0.00278723	0.519262	0.00170632	No
ENSMUSG00000019235	Rps6kl1	0.0871614	0.864281	-0.0116748	0.982831	-0.191469	0.725214	-0.107705	0.832941	No
ENSMUSG00000019254	Ppp1r12c	0.198828	0.312719	0.0525502	0.802211	-0.274918	0.194269	-0.0718235	0.716353	No
ENSMUSG00000019256	Ahr	0.658054	0.490348	0.617623	0.541289	0.0632079	0.950943	0.698983	0.461546	No
ENSMUSG00000019261	Map1s	0.0252961	0.887632	0.213547	0.260558	-0.0996934	0.601112	0.288237	0.104883	No
ENSMUSG00000019295	Tmem129	-0.567738	0.409047	-0.678925	0.354512	-0.285553	0.691175	-0.573452	0.401259	No
ENSMUSG00000019297	Nop9	0.0442377	0.771637	0.12771	0.42868	0.364787	0.0227214	0.16624	0.271815	No
ENSMUSG00000019302	Atp6v0a1	-0.485967	0.0260445	-0.543305	0.0194301	-1.20781	4.07319e-07	-0.590691	0.00673766	No
ENSMUSG00000019303	Psmc3ip	-0.113827	0.730162	-0.3098	0.379634	0.300524	0.385523	-0.176824	0.591146	No
ENSMUSG00000019312	Grb7	0.410303	0.0948964	-0.511867	0.0559566	-0.895493	0.000965807	-0.908857	0.000358326	No
ENSMUSG00000019320	Noxo1	1.00952	0.176787	-0.500588	0.552017	0.134823	0.868036	-1.83332	0.0378155	No
ENSMUSG00000019326	Aoc3	0.261489	0.829068	-0.598972	0.649425	-1.64164	0.234599	-2.28012	0.092094	No
ENSMUSG00000019338	Zfp687	0.627302	0.0127928	0.15052	0.578756	0.927133	0.000437394	0.585569	0.0197123	No
ENSMUSG00000019362	D8Ertd738e	0.179406	0.0951173	0.241415	0.0342316	0.505692	8.01028e-06	0.402401	0.000161069	No
ENSMUSG00000019368	Sec14l4	-1.2837	0.276076	-1.35017	0.282778	0.198033	0.868135	-0.250104	0.82488	No
ENSMUSG00000019370	Calm3	0.269099	0.00221714	0.281357	0.00258553	0.0940572	0.315231	0.238858	0.00646445	No
ENSMUSG00000019373	Cops3	-0.147767	0.366609	-0.0616953	0.722733	0.0792845	0.64722	-0.218032	0.182082	No
ENSMUSG00000019428	Fkbp8	0.278164	0.0258249	0.382902	0.00377768	0.489143	0.000205031	0.511765	3.56799e-05	No
ENSMUSG00000019432	Ddx39b	-0.155873	0.0970687	-0.151114	0.130917	-0.305176	0.00232114	-0.278293	0.00303722	No
ENSMUSG00000019433	Gipc1	0.44647	0.0273694	0.66844	0.00174289	0.648505	0.00236294	0.180101	0.374899	No
ENSMUSG00000019437	Tlcd1	-0.128278	0.58502	0.45547	0.0606561	0.572827	0.0176525	0.45715	0.0453299	No
ENSMUSG00000019461	Plscr3	-0.395439	0.350014	-0.076919	0.862263	-1.48538	0.0018092	-1.10894	0.0108135	No
ENSMUSG00000019467	Arhgef25	0.0237429	0.930267	-0.134877	0.641079	-0.992967	0.000938854	-0.490626	0.0743359	No
ENSMUSG00000019470	Xab2	0.279163	0.0770704	0.217393	0.194872	0.69862	2.39252e-05	0.514339	0.00100017	No
ENSMUSG00000019471	Cdc37	-0.131707	0.152005	-0.153882	0.115789	-0.332921	0.000690404	-0.245003	0.00765039	No
ENSMUSG00000019478	Rab4a	-0.172314	0.376322	0.358976	0.0787281	0.183364	0.370319	0.180007	0.349253	No
ENSMUSG00000019487	Trip10	0.0737214	0.855158	-0.0266013	0.950809	-0.171367	0.691269	-0.394963	0.329491	No
ENSMUSG00000019494	Cops6	-0.117739	0.296817	0.140716	0.235942	-0.121345	0.309771	-0.0617847	0.581489	No
ENSMUSG00000019505	Ubb	-0.0994247	0.51412	0.0769699	0.63312	0.316571	0.0481797	-0.00321447	0.983069	No
ENSMUSG00000019518	Ap4m1	0.599921	0.0251023	0.712239	0.0112397	0.349695	0.219165	0.734496	0.00556316	No
ENSMUSG00000019528	Gyg	0.571522	0.260749	0.268596	0.620937	0.453439	0.400414	0.345064	0.497965	No
ENSMUSG00000019539	Rcn3	0.486301	0.0880096	1.31758	8.94915e-06	0.19019	0.531702	0.753946	0.00753705	No
ENSMUSG00000019558	Slc6a8	-0.0572575	0.772568	-0.301785	0.15463	-0.0940866	0.653949	0.102655	0.600732	No
ENSMUSG00000019564	Arid3a	-0.0637615	0.827104	0.524	0.0855478	-0.307805	0.32333	0.361043	0.208878	No
ENSMUSG00000019578	Ubxn6	0.808891	0.000150034	0.237211	0.301205	0.455816	0.045326	0.218492	0.310778	Upregulated
ENSMUSG00000019579	Mydgf	-0.0339766	0.855004	0.0999014	0.610805	0.0838515	0.6688	0.0536226	0.771337	No
ENSMUSG00000019590	Cyb561	0.0298122	0.941045	0.0288459	0.946152	0.227863	0.59037	-0.358228	0.378611	No
ENSMUSG00000019659	Ccdc12	0.0652834	0.769579	0.0364279	0.877808	0.0287874	0.903161	-0.412974	0.0662987	No
ENSMUSG00000019689	Fmc1	0.687211	1.85917e-05	0.0551476	0.74912	-0.45517	0.0089278	-0.307102	0.0591194	No
ENSMUSG00000019699	Akt3	-0.826022	0.0586743	-0.195519	0.667553	-0.0284833	0.949832	-0.796697	0.0664055	Downregulated
ENSMUSG00000019710	Mrpl24	0.359815	0.000637353	0.257918	0.0211044	0.372795	0.000792914	0.0846037	0.424103	No
ENSMUSG00000019715	Gle1	-0.217273	0.200379	-0.0444722	0.803631	0.186298	0.293195	0.0111385	0.946987	No
ENSMUSG00000019718	L3hypdh	0.55271	0.312361	0.00828985	0.988809	-0.655187	0.283797	0.336344	0.539566	No
ENSMUSG00000019726	Lyst	0.790164	0.125846	0.921855	0.0902622	0.373898	0.498097	0.788278	0.125277	No
ENSMUSG00000019731	Slc35e1	0.199886	0.379743	0.371921	0.121367	0.488229	0.0410646	0.486416	0.0305791	No
ENSMUSG00000019732	Calr3	3.59904	0.113665	3.18634	0.186234	4.56502	0.0527178	0.792004	0.74524	No
ENSMUSG00000019734	Tmc4	-0.770012	0.307504	-0.405897	0.608106	0.289005	0.709851	0.160153	0.826681	No
ENSMUSG00000019737	Syne4	0.223263	0.36908	-0.0193049	0.94206	-0.454967	0.0919591	0.363771	0.139743	No
ENSMUSG00000019738	Polr2i	-0.100202	0.357923	-0.0849697	0.46398	-0.0277618	0.810538	-0.0644449	0.553121	No
ENSMUSG00000019761	Krt10	0.982027	0.0937333	0.182301	0.774261	0.43678	0.486889	0.36606	0.537509	No
ENSMUSG00000019763	Rmnd1	-1.01922	0.0320084	0.0126678	0.978895	-0.248658	0.606268	-0.112803	0.802651	No
ENSMUSG00000019773	Fbxo5	0.0443347	0.702967	0.019436	0.874878	0.0982518	0.424023	-0.0118185	0.918796	No
ENSMUSG00000019774	Mtrf1l	0.0344189	0.94923	0.217125	0.701311	0.24891	0.658833	0.667874	0.202554	No
ENSMUSG00000019777	Hdac2	-0.014447	0.9103	0.123125	0.363309	0.1912	0.156471	0.181557	0.152598	No
ENSMUSG00000019782	Rwdd1	0.104952	0.573654	0.126297	0.522781	0.238266	0.225511	-0.0793775	0.670738	No
ENSMUSG00000019785	Clvs2	0.655154	0.776457	1.48354	0.525121	3.60588	0.103943	2.61527	0.222521	No
ENSMUSG00000019790	Stxbp5	1.68583	0.0982933	1.3999	0.196495	0.151326	0.892434	0.195457	0.852688	No
ENSMUSG00000019791	Hint3	-0.226113	0.644474	1.05437	0.029194	0.836398	0.0853474	0.544928	0.241826	No
ENSMUSG00000019792	Trmt11	-0.551449	0.094406	-0.189013	0.582586	-0.140242	0.682128	-0.176888	0.583261	No
ENSMUSG00000019794	Katna1	-0.118939	0.577316	0.0392454	0.862293	-0.262608	0.248194	-0.0590783	0.78097	No
ENSMUSG00000019795	Pcmt1	0.518529	0.00185766	0.390392	0.0276015	0.265893	0.134185	0.271267	0.104363	No
ENSMUSG00000019796	Lrp11	-0.0205102	0.95354	-0.621153	0.103882	-0.408567	0.279388	-0.134386	0.702317	No
ENSMUSG00000019797	Mtres1	0.0457159	0.83494	-0.0221034	0.924467	0.302191	0.189507	0.411691	0.0568012	No
ENSMUSG00000019802	Sec63	0.303079	0.153925	0.15742	0.487127	0.155543	0.491702	0.315611	0.136233	No
ENSMUSG00000019804	Snx3	-0.0246064	0.841372	-0.14877	0.256824	-0.283788	0.0307463	-0.397867	0.00126464	No
ENSMUSG00000019806	Aig1	0.667427	0.240161	0.0955553	0.875684	0.650325	0.280987	0.161924	0.777141	No
ENSMUSG00000019808	Adat2	-0.240292	0.208346	0.318477	0.110624	0.457207	0.0214217	0.317421	0.0902634	No
ENSMUSG00000019809	Pex3	-0.260646	0.293161	0.243642	0.342347	0.22815	0.373063	0.00399886	0.986889	No
ENSMUSG00000019810	Fuca2	-0.350734	0.525912	-0.539499	0.361529	-0.393944	0.501776	-0.112089	0.837326	No
ENSMUSG00000019813	Cep57l1	-0.0398117	0.864618	0.22019	0.368887	0.190113	0.437349	0.217663	0.344429	No
ENSMUSG00000019814	Ltv1	-0.165096	0.215326	0.121698	0.382411	0.46062	0.000801988	0.313167	0.0160498	No
ENSMUSG00000019817	Plagl1	-0.00426403	0.981249	0.750356	6.22383e-05	0.616674	0.0010206	1.07683	7.86053e-10	No
ENSMUSG00000019818	Cd164	-0.428542	0.0138662	-0.037649	0.837315	-0.334349	0.0697807	-0.0375025	0.827266	No
ENSMUSG00000019820	Utrn	-0.30415	0.172181	0.277328	0.226218	-0.0789491	0.733735	-0.024886	0.909161	No
ENSMUSG00000019822	Smpd2	0.253993	0.198174	0.264692	0.20537	0.442454	0.0329766	0.254065	0.195901	No
ENSMUSG00000019823	Mical1	0.0591049	0.745369	0.346588	0.0681736	-0.267997	0.169184	0.339578	0.0575901	No
ENSMUSG00000019826	Zbtb24	0.053588	0.812542	0.263274	0.267125	0.380495	0.1066	0.530456	0.016494	No
ENSMUSG00000019831	Wasf1	0.0411955	0.877218	-0.281272	0.325512	0.114483	0.684288	0.0213117	0.936029	No
ENSMUSG00000019832	Rab32	0.26766	0.888062	-1.4274	0.514285	-2.38151	0.293197	1.07219	0.565234	No
ENSMUSG00000019837	Gtf3c6	-0.162051	0.324692	0.354258	0.0410726	0.197182	0.256227	0.321677	0.0480051	No
ENSMUSG00000019838	Slc16a10	1.4622	0.0821875	0.496032	0.586388	0.173749	0.850296	-0.652498	0.470325	Upregulated
ENSMUSG00000019841	Rev3l	-0.168538	0.623142	-0.0215308	0.952628	-0.0346707	0.923678	-0.105914	0.755924	No
ENSMUSG00000019842	Traf3ip2	-0.322182	0.378969	-0.243794	0.527946	0.23943	0.526353	0.382532	0.280359	No
ENSMUSG00000019843	Fyn	0.0492316	0.882388	-0.0221851	0.949977	-0.182316	0.607444	-0.416648	0.215949	No
ENSMUSG00000019845	Tube1	-0.0290797	0.950819	0.372446	0.452834	-0.0934374	0.852003	0.173324	0.710805	No
ENSMUSG00000019848	Popdc3	1.56963	0.261982	-1.03616	0.522682	1.04392	0.484613	-0.612824	0.678757	No
ENSMUSG00000019849	Prep	0.0113682	0.953084	0.282686	0.163668	0.210273	0.300309	0.386544	0.0420454	No
ENSMUSG00000019851	Perp	0.574525	0.217807	-0.995198	0.0573597	-0.561665	0.271828	-0.108308	0.818693	No
ENSMUSG00000019852	Arfgef3	0.357942	0.637306	-0.905723	0.281091	0.283122	0.725584	0.172119	0.820771	No
ENSMUSG00000019853	Hebp2	0.813075	0.167534	-0.19833	0.758773	-0.113682	0.859358	0.778706	0.184972	No
ENSMUSG00000019854	Reps1	-0.152942	0.475576	-0.00347939	0.987669	-0.248579	0.273696	-0.439111	0.0419238	No
ENSMUSG00000019856	Fam184a	0.81322	0.510696	0.15934	0.904565	-0.429016	0.749934	-1.8222	0.174234	No
ENSMUSG00000019857	Asf1a	0.270189	0.0683526	0.0833959	0.597794	0.167848	0.286085	0.201407	0.173214	No
ENSMUSG00000019861	Gopc	0.361579	0.30572	0.320014	0.393169	-0.00381407	0.991943	-0.0834646	0.814672	No
ENSMUSG00000019863	Qrsl1	0.0627237	0.774056	-0.0684099	0.768527	-0.091004	0.694865	0.0867273	0.689255	No
ENSMUSG00000019864	Rtn4ip1	0.143184	0.672947	0.186391	0.603547	0.37948	0.286632	0.686292	0.0392015	No
ENSMUSG00000019868	Vta1	-0.273975	0.345459	0.432419	0.150974	0.347704	0.248444	0.172654	0.54424	No
ENSMUSG00000019873	Reep3	0.0314695	0.917859	0.126423	0.695424	0.534175	0.0942645	0.347074	0.249571	No
ENSMUSG00000019877	Serinc1	0.0350221	0.882374	0.181887	0.463994	0.569018	0.019725	0.144206	0.537625	No
ENSMUSG00000019878	Hsf2	-0.0921987	0.609453	0.0724637	0.704448	-0.357927	0.0634753	-0.22256	0.217242	No
ENSMUSG00000019883	Echdc1	0.364607	0.469738	-0.469787	0.395671	-0.562607	0.309824	-0.796445	0.131047	No
ENSMUSG00000019888	Mgat4c	0.143099	0.9243	2.26518	0.121493	0.266295	0.864902	1.23678	0.38459	No
ENSMUSG00000019889	Ptprk	0.00113505	0.995558	0.284088	0.182852	0.115279	0.590325	0.581319	0.00344084	No
ENSMUSG00000019891	Dcbld1	-0.105548	0.586636	0.438303	0.0290348	0.169233	0.402868	0.270989	0.153689	No
ENSMUSG00000019894	Slc6a15	-0.228632	0.612907	0.52429	0.252256	0.806273	0.0744118	0.600096	0.163309	No
ENSMUSG00000019897	Ccdc59	-0.136585	0.228915	0.178477	0.133424	0.0737331	0.535822	0.231136	0.038209	No
ENSMUSG00000019907	Ppp1r12a	-0.122631	0.324323	0.269133	0.0399704	0.236584	0.070798	0.401151	0.00107021	No
ENSMUSG00000019916	P4ha1	0.717765	0.0114795	-0.399715	0.202186	-0.656221	0.0382731	-1.17023	0.000140831	No
ENSMUSG00000019917	Septin10	-0.156414	0.495942	-0.0930202	0.702684	0.00688001	0.977387	-0.53255	0.0212681	No
ENSMUSG00000019920	Lims1	-0.257211	0.365224	-0.34873	0.248881	-0.345892	0.251559	-0.338024	0.232857	No
ENSMUSG00000019923	Zwint	-0.19901	0.130722	0.491865	0.000293542	0.105399	0.442727	0.0820254	0.52614	No
ENSMUSG00000019927	Ube2d1	0.107674	0.706589	-0.139591	0.648131	-0.339036	0.270262	-0.579158	0.0473021	No
ENSMUSG00000019942	Cdk1	0.103172	0.321403	-0.105059	0.344684	-0.292377	0.00865783	-0.548711	1.63085e-07	No
ENSMUSG00000019943	Atp2b1	-0.218576	0.141556	-0.02007	0.89855	0.138751	0.375996	0.0759498	0.606079	No
ENSMUSG00000019944	Rhobtb1	-1.27682	0.0788627	-4.01831	3.99502e-05	-1.86834	0.0182032	-3.08415	0.000127497	No
ENSMUSG00000019947	Arid5b	-0.425307	0.00231999	0.114402	0.433382	0.513547	0.000383944	0.574332	2.33705e-05	No
ENSMUSG00000019948	Actr6	0.0904228	0.72391	-0.113722	0.677393	-0.071887	0.79188	-0.269647	0.295278	No
ENSMUSG00000019951	Uhrf1bp1l	0.112665	0.594143	-0.175271	0.438847	-0.0125485	0.955477	0.213335	0.309706	No
ENSMUSG00000019952	Poc1b	-0.045849	0.861764	-0.165469	0.554989	-0.678381	0.0178309	-0.470903	0.077013	No
ENSMUSG00000019960	Dusp6	-0.681909	0.00573011	0.0118156	0.962997	-0.371659	0.14904	-0.103529	0.665936	Downregulated
ENSMUSG00000019961	Tmpo	0.0483373	0.619394	-0.037543	0.716885	-0.147416	0.155095	-0.171184	0.0791757	No
ENSMUSG00000019966	Kitl	-2.4413	0.260003	2.10831	0.30419	-0.00164328	0.99938	0.182731	0.926373	No
ENSMUSG00000019969	Psen1	-0.351604	0.204689	-0.911337	0.00237758	-0.35326	0.230197	-0.366595	0.184549	No
ENSMUSG00000019970	Sgk1	-0.48954	0.000130776	0.0847956	0.524464	0.215753	0.103569	0.43546	0.000445145	No
ENSMUSG00000019971	Cep290	-0.015281	0.963039	-0.262133	0.457566	0.176846	0.610056	0.136741	0.675435	No
ENSMUSG00000019975	Ikbip	-0.0690505	0.800964	0.0262617	0.927392	0.123006	0.667256	0.386644	0.147696	No
ENSMUSG00000019977	Hbs1l	0.0125914	0.937758	0.203339	0.229569	0.165757	0.32689	0.175493	0.270433	No
ENSMUSG00000019978	Epb41l2	0.0160259	0.910414	0.411297	0.00621598	0.247224	0.100626	0.354624	0.0119776	No
ENSMUSG00000019979	Apaf1	-0.547798	0.129472	-0.696086	0.0712866	-0.141681	0.704454	-0.244221	0.489144	No
ENSMUSG00000019982	Myb	0.954214	0.115425	0.9072	0.157359	-0.349878	0.602733	0.136351	0.825661	No
ENSMUSG00000019984	Med23	-0.445023	0.0755668	-0.452813	0.0876372	-0.291427	0.265861	-0.070435	0.772903	No
ENSMUSG00000019986	Ahi1	0.642366	0.128718	0.592788	0.186371	0.650771	0.14568	0.519401	0.218964	No
ENSMUSG00000019988	Nedd1	-0.00321735	0.993774	0.428366	0.31821	0.588563	0.167283	-0.0264291	0.948618	No
ENSMUSG00000019989	Enpp3	0.453093	0.329406	0.779517	0.110187	-0.985473	0.0597714	-0.801287	0.099187	No
ENSMUSG00000019992	Mtfr2	0.0755409	0.811761	0.167518	0.617598	-0.067358	0.841718	-0.46709	0.146317	No
ENSMUSG00000019996	Map7	-0.448399	0.041491	-0.405913	0.0814208	-0.291953	0.206999	-0.174833	0.419455	Downregulated
ENSMUSG00000019997	Ccn2	0.186465	0.631202	1.04966	0.00951485	0.682309	0.0935977	1.10349	0.00370982	No
ENSMUSG00000019998	Stx7	-0.20713	0.53455	-0.0748904	0.831901	-1.03176	0.00469223	-0.843399	0.0129406	No
ENSMUSG00000020003	Pex7	-0.248648	0.486628	-0.202624	0.590736	0.680839	0.0600247	0.34278	0.321171	No
ENSMUSG00000020009	Ifngr1	-0.399091	0.548596	-0.167812	0.811124	-0.341173	0.628128	-0.509774	0.442932	No
ENSMUSG00000020015	Cdk17	0.220477	0.423547	-0.159129	0.590644	-0.0426259	0.884711	-0.247156	0.374515	No
ENSMUSG00000020017	Hal	-0.703124	0.0500432	-1.99688	1.6452e-06	-1.22443	0.0017057	-1.56778	2.77089e-05	No
ENSMUSG00000020018	Snrpf	0.341092	0.140059	0.235682	0.339719	0.531839	0.0309015	0.148401	0.520972	No
ENSMUSG00000020020	Usp44	-0.576628	0.362586	-0.616173	0.360199	-1.38752	0.0471333	-0.380247	0.543022	No
ENSMUSG00000020021	Fgd6	1.12697	0.220955	0.088341	0.929403	0.783192	0.425101	0.194385	0.834979	No
ENSMUSG00000020022	Ndufa12	-0.139789	0.316307	-0.270383	0.0693004	-0.171891	0.246537	-0.051576	0.710289	No
ENSMUSG00000020023	Tmcc3	0.289286	0.874662	-3.70994	0.0953348	-0.926421	0.64666	-1.1356	0.552822	No
ENSMUSG00000020024	Cep83	-0.2144	0.364252	-0.53173	0.0358857	-0.737056	0.0037768	-0.417189	0.0778354	No
ENSMUSG00000020027	Socs2	-0.34367	0.00424361	-0.226908	0.0749375	-0.232012	0.0682263	-0.0767025	0.519194	No
ENSMUSG00000020029	Nudt4	-0.211616	0.0858457	-0.0573132	0.660302	0.0354378	0.785046	-0.200395	0.102329	No
ENSMUSG00000020032	Nuak1	-0.524474	0.125	-1.52828	7.29743e-05	-0.98246	0.00790407	-1.02244	0.00327992	No
ENSMUSG00000020034	Tcp11l2	1.14988	0.359422	0.901043	0.499766	-0.249212	0.857294	-2.5262	0.107045	No
ENSMUSG00000020038	Cry1	0.143673	0.43499	-0.0858853	0.662291	-0.199005	0.312338	-0.0217775	0.905836	No
ENSMUSG00000020042	Btbd11	0.390858	0.375051	-1.14991	0.0202683	-0.440197	0.357253	-0.711138	0.116853	No
ENSMUSG00000020044	Timp3	-0.621594	0.5297	-0.730305	0.488617	0.58496	0.559467	0.0153247	0.987235	No
ENSMUSG00000020048	Hsp90b1	-0.213813	0.0128465	-0.230857	0.011666	-0.485761	1.24399e-07	-0.534784	5.55673e-10	No
ENSMUSG00000020056	Washc3	0.182611	0.530285	0.049647	0.872732	0.129456	0.674893	0.00681978	0.981313	No
ENSMUSG00000020059	Sycp3	-0.340146	0.445796	-2.03456	0.000107207	0.0554009	0.905547	-1.15662	0.0118032	No
ENSMUSG00000020061	Mybpc1	-0.483857	0.77272	0.343924	0.841947	-0.299034	0.864925	-0.993819	0.560174	No
ENSMUSG00000020063	Sirt1	-0.32877	0.0269435	-0.181085	0.249477	-0.322214	0.0408857	-0.489698	0.000986007	No
ENSMUSG00000020064	Herc4	-0.106498	0.406232	-0.415999	0.00251162	-0.473134	0.000586112	-0.445952	0.000554741	No
ENSMUSG00000020067	Mypn	0.209724	0.757287	-1.12437	0.146363	1.2039	0.0846326	-0.258989	0.706325	No
ENSMUSG00000020069	Hnrnph3	0.106463	0.577595	-0.0103881	0.959324	0.244521	0.226424	0.0423446	0.824332	No
ENSMUSG00000020070	Rufy2	0.360666	0.157769	0.422045	0.117301	0.283662	0.293764	0.299817	0.238778	No
ENSMUSG00000020072	Pbld2	1.88666	0.343284	1.45171	0.49323	2.62308	0.207995	1.78131	0.370566	No
ENSMUSG00000020074	Ccar1	-0.321785	0.0116091	0.1191	0.376149	0.361304	0.00699838	0.421499	0.000791622	No
ENSMUSG00000020075	Ddx21	-0.186471	0.0303704	-0.0870529	0.342652	-0.0359332	0.694946	0.0141532	0.868994	No
ENSMUSG00000020076	Ddx50	0.0427563	0.813403	0.168	0.378096	0.30082	0.111821	0.21348	0.232637	No
ENSMUSG00000020078	Vps26a	-0.298778	0.0542005	-0.212464	0.195828	-0.137507	0.400422	-0.180929	0.239546	No
ENSMUSG00000020079	Supv3l1	0.421064	0.0278933	0.439749	0.0302618	0.380713	0.0606556	0.363664	0.0569535	No
ENSMUSG00000020083	Fam241b	0.283443	0.607815	-0.399377	0.503848	0.254963	0.66374	-0.232776	0.676056	No
ENSMUSG00000020085	Aifm2	0.187561	0.521842	-0.249631	0.428214	-0.151853	0.627909	-0.249962	0.397461	No
ENSMUSG00000020086	Macroh2a2	0.422483	0.123721	-0.297155	0.318854	-0.041728	0.887332	0.021238	0.938759	No
ENSMUSG00000020087	Tysnd1	0.121535	0.657425	-0.440173	0.137823	0.112723	0.697725	-0.0431887	0.874821	No
ENSMUSG00000020088	Sar1a	-0.0809801	0.590845	0.0371545	0.815929	0.10527	0.508276	-0.0277379	0.853175	No
ENSMUSG00000020089	Ppa1	0.0827238	0.419273	-0.288034	0.00869515	-0.0553691	0.612021	-0.107536	0.294037	No
ENSMUSG00000020091	Eif4ebp2	0.144533	0.155242	-0.0900701	0.407265	-0.138735	0.20165	-0.197582	0.0528794	No
ENSMUSG00000020092	Pald1	0.00667855	0.969193	-0.450169	0.0156322	-0.747298	6.92799e-05	-0.658145	0.000178798	No
ENSMUSG00000020097	Sgpl1	-0.438025	0.0113385	-0.413209	0.0241754	0.0971265	0.58869	-0.293313	0.0862855	No
ENSMUSG00000020098	Pcbd1	0.336092	0.510877	-0.143951	0.793626	-0.850379	0.132854	-0.972835	0.0686702	No
ENSMUSG00000020099	Unc5b	-0.0266151	0.912184	-0.00818946	0.974425	-0.317237	0.218983	-0.476746	0.0511141	No
ENSMUSG00000020100	Slc29a3	-0.0327016	0.9058	-0.16134	0.5841	-0.48322	0.103385	-0.0852021	0.75733	No
ENSMUSG00000020105	Lrig3	0.210621	0.635299	0.695888	0.134339	-0.353625	0.460662	-0.105583	0.81304	No
ENSMUSG00000020107	Anapc16	0.09667	0.663349	0.417993	0.0718009	0.355332	0.125884	0.205472	0.350094	No
ENSMUSG00000020108	Ddit4	0.28446	0.186443	-0.737016	0.00167369	-1.22539	2.65394e-07	-1.22428	4.04858e-08	No
ENSMUSG00000020109	Dnajb12	-0.207769	0.514332	0.110867	0.740047	-0.254116	0.451673	-0.319257	0.31557	No
ENSMUSG00000020111	Micu1	0.274351	0.498321	-0.410751	0.348877	-0.0671583	0.876823	-0.0242943	0.952343	No
ENSMUSG00000020114	Cand1	-0.163681	0.159998	0.178986	0.142369	-0.113629	0.355417	-0.155688	0.178792	No
ENSMUSG00000020115	Tbk1	-0.355336	0.290599	0.147762	0.671655	0.290635	0.401141	0.0452597	0.890447	No
ENSMUSG00000020116	Pno1	-0.15971	0.386812	-0.156341	0.425866	0.00132528	0.994591	-0.101824	0.579502	No
ENSMUSG00000020121	Srgap1	-0.197351	0.753128	-1.02097	0.136938	-0.128102	0.847161	-0.608869	0.335532	No
ENSMUSG00000020124	Usp15	0.140123	0.500461	0.226575	0.303293	-0.0207133	0.925422	-0.178935	0.391978	No
ENSMUSG00000020128	Vps54	0.255184	0.357579	0.307984	0.293443	0.413291	0.156371	0.441444	0.107759	No
ENSMUSG00000020130	Tbc1d15	-0.162915	0.411969	-0.175437	0.405781	-0.218078	0.301127	-0.46053	0.020931	No
ENSMUSG00000020131	Pcsk4	0.241189	0.777142	-0.751017	0.427066	-0.504525	0.587069	0.895506	0.282798	No
ENSMUSG00000020132	Rab21	-0.0236396	0.924981	-0.25579	0.340691	-0.674656	0.0130734	-0.396438	0.116655	No
ENSMUSG00000020133	2310011J03Rik	0.183963	0.431185	0.170944	0.49032	0.242478	0.325849	0.186521	0.422623	No
ENSMUSG00000020134	Peli1	-0.155393	0.441741	-0.0792189	0.710987	-0.342363	0.11176	-0.254045	0.207695	No
ENSMUSG00000020137	Thap2	-2.01014	0.000999582	0.126387	0.834753	-0.877347	0.155775	-0.22198	0.697409	No
ENSMUSG00000020142	Slc1a4	-0.160223	0.8561	2.03052	0.0208751	0.450441	0.619935	0.271126	0.753053	No
ENSMUSG00000020149	Rab1a	-0.289433	0.0224164	0.0388981	0.771068	0.169836	0.202103	-0.0524308	0.676275	No
ENSMUSG00000020150	Gamt	-0.00131407	0.998527	1.31291	0.0725363	0.620813	0.401422	0.3219	0.646389	No
ENSMUSG00000020152	Actr2	-0.305268	0.0607553	-0.146266	0.395713	-0.200299	0.244687	-0.2433	0.132695	No
ENSMUSG00000020153	Ndufs7	0.177483	0.239647	0.446574	0.0051746	0.829584	1.72216e-07	0.456053	0.00233331	No
ENSMUSG00000020156	Pwwp3a	0.0124148	0.923475	0.0579152	0.672533	-0.224503	0.103581	-0.0908026	0.481697	No
ENSMUSG00000020160	Meis1	-1.8356	0.293061	-0.257806	0.875907	0.850725	0.589924	1.03977	0.483248	No
ENSMUSG00000020163	Uqcr11	0.388715	0.00402056	0.261897	0.0693602	0.412764	0.00412819	0.257574	0.0565841	No
ENSMUSG00000020166	Cnot2	-0.0197504	0.909314	-0.0907554	0.622605	-0.199722	0.279498	-0.0910372	0.598644	No
ENSMUSG00000020167	Tcf3	0.103032	0.452343	-0.234113	0.110973	-0.328162	0.0255817	-0.103403	0.45118	No
ENSMUSG00000020170	Frs2	-0.139481	0.715191	-0.139901	0.730548	0.0451939	0.910874	-0.084755	0.823623	No
ENSMUSG00000020171	Yeats4	0.143286	0.237086	0.0621084	0.630894	-0.301962	0.020017	-0.113358	0.350238	No
ENSMUSG00000020173	Cobl	-0.12697	0.240902	-0.276752	0.0165566	-0.399812	0.000551641	-0.336579	0.001917	No
ENSMUSG00000020176	Grb10	-0.329194	0.550359	-0.430214	0.463901	0.425623	0.457398	-0.281674	0.607031	No
ENSMUSG00000020180	Snrpd3	-0.123276	0.265211	-0.184767	0.117842	-0.506907	1.85349e-05	-0.338061	0.00225788	No
ENSMUSG00000020182	Ddc	0.565929	0.00373222	0.481878	0.0201133	0.504009	0.0148433	0.478858	0.0139836	No
ENSMUSG00000020183	Cpm	-4.73604	0.00166001	-1.35599	0.280292	-2.89607	0.0360555	-0.0224608	0.9842	Downregulated
ENSMUSG00000020184	Mdm2	0.249886	0.0631825	0.397021	0.00520317	0.224884	0.114529	0.406265	0.0023294	No
ENSMUSG00000020185	E2f7	0.00306344	0.990384	-0.219197	0.41984	-0.718364	0.00973595	-0.161009	0.526633	No
ENSMUSG00000020186	Csrp2	0.455556	8.36551e-07	0.116333	0.239942	0.144553	0.143131	0.164992	0.0754148	No
ENSMUSG00000020189	Osbpl8	-1.47919	0.0095277	-0.766371	0.194682	-0.464774	0.427095	-0.80142	0.147623	No
ENSMUSG00000020190	Mknk2	-0.480212	0.0496655	0.101092	0.692792	-0.212456	0.409249	-0.109644	0.649259	No
ENSMUSG00000020196	Cabin1	0.207867	0.234287	0.0732169	0.693983	-0.276205	0.141787	0.152211	0.382434	No
ENSMUSG00000020198	Ap3d1	-0.0578919	0.597299	-0.00684946	0.953026	0.126159	0.275664	0.153922	0.15655	No
ENSMUSG00000020205	Phlda1	0.0554095	0.896144	0.398775	0.368698	-0.124907	0.782038	-0.296265	0.488952	No
ENSMUSG00000020211	Sf3a2	-0.399052	0.0169539	-0.400823	0.0240626	-0.628832	0.000429265	-0.15713	0.342085	No
ENSMUSG00000020212	Mdm1	0.0189397	0.962456	-0.168814	0.694236	-0.328779	0.445867	-0.139579	0.728722	No
ENSMUSG00000020216	Jsrp1	0.0615468	0.941153	0.0848857	0.923405	0.91047	0.291186	-0.023361	0.977594	No
ENSMUSG00000020218	Wif1	-2.90879	0.179951	0.661647	0.752316	1.53604	0.457127	-3.05886	0.158517	No
ENSMUSG00000020219	Timm13	0.228305	0.0607701	-0.197366	0.130605	-0.261652	0.0450597	-0.29797	0.0150166	No
ENSMUSG00000020220	Vps13d	0.297402	0.417042	-0.031434	0.936207	0.36411	0.346158	0.21081	0.564279	No
ENSMUSG00000020224	Llph	-0.48659	0.0368695	-0.260748	0.290523	0.0562427	0.818315	-0.276212	0.232121	No
ENSMUSG00000020225	Tmbim4	0.232911	0.200602	0.212116	0.271815	0.0632534	0.743815	0.119595	0.510561	No
ENSMUSG00000020226	Slc5a4b	0.398442	0.677163	-1.26959	0.228944	-1.43297	0.175993	-1.03971	0.288567	No
ENSMUSG00000020227	Irak3	-1.14798	5.37576e-05	0.270485	0.332607	-0.0928578	0.742212	0.020276	0.938908	No
ENSMUSG00000020228	Helb	0.150927	0.378855	0.362173	0.044655	0.461107	0.0102083	0.535247	0.00151506	No
ENSMUSG00000020230	Prmt2	0.453115	0.265832	-0.245054	0.577213	-0.833156	0.0624063	0.12057	0.767917	No
ENSMUSG00000020231	Dip2a	-0.272612	0.64752	0.472756	0.441978	0.0939216	0.879782	-0.302177	0.6104	No
ENSMUSG00000020232	Hmg20b	0.0252522	0.885207	0.360175	0.0506179	-0.101262	0.5863	0.229599	0.185488	No
ENSMUSG00000020235	Fzr1	0.0827475	0.518462	-0.0647063	0.636202	-0.285189	0.03757	-0.0690696	0.589887	No
ENSMUSG00000020238	Ncln	0.188262	0.216854	0.162342	0.316674	-0.195323	0.231512	0.276819	0.0680808	No
ENSMUSG00000020246	Hcfc2	-0.276938	0.597472	-0.0275807	0.960045	0.32942	0.544261	-0.387087	0.459682	No
ENSMUSG00000020248	Nfyb	0.124317	0.258966	0.0436344	0.710054	-0.18241	0.12128	-0.272249	0.0138601	No
ENSMUSG00000020250	Txnrd1	0.0191883	0.886191	0.26048	0.066339	0.117084	0.409896	0.109459	0.411923	No
ENSMUSG00000020253	Ppm1m	-0.0420938	0.879139	0.229151	0.429365	-0.336679	0.255573	-0.296802	0.285773	No
ENSMUSG00000020255	Nopchap1	-0.122158	0.493442	0.154702	0.411467	0.256139	0.172439	0.26417	0.133992	No
ENSMUSG00000020256	Aldh1l2	-1.02717	0.383358	-2.48926	0.0664512	-1.14828	0.360747	-1.7165	0.153939	No
ENSMUSG00000020257	Wdr82	0.0525857	0.778311	0.107323	0.589049	-0.0278356	0.888701	0.00669165	0.971372	No
ENSMUSG00000020258	Glyctk	-0.222507	0.723244	-0.00942364	0.988642	-0.0449859	0.945774	-0.306251	0.625133	No
ENSMUSG00000020260	Pofut2	-0.00522911	0.986864	-0.0521353	0.877235	-0.414551	0.224216	-0.37406	0.242311	No
ENSMUSG00000020261	Slc36a1	-0.551298	0.239645	-0.559959	0.261171	-1.0666	0.0354688	-0.56495	0.226059	No
ENSMUSG00000020262	Adarb1	-0.436813	0.318658	-0.50486	0.278307	-0.329591	0.474078	0.432788	0.305103	No
ENSMUSG00000020263	Appl2	0.524363	0.195871	-0.40492	0.36452	0.701847	0.0991954	0.417288	0.302631	No
ENSMUSG00000020265	Sumo3	-0.0648954	0.548991	0.153163	0.184612	-0.054881	0.634795	0.160041	0.138596	No
ENSMUSG00000020267	Hint1	0.405296	5.0944e-05	0.512944	1.52177e-06	0.526954	7.74153e-07	0.46472	3.30412e-06	No
ENSMUSG00000020268	Lyrm7	0.74095	0.545085	-1.50776	0.277644	-2.08373	0.145993	-2.46978	0.0733294	No
ENSMUSG00000020271	Fbxw11	-0.306755	0.105226	-0.0075498	0.969607	0.217829	0.266868	0.154079	0.404989	No
ENSMUSG00000020272	Stk10	0.195212	0.563079	-0.527304	0.150648	0.108926	0.761293	-0.284361	0.403992	No
ENSMUSG00000020273	Papolg	0.257777	0.507048	0.190289	0.644458	0.172205	0.675732	-0.697854	0.083045	No
ENSMUSG00000020275	Rel	-0.255045	0.838313	-0.446328	0.738316	-2.21699	0.130069	-2.19446	0.108067	No
ENSMUSG00000020277	Pfkl	0.59677	2.14268e-05	0.315315	0.0355664	-0.34152	0.0248907	-0.0602394	0.671143	No
ENSMUSG00000020280	Pus10	-0.474889	0.132934	-0.448335	0.17994	0.294667	0.362753	-0.0119176	0.969119	No
ENSMUSG00000020282	Rhbdf1	1.75221	0.00465951	1.89776	0.00352079	1.52672	0.019657	1.60718	0.00943362	No
ENSMUSG00000020283	Pex13	-0.169221	0.625924	0.746065	0.037055	1.06229	0.00277647	0.737246	0.0284749	No
ENSMUSG00000020284	Cfap410	-0.0222936	0.965241	0.0831325	0.877259	0.34223	0.519474	0.13197	0.793787	No
ENSMUSG00000020287	Mpg	0.513579	0.013524	-0.144575	0.521066	0.0602274	0.787095	-0.0842887	0.689429	No
ENSMUSG00000020288	Ahsa2	0.0766033	0.802123	0.677443	0.0329149	-0.0288412	0.929115	0.501334	0.0948096	No
ENSMUSG00000020289	Nprl3	1.05825	0.0279742	0.182113	0.728359	0.873123	0.0870417	-0.250646	0.618411	Upregulated
ENSMUSG00000020290	Xpo1	-0.366173	0.000193933	-0.207418	0.0460136	-0.132134	0.202084	-0.253723	0.00928444	No
ENSMUSG00000020297	Nsg2	-0.774069	0.650789	0.0163103	0.992688	-3.396	0.104069	-0.862303	0.613291	No
ENSMUSG00000020299	4930524B15Rik	2.06907	0.403775	2.8922	0.260687	-1.04677	0.706771	2.31358	0.346658	No
ENSMUSG00000020300	Cpeb4	-0.513767	0.433539	-0.455763	0.511424	-1.54955	0.0356266	-1.30824	0.0540542	No
ENSMUSG00000020303	Stc2	1.12605	0.0134437	0.877922	0.0699981	0.246366	0.617776	-0.175928	0.710434	No
ENSMUSG00000020305	Asb3	-0.203066	0.552586	0.075085	0.834536	-0.491548	0.179142	-0.371414	0.277634	No
ENSMUSG00000020307	Cdc34	0.111646	0.24546	0.0610352	0.551062	0.254027	0.0127034	0.0144497	0.880394	No
ENSMUSG00000020308	Tpgs1	0.513475	0.00564341	0.392047	0.0464067	0.183166	0.355051	0.591844	0.00130043	No
ENSMUSG00000020309	Chac2	0.408666	0.717217	-0.0152943	0.989929	0.500365	0.674702	-0.171728	0.880534	No
ENSMUSG00000020310	Madcam1	-0.409363	0.763387	1.51872	0.274775	0.273084	0.84698	-1.01672	0.462767	No
ENSMUSG00000020311	Erlec1	-0.221101	0.574655	0.412486	0.312207	0.738834	0.067506	0.144426	0.70869	No
ENSMUSG00000020312	Shc2	-0.070864	0.932967	0.333162	0.707201	-0.050365	0.955038	-0.0224376	0.978647	No
ENSMUSG00000020315	Sptbn1	-0.21479	0.102738	-0.132566	0.343776	-0.365355	0.00927176	-0.0561998	0.667933	No
ENSMUSG00000020319	Wdpcp	0.143694	0.937305	0.309881	0.871038	1.45417	0.426506	1.03321	0.555198	No
ENSMUSG00000020321	Mdh1	-0.233982	0.129258	0.1901	0.241676	0.226547	0.162114	0.395941	0.00906713	No
ENSMUSG00000020325	Fstl3	0.714662	0.135282	-0.665575	0.203305	-1.55935	0.00390311	-0.644261	0.188002	No
ENSMUSG00000020326	Ccng1	-0.225082	0.138285	-0.132555	0.409311	0.240723	0.129194	0.125006	0.403335	No
ENSMUSG00000020327	Fgf22	1.006	0.402008	-0.100207	0.939211	-0.192013	0.883954	1.45154	0.221874	No
ENSMUSG00000020328	Nudcd2	-0.055504	0.655543	-0.0246368	0.85204	0.0274679	0.834801	-0.220838	0.076016	No
ENSMUSG00000020329	Polrmt	-0.334102	0.159655	0.106949	0.666922	0.323232	0.190115	0.212447	0.361002	No
ENSMUSG00000020330	Hmmr	-0.295785	0.0201924	-0.0509595	0.704022	-0.0964283	0.47199	-0.137414	0.275851	No
ENSMUSG00000020331	Hcn2	0.110371	0.699072	-0.138624	0.64989	-0.894971	0.00486832	0.316249	0.261837	No
ENSMUSG00000020333	Acsl6	0.408287	0.654577	-1.54173	0.157599	1.02121	0.281346	0.0633024	0.94507	No
ENSMUSG00000020340	Cyfip2	0.168115	0.728962	-0.936787	0.082944	-0.61949	0.24176	-0.729122	0.144493	Downregulated
ENSMUSG00000020346	Mgat1	0.0157695	0.952678	-0.167129	0.555668	-0.251345	0.375859	0.00119349	0.996401	No
ENSMUSG00000020349	Ppp2ca	-0.0093416	0.912673	0.0158404	0.860756	0.0228315	0.799982	-0.0815041	0.337441	No
ENSMUSG00000020358	Hnrnpab	0.0828601	0.211965	0.11742	0.0966985	-0.0665943	0.346943	-0.068331	0.30331	No
ENSMUSG00000020359	Phykpl	-0.622862	0.230971	-1.09102	0.0534231	-0.693227	0.209252	-1.13477	0.0319386	No
ENSMUSG00000020361	Hspa4	-0.313839	4.16047e-05	0.0474003	0.559974	0.0174716	0.829831	-0.028768	0.705789	No
ENSMUSG00000020362	Cnot6	0.225118	0.161241	-0.217864	0.208083	-0.25963	0.133215	-0.221249	0.172918	No
ENSMUSG00000020363	Gfpt2	0.560628	0.00693102	-0.666596	0.00389208	-0.79131	0.000637914	-0.232438	0.272867	No
ENSMUSG00000020364	Zfp354a	-1.21779	0.164901	-1.02504	0.266069	-1.98864	0.0420425	-0.020111	0.980718	No
ENSMUSG00000020366	Mapk9	-0.524854	0.0515882	-0.430498	0.13121	-0.566855	0.0474862	-0.618873	0.0214194	Downregulated
ENSMUSG00000020368	Canx	-0.0669271	0.48148	-0.163578	0.107109	-0.437324	1.71677e-05	-0.530726	2.6213e-08	No
ENSMUSG00000020372	Rack1	0.256209	5.04554e-06	0.19461	0.0011669	0.256215	1.88446e-05	0.157586	0.00499251	No
ENSMUSG00000020375	Rufy1	-0.0236589	0.948279	-0.363246	0.353572	-0.0282946	0.941628	-0.122039	0.737506	No
ENSMUSG00000020376	Rnf130	-0.355418	0.611138	-0.248948	0.735296	0.994072	0.15906	0.29203	0.666302	No
ENSMUSG00000020377	Ltc4s	-2.12509	0.246514	-1.69622	0.379116	-5.4457	0.0130632	-1.91431	0.290828	No
ENSMUSG00000020380	Rad50	0.0176052	0.920113	-0.695026	0.000250537	0.0592396	0.750788	-0.154466	0.379042	No
ENSMUSG00000020381	Mrnip	0.416039	0.137362	-0.010404	0.972465	0.281525	0.342687	0.0952934	0.735343	No
ENSMUSG00000020385	Clk4	-0.155133	0.611042	-0.108047	0.737587	-0.0685987	0.830862	-0.113045	0.708787	No
ENSMUSG00000020386	Sar1b	-0.102047	0.612353	0.178342	0.396124	0.67402	0.00106759	0.38366	0.0504562	No
ENSMUSG00000020387	Jade2	0.0229318	0.95713	-1.50938	0.00131457	-0.960571	0.0375359	-0.618512	0.150049	No
ENSMUSG00000020388	Pdlim4	0.5341	0.787019	-0.772265	0.722329	0.154512	0.941726	-3.55498	0.103282	No
ENSMUSG00000020389	Cdkl3	1.20481	0.165209	1.38615	0.127907	1.11398	0.223734	0.250766	0.779007	No
ENSMUSG00000020390	Ube2b	0.260953	0.0756241	0.172503	0.269083	0.0865662	0.579446	-0.0413541	0.779333	No
ENSMUSG00000020392	Cdkn2aipnl	0.183717	0.174149	0.134826	0.347957	0.330814	0.0204293	0.213498	0.112565	No
ENSMUSG00000020393	Kremen1	0.511186	0.381272	0.277941	0.655395	0.180719	0.771924	-0.171861	0.77235	No
ENSMUSG00000020396	Nefh	-0.105784	0.716404	-1.0804	0.000783578	0.0446198	0.884588	-0.0834183	0.773436	No
ENSMUSG00000020397	Med7	-0.0674607	0.777922	-0.100022	0.693649	0.451031	0.0703902	0.436124	0.0630933	No
ENSMUSG00000020400	Tnip1	0.00384863	0.986374	0.147821	0.536371	-0.00832177	0.972281	0.252918	0.258312	No
ENSMUSG00000020402	Vdac1	0.110077	0.304378	0.0952203	0.404679	0.0838005	0.463095	-0.0314487	0.769158	No
ENSMUSG00000020407	Upp1	0.370522	0.000618302	-0.358718	0.00201661	-0.691754	2.92036e-09	-0.651453	2.33518e-09	No
ENSMUSG00000020409	Slu7	-0.20234	0.130765	0.122712	0.382021	0.158618	0.257041	0.234162	0.0746776	No
ENSMUSG00000020412	Ascc2	-0.248118	0.398933	-0.118404	0.703501	-0.0112524	0.971008	0.0446826	0.877744	No
ENSMUSG00000020413	Hus1	-0.280714	0.230163	-0.838372	0.000967989	0.144906	0.553866	-0.608412	0.00975864	No
ENSMUSG00000020415	Pttg1	0.283422	0.000911138	0.277272	0.00226355	-0.146285	0.110231	-0.014362	0.866955	No
ENSMUSG00000020419	Hormad2	0.152333	0.740629	-0.85291	0.0933708	-0.0707324	0.885356	-0.0723668	0.875307	No
ENSMUSG00000020420	Zfp607a	-0.405752	0.46802	0.178181	0.757693	0.471725	0.408741	0.47097	0.381279	No
ENSMUSG00000020422	Tns3	-0.118488	0.524918	-0.176636	0.372684	-0.303222	0.126773	-0.595558	0.00158961	No
ENSMUSG00000020423	Btg2	-0.150482	0.731279	-0.301195	0.519105	0.172386	0.705694	-0.0370771	0.931804	No
ENSMUSG00000020424	Castor1	0.256534	0.328643	-0.161399	0.567379	-0.745016	0.00975443	-0.533468	0.0466701	No
ENSMUSG00000020427	Igfbp3	0.847689	0.194729	0.498455	0.475489	0.23908	0.734611	0.343393	0.604615	No
ENSMUSG00000020430	Pes1	0.004488	0.967564	0.00189978	0.987102	-0.0378943	0.747003	-0.0306828	0.780601	No
ENSMUSG00000020431	Adcy1	1.07295	0.0719306	-0.0195514	0.976015	0.0870201	0.892928	0.185622	0.759546	Upregulated
ENSMUSG00000020432	Tcn2	-1.14869	0.037606	-0.618394	0.279824	-1.2237	0.0371171	-0.617043	0.24936	No
ENSMUSG00000020435	Osbp2	0.0504831	0.985065	-0.0785381	0.978246	-1.90037	0.521325	-0.189356	0.944063	No
ENSMUSG00000020437	Myo1g	0.452877	0.518911	-1.98531	0.018353	-0.617475	0.421684	-2.49847	0.00236932	No
ENSMUSG00000020439	Smtn	0.0714434	0.839621	0.623336	0.0903399	0.459438	0.213089	0.650471	0.0599976	No
ENSMUSG00000020440	Arf5	0.00272676	0.984897	-0.110071	0.473586	-0.0175698	0.908633	0.36104	0.0114461	No
ENSMUSG00000020441	2310033P09Rik	-0.154569	0.375899	0.464737	0.0108281	0.0579229	0.752733	0.462117	0.00696312	No
ENSMUSG00000020444	Guk1	0.0313556	0.82431	0.0877464	0.558413	0.0313758	0.834225	0.0977019	0.487033	No
ENSMUSG00000020448	Rnf185	-0.464115	0.0432223	0.00170553	0.994324	0.346316	0.144232	0.325158	0.145001	No
ENSMUSG00000020451	Limk2	0.137623	0.404346	0.226768	0.193879	0.229451	0.187822	0.536047	0.000983897	No
ENSMUSG00000020453	Patz1	-0.157339	0.292819	-0.00822466	0.958299	0.417898	0.00684743	0.291455	0.046162	No
ENSMUSG00000020454	Eif4enif1	-0.0364573	0.821859	-0.131018	0.446595	-0.178167	0.300324	-0.38593	0.0181153	No
ENSMUSG00000020455	Trim11	0.252927	0.415129	0.310193	0.346409	0.381891	0.245133	-0.136055	0.662837	No
ENSMUSG00000020456	Ogdh	0.163265	0.319309	-0.0148716	0.93228	-0.0726318	0.678095	0.026253	0.872736	No
ENSMUSG00000020457	Drg1	0.19923	0.0997187	0.033935	0.792373	0.241695	0.0581962	0.0424102	0.726051	No
ENSMUSG00000020458	Rtn4	-0.150672	0.0794239	-0.00858671	0.924733	0.0231835	0.798189	0.106396	0.210704	No
ENSMUSG00000020459	Mtif2	-0.719311	0.000585873	-0.0815329	0.705823	-0.317528	0.144059	0.0510173	0.80043	No
ENSMUSG00000020460	Rps27a	0.242509	0.11384	0.660997	5.37629e-05	0.903858	3.2829e-08	0.581172	0.000148392	No
ENSMUSG00000020462	Cfap36	-0.30878	0.3003	0.170464	0.583051	0.347818	0.259342	0.173597	0.551569	No
ENSMUSG00000020463	Ppp4r3b	-0.352844	0.0147519	-0.229639	0.132953	-0.325007	0.0336594	-0.297993	0.0379898	No
ENSMUSG00000020464	Pnpt1	0.522415	0.123188	0.481292	0.181054	0.448032	0.212771	0.103733	0.761099	No
ENSMUSG00000020469	Myl7	-0.506768	0.0845406	-0.0176552	0.954275	-0.438649	0.158287	-0.404389	0.165347	No
ENSMUSG00000020471	Pold2	0.316746	0.0378943	0.0628369	0.699958	0.242746	0.134903	0.14155	0.353707	No
ENSMUSG00000020472	Zkscan17	-0.0724156	0.82196	0.401446	0.230065	0.0765741	0.820576	0.0383543	0.904117	No
ENSMUSG00000020473	Aebp1	-0.113817	0.907535	1.11879	0.262325	0.0958172	0.92557	0.609676	0.52138	No
ENSMUSG00000020474	Polm	-0.196459	0.763732	-1.10208	0.124356	-0.681217	0.332917	-0.412257	0.528887	No
ENSMUSG00000020475	Pgam2	0.332136	0.719973	-0.47503	0.637182	0.440679	0.653075	-0.739238	0.43771	No
ENSMUSG00000020476	Dbnl	0.0914382	0.468659	0.153813	0.248673	-0.245925	0.0687444	-0.0863983	0.493917	No
ENSMUSG00000020477	Mrps24	0.387358	0.0131663	0.249114	0.134595	0.482167	0.00358452	0.492655	0.00153526	No
ENSMUSG00000020482	Ccdc117	0.16095	0.401354	-0.0176069	0.931379	0.0898937	0.658093	-0.317896	0.101833	No
ENSMUSG00000020483	Dynll2	-0.0545718	0.620897	-0.513165	1.54784e-05	-0.0780647	0.505473	-0.505804	5.35705e-06	No
ENSMUSG00000020484	Xbp1	0.0292081	0.901322	0.0356315	0.886295	-0.418535	0.0992365	-0.149372	0.526473	No
ENSMUSG00000020485	Supt4a	-0.608059	0.0549212	-0.200344	0.54626	0.563848	0.0836528	0.106981	0.729118	No
ENSMUSG00000020491	2810021J22Rik	-0.107311	0.866339	-0.225975	0.739398	-0.256763	0.705132	-0.301798	0.63642	No
ENSMUSG00000020492	Ska2	0.0439343	0.834347	0.180262	0.413808	0.602206	0.00541026	0.358698	0.0816822	No
ENSMUSG00000020493	Prr11	0.124233	0.764429	0.241923	0.580848	-0.222163	0.616697	-0.219887	0.598111	No
ENSMUSG00000020495	Smg8	0.541926	0.178642	0.842393	0.0464534	0.661963	0.118732	0.157548	0.697917	No
ENSMUSG00000020496	Rnf187	0.143947	0.141474	0.330051	0.00142826	0.288305	0.00532149	0.434908	7.24791e-06	No
ENSMUSG00000020513	Tubd1	0.679645	0.677162	-0.4399	0.805416	-0.32101	0.856432	-0.0889269	0.957151	No
ENSMUSG00000020514	Mrpl22	0.509365	0.0167762	0.226652	0.319249	0.406263	0.0721375	0.203219	0.342083	No
ENSMUSG00000020515	Cnot8	-0.340266	0.0492776	-0.662922	0.000367028	-0.533438	0.00385519	-0.567765	0.00106871	No
ENSMUSG00000020516	Rps6kb1	-0.136469	0.453436	0.0628722	0.743671	-0.0706147	0.713926	-0.0814857	0.652546	No
ENSMUSG00000020519	Sap30l	0.0456538	0.792527	-0.0602031	0.744677	0.424739	0.0199148	0.33884	0.0485447	No
ENSMUSG00000020520	Galnt10	0.358488	0.418683	0.151917	0.747974	0.557751	0.231911	0.262533	0.553041	No
ENSMUSG00000020521	Rnft1	-0.651637	0.29269	-0.394543	0.547248	-0.289735	0.65743	-1.10218	0.0774921	No
ENSMUSG00000020522	Mfap3	-0.432763	0.0292337	-0.162526	0.43604	0.0539401	0.794342	0.0815735	0.674665	No
ENSMUSG00000020523	Fam114a2	-0.0200723	0.872628	-0.412832	0.00217088	-0.363228	0.0067578	-0.341964	0.00658714	No
ENSMUSG00000020525	Ppm1d	0.0984228	0.665863	-0.140632	0.56389	-0.370389	0.131679	-0.065094	0.775277	No
ENSMUSG00000020526	Znhit3	0.268975	0.283551	0.396106	0.134217	0.479453	0.0686366	0.451569	0.068921	No
ENSMUSG00000020527	Myo19	-0.563859	0.244983	-0.153743	0.760609	0.547188	0.266604	0.142378	0.76133	No
ENSMUSG00000020528	Prpsap2	-0.00354162	0.987749	0.0572576	0.813951	-0.304378	0.217431	-0.188038	0.415603	No
ENSMUSG00000020530	Ggnbp2	0.0476942	0.675702	0.363468	0.00265079	0.112462	0.353517	0.296353	0.00897625	No
ENSMUSG00000020532	Acaca	-0.00884434	0.96773	-0.593616	0.0119729	-0.376791	0.107666	-0.541362	0.0142139	No
ENSMUSG00000020534	Shmt1	0.0645916	0.556724	0.0896575	0.442686	-0.013117	0.910651	0.0415953	0.704318	No
ENSMUSG00000020536	Llgl1	0.0688779	0.69454	0.287041	0.121923	-0.0770967	0.679785	0.104825	0.548448	No
ENSMUSG00000020537	Drg2	-0.560856	0.00387437	-0.152329	0.452677	-0.184415	0.362772	-0.236347	0.215267	No
ENSMUSG00000020538	Srebf1	0.241536	0.418499	-0.126582	0.692713	-0.0406713	0.898473	-0.207537	0.490793	No
ENSMUSG00000020541	Tom1l1	-0.029054	0.946867	0.0517067	0.910496	-0.00948281	0.98355	-0.369278	0.400907	No
ENSMUSG00000020544	Cox11	-0.191418	0.396129	-0.24671	0.302926	0.423199	0.0693503	0.317851	0.148826	No
ENSMUSG00000020546	Stxbp4	-0.0600176	0.912809	-0.0486211	0.933483	-0.116663	0.84129	-0.355276	0.518364	No
ENSMUSG00000020547	Bzw2	0.0570306	0.467469	-0.0239319	0.774683	0.094284	0.257585	0.0347819	0.656789	No
ENSMUSG00000020549	Elac2	-0.099347	0.648298	0.00796907	0.972418	0.189729	0.407344	0.101068	0.639359	No
ENSMUSG00000020553	Pctp	0.224862	0.803285	1.13695	0.225431	0.0757124	0.937116	-0.772067	0.407813	No
ENSMUSG00000020561	Polr1f	0.0435476	0.766122	-0.0488705	0.754058	0.0137932	0.929347	-0.0212869	0.884181	No
[truncated: 11,348 more rows]
