# Supplementary material for: Genome-wide screening in pluripotent cells identifies Mtf1 as a suppressor of mutant huntingtin toxicity
Source: Nat Commun. 2023 Jul 5;14:3962. doi: 10.1038/s41467-023-39552-9 (PMC10322923; doi:10.1038/s41467-023-39552-9)
Supplement: Supplementary file 8 — Source Data [file 41467_2023_39552_MOESM8_ESM.xlsx]

## Sheet: Source Data for figures
Figure 1							Figure 2											Figure 4											Figure 5										Figure 6								Figure 7
Panel C		Q15					Panel B	Bafilomycin A1										Panel B	Mtf1	mouse ESCs	Q15_EV	Q128_EV	Q128_mCherry	Q_Mtf1					Panel A	n° rep	N-C/N+C	n° rep	N-C/N+C	n° rep	N-C/N+C	n° rep	N-C/N+C		Panel C		% Dead Larvae		Q16 (250 pg/embryo) + mCherry (250 pg/embryo)	Q74 (250 pg/embryo) + mCherry (250 pg/embryo)	Q74 (250 pg/embryo) + Mtf1 (250 pg/embryo)		Panel B, left	Genotype Weeks of age	5770A WT AAV-GFP
		24h	48h	72h	96h			Q15			Q128								exp1	1.79222	0.385884	0.143104	0.737062	100					Q128+Mtf1	Cell_1	0.856803	Cell_27	0.641466	Cell_53	0.814678	Cell_79	0.89305					exp1	3	17	12		WT AAV-GFP	4	56.3333
	exp1	2.4	5.05	18.1	11.9			vehicle	1 nM	3 nM	vehicle	1 nM	3 nM						exp2	1.49013	1.8751	1.89761	1.72382	100					N = nucleus	Cell_2	0.714998	Cell_28	0.787618	Cell_54	0.828146	Cell_80	0.854211					exp2	11	31	0			5	55.3333
	exp2	1.425	4.95	12.7	41.625		exp1	1	0.287886	0.0259744	0.341792	0.0947364	0.0160285						exp3	0.664868	0.8935	0.572105	2.44513	100					C = citoplasm	Cell_3	0.803656	Cell_29	0.745471	Cell_55	0.766763	Cell_81	0.779266					exp3	2	16	7			6	58.6667
	exp3	1.825	6.1	16.7	56.75		exp2	1	0.818361	0.382951	0.282951	0.596721	0.427213																	Cell_4	0.762413	Cell_30	0.590244	Cell_56	0.66324	Cell_82	0.782698					exp4	3	28	11			7	58
	exp4	1.3	2.8	15	37.5		exp3	1	0.832715	0.237565	0.412274	0.413759	0.534769						Fbxo34	mouse ESCs	Q15_EV	Q128_EV	Q128_mCherry	Q_Fbxo34						Cell_5	0.805575	Cell_31	0.330074	Cell_57	0.738441	Cell_83	0.886993					exp5	0	6	0			8	58.6667
	exp5	1.55	5.6	15	64														exp1	4.71549	5.52704	5.55744	4.94661	100						Cell_6	0.640329	Cell_32	0.333789	Cell_58	0.426285	Cell_84	0.765678					exp6	3	13	9			9	59
	exp6	2.3	5.4	16.1875	82.5			Rotenone											exp2	3.00547	3.00393	3.26538	3.14532	100						Cell_7	0.787948	Cell_33	0.901558	Cell_59	0.797215	Cell_85	0.890079					exp7	2	3	8			10	59.3333
		Q128						Q15			Q128								exp3	14.3336	16.878	15.2025	15.8944	100						Cell_8	0.711031	Cell_34	0.763092	Cell_60	0.739213	Cell_86	0.820422					exp8	0	26	10			11	57.3333
		24h	48h	72h	96h			vehicle	100 nM	200 nM	vehicle	100 nM	200 nM																	Cell_9	0.710754	Cell_35	0.841975	Cell_61	0.820376	Cell_87	0.887377					Unpaired two-tailed Mann-Whitney U test	0.00252889	Reference	0.0355562		WT AAV-Mtf1	Genotype Weeks of age	5780A WT AAV-Mtf1
	exp1	0.55	0.8	1.575	2.5		exp1	1	0.511475	0.42623	0.282951	0.431803	0.489508						Kdm2b	mouse ESCs	Q15_EV	Q128_EV	Q128_mCherry	Q_Kdm2b						Cell_10	0.83777	Cell_36	0.890278	Cell_62	0.520929	Cell_88	0.894758				% Mildly Malformed Larvae		Q16 (250 pg/embryo) + mCherry (250 pg/embryo)	Q74 (250 pg/embryo) + mCherry (250 pg/embryo)	Q74 (250 pg/embryo) + Mtf1 (250 pg/embryo)			4	56.3333
	exp2	1.475	3	9.7	31.75		exp2	1	0.475872	0.430092	0.412274	0.237812	0.232121						exp1	8.42619	2.69171	3.8735	3.91834	100						Cell_11	0.885333	Cell_37	0.839401	Cell_63	0.756015	Cell_89	0.804476					exp1	0	17	12			5	55.3333
	exp3	1.15	2.95	5.6	24.75														exp2	3.08578	2.66531	2.52854	2.11696	100						Cell_12	0.790391	Cell_38	0.856495	Cell_64	0.801548	Cell_90	0.797509					exp2	0	15	22			6	58.6667
	exp4	1.05	2.5	6.3	14			MG132											exp3	6.04039	11.2599	6.58629	13.3838	100						Cell_13	0.877071	Cell_39	0.792746	Cell_65	0.750386	Cell_91	0.853772					exp3	2	15	12			7	58
	exp5	1.4	3.2	7.25	24.5			Q15			Q128																			Cell_14	0.775336	Cell_40	0.796406	Cell_66	0.856614	Cell_92	0.761533					exp4	0	16	22			8	58.6667
	exp6	1.6	3.2	9.75	20			vehicle	12,5 µM	25 µM	vehicle	12,5 µM	25 µM						Kdm5b	mouse ESCs	Q15_EV	Q128_EV	Q128_mCherry	Q_Kdm5b						Cell_15	0.377938	Cell_41	0.760425	Cell_67	0.780005	Cell_93	0.79739					exp5	0	31	33			9	57.3333
			Two-way repeated measure ANOVA	0.0009206			exp1	1	0.7285	0.404255	0.405013	0.400045	0.282838						exp1	33.0992	51.0649	19.7334	77.7807	100						Cell_16	0.715235	Cell_42	0.761381	Cell_68	0.848111	Cell_94	0.837435					exp6	3	41	42			10	60
	F = 9.499						exp2	1	1.19605	0.602326	0.845732	0.620364	0.369849						exp2	52.3776	52.4908	84.9915	30.0284	100						Cell_17	0.80091	Cell_43	0.575418	Cell_69	0.854949	Cell_95	0.815038					exp7	0	60	56			11	59.3333
	Degrees of freedom = 3						exp3	1	0.993546	0.496451	0.212854	0.19476	0.0783016																	Cell_18	0.883477	Cell_44	0.453394	Cell_70	0.703526	Cell_96	0.863365					exp8	13	42	34		R6/2 AAV-GFP	Genotype Weeks of age	5778A R6/2 AAV-GFP
																		Panel C	HTT	mouse ESCs	Q15_EV	Q128_EV	Q128_mCherry	Q_Mtf1	Q_Fbxo34	Q_Kdm2b	Q_Kdm5b			Cell_19	0.737741	Cell_45	0.860043	Cell_71	0.829065	Cell_97	0.877632					Unpaired two-tailed Mann-Whitney U test	0.000640639	Reference	0.957998			4	57.6667
Panel D		Q15	Q128					Tamoxifen											exp1	0.28	37.21	69.26	63.66	100	52.63	87.52	46.89			Cell_20	0.799062	Cell_46	0.702287	Cell_72	0.723723	Cell_98	0.844437				% Severe Malformed Larvae		Q16 (250 pg/embryo) + mCherry (250 pg/embryo)	Q74 (250 pg/embryo) + mCherry (250 pg/embryo)	Q74 (250 pg/embryo) + Mtf1 (250 pg/embryo)			5	50.5
	exp1	1	3.96078					Q15			Q128								exp2	1.86	43.14	89.67	100	83.11	87.99	88.81	65.58			Cell_21	0.713941	Cell_47	0.873118	Cell_73	0.797694	Cell_99	0.923237					exp1	5	50	16			6	58.6667
	exp2	1	1.42029					vehicle	4 µM	13.4 µM	vehicle	4 µM	13.4 µM						exp3	0.56	92.46	79.67	65.36	96.51	100	87.33	74.71			Cell_22	0.7504	Cell_48	0.915419	Cell_74	0.953739	Cell_100	0.822484					exp2	0	31	19			7	45.6667
	exp3	1	2.47826				exp1	1	0.656741	0.215884	0.623674	0.275849	0.202435																	Cell_23	0.707704	Cell_49	0.85704	Cell_75	0.803495	Cell_101	0.913157					exp3	0	28	10			8	36.6667
	exp4	1	1.8913				exp2	1	0.581345	0.150011	0.323919	0.183097	0.0234347					Panel E	96 hours	Q15_EV	Q128_EV	Q128_mCherry	Q128_Mtf1	Q128_Fbxo34	Q128_Kdm2b	Q128_Kdm5b				Cell_24	0.474305	Cell_50	0.860344	Cell_76	0.772647	Cell_102	0.849007					exp4	0	23	18			9	16.5
One-tailed one sample Mann-Whitney U test			0.03394				exp3	1	0.831296	0.539756	0.371536	0.284521	0.0603897						exp1	171	29.625	8.0625	49.5	48.625	56.5	58				Cell_25	0.711399	Cell_51	0.768524	Cell_77	0.545564	Cell_103	0.880881					exp5	8	56	22			10	37
																			exp2	96	13	13.25	48.5	22	36.5	7.55				Cell_26	0.621745	Cell_52	0.745804	Cell_78	0.781883	Cell_104	0.770421					exp6	0	22	6			11	22.5
Panel E		Q15	Q128				Panel C	MG132											exp3	102	11	17.125	48.75	30	36	24.25																exp7	0	28	22		R6/2 AAV-Mtf1	Genotype Weeks of age	5783A R6/2 AAV-Mtf1
	exp1	1	3.2						Q128_GFP	Q128_pGG134								Two-tailed unpaired T-test			Reference		0.0063	0.19	0.049	0.49			Panel E		Q15_EV	Q128_EV	Q128_mCherry	Q_Mtf1								exp8	0	21	14			4	56
	exp2	1	6					exp1	1	2.47768																				exp1	1	1.6051	1.80892	0.961783								Unpaired two-tailed Mann-Whitney U test	0.000553718	Reference	0.00223662			5	60
	exp3	1	2.30189					exp2	1	1.70711								Panel F	24 hours	Q15_EV	Q128_EV	Q128_mCherry	Q128_Mtf1	Q128_Kdm2b						exp2	1	1.76271	1.46497	0.847458							% Healthy larvae		Q16 (250 pg/embryo) + mCherry (250 pg/embryo)	Q74 (250 pg/embryo) + mCherry (250 pg/embryo)	Q74 (250 pg/embryo) + Mtf1 (250 pg/embryo)			6	56.6667
	exp4	1	1.27832					exp3	1	2.23737									exp1	1.475	1.15	1.475	1.725	2.025																		exp1	92	17	60			7	54
One-tailed one sample Mann-Whitney U test			0.03394					exp4	1	3.9493									exp2	2.175	1.275	0.725	1.2	1.5					Panel F		Q15_EV	Q128_EV	Q128_mCherry	Q_Mtf1								exp2	89	23	59			8	46.6667
								One-tailed one sample Mann-Whitney U test			0.03394								exp3	2.6	0.5625	1.2	1.95	1.45						exp1	1	2.2957	1.49462	1.36559								exp3	96	40	71			9	55.3333
								Tamoxifen																						exp2	1	1.39062	1.92473	1.00937								exp4	97	34	49			10	32.5
									Q128_GFP	Q128_pGG134									mean	2.08333	0.995833	1.13333	1.625	1.65833																		exp5	92	6	44			11	49.6667
								exp1	1	2.85567									SEM	0.330276	0.22119	0.220592	0.223762	0.185189					Panel G, left (exp1)	Q15	Q128											exp6	94	24	43
								exp2	1	1.58128																			Cd	0.709805	1.2902											exp7	98	9	14		Two-way repeated measure ANOVA
								exp3	1	4.84928									48 hours	Q15_EV	Q128_EV	Q128_mCherry	Q128_Mtf1	Q128_Kdm2b					Se	0.848028	1.15197											exp8	87	11	41		WT AAV-GFP vs R6/2 AAV-GFP
								exp4	1	4.60241									exp1	8.6	2.2875	2.625	6.65	6.75					Cu	0.982013	1.01799											Unpaired two-tailed Mann-Whitney U test	0.000770596	Reference	0.00457444		WT AAV-Mtf1 vs R6/2 AAV-GFP
								One-tailed one sample Mann-Whitney U test			0.03394								exp2	11.55	4.95	1.45	3.95	4.4					Pb	1.003	0.996998																R6/2 AAV-Mtf1 vs R6/2 AAV-GFP	R6/2
																			exp3	11.5	1.4	2.275	4.2	2.8					Mn	1.00437	0.995629								Panel D	HTT	Q16 (250 pg/embryo) + mCherry (250 pg/embryo)	Q74 (250 pg/embryo) + mCherry (250 pg/embryo)	Q74 (250 pg/embryo) + Mtf1 (250 pg/embryo)
							Panel E	Synj2	mouse ESCs	Q128_GFP1	Q128_GFP2	clone MG9																	Fe	1.00473	0.995266									exp1	100	25.8676	19.8782				Panel B, right	WT AAV-GFP	WT AAV-Mtf1
								rep1	7.60545	26.7399	41.588	100							mean	10.55	2.87917	2.11667	4.93333	4.65					Ba	1.0186	0.981399									exp2	60.3205	26.1317	100					57.3333	59.3333
								rep2	5.92628	27.9291	32.1066	100							SEM	0.981939	1.07412	0.35075	0.867397	1.15513					Al	1.00496	0.995045									exp3	52.2937	100	26.3639					54.6667	59.3333
								rep3	nd	30.6102	33.3598	100																	As	1.01655	0.983452									exp4	14.7462	100	32.4381					60	60
																			72 hours	Q15_EV	Q128_EV	Q128_mCherry	Q128_Mtf1	Q128_Kdm2b					Ca	1.03054	0.969463																	58.6667	58
								Kdm5b	mouse ESCs	Q128_GFP1	Q128_GFP2	clone MG15							exp1	28.05	8.5	2.3625	18.75	15					K	1.06878	0.931221								Panel F	Q16 (250 pg/embryo) + mCherry (250 pg/embryo)	Q74 (250 pg/embryo) + mCherry (250 pg/embryo)	Q74 (250 pg/embryo) + Mtf1 (250 pg/embryo)						59.3333	57.3333
								rep1	31.6646	28.2782	18.1233	100							exp2	40	8	3.15	16.9	11.6					Zn	1.11404	0.885959									0.22	1.155	0.55						58	58
								rep2	35.0608	24.6242	20.8782	100							exp3	28	2.45	4.9	8.375	11.4					Cr	1.25909	0.740911									0.83	0.73	0.98						60	56.6667
								rep3	33.2566	nd	24.3257	100																	Ni	1.70647	0.293532									0.54	0.65	0.96						55	57.3333
																			mean	32.0167	6.31667	3.47083	14.675	12.6667																0.6	0.57	0.51							60
								Mtf1	mouse ESCs	Q128_GFP1	Q128_GFP2	clone MG18							SEM	4.01966	1.9523	0.755126	3.21734	1.17628					Panel G, center (exp1)		Q15	Q128								1.309	0.62	1.997
								rep1	35.1679	32.763	21.9624	100																	Cadmium	ng/10^7 cells	7.85	14.5								2.029	5.594	1.405					Unpaired two-tailed Mann-Whitney U test with Bonferroni corrected pvalue
								rep2	27.5307	23.5258	48.0091	100							96 hours	Q15_EV	Q128_EV	Q128_mCherry	Q128_Mtf1	Q128_Kdm2b						ng/10^7 cells	5.3	9.65								1.025	4.893	1.077						0.002111	0.001355
								rep3	30.7584	19.6865	24.7549	100							exp1	171	29.625	8.0625	49.5	56.5						ng/10^7 cells	6.3	8.5								0.78	5.938	1.391
																			exp2	96	13	13.25	48.5	36.5						ng/10^7 cells	4.5									1.319	7.771	0.95					Panel C, left	Genotype Weeks of age	5770A WT AAV-GFP
								Fbxo34	mouse ESCs	Q128_GFP1	Q128_GFP2	clone MG21							exp3	102	11	17.125	48.75	36					Unpaired one-tailed Mann-Whitney U test											2.855	7.05	1.786						4	10
								rep1	26.4516	nd	84.012	100																			Reference	0.017								0.71	5.343	5.685						5	10
								rep2	23.4721	65.4104	nd	100							mean	123	17.875	12.8125	48.9167	43																1.555	5.155	3.434						6	10
								rep3	nd	72.8998	59.6659	100							SEM	24.231	5.94466	2.64364	0.302568	6.79885																0.23	4.681	5.594						7	7
																													Panel G, right (exp1)		Fresh medium	Q15 cond. medium	Q128 cond. medium							1.006	8.169	4.332						8	4
								Arid1b	mouse ESCs	Q128_GFP1	Q128_GFP2	clone T4								Two-tailed repeated measure ANOVA	Reference		0.001999	3.1e-06					Cadmium	ng/mL	35.5	49.95	14.85							0.93		5.867						9	10
								rep1	19.1491	19.5746	14.0212	100											F = 18.35	F = 175.8						ng/mL	24	33.75	24.3									3.738						10	7
								rep2	34.3667	33.482	34.5425	100											Degrees of freedom = 3							ng/mL	34.5	53.55	11.9									4.558						11	4
								rep3	30.4863	nd	40.9947	100																		ng/mL	35.5	41.4																Genotype Weeks of age	5780A WT AAV-Mtf1
																		Panel G	MG132											ng/mL	19.5																	4	10
							Panel G		mouse ESCs	Q128_GFP1	Q128_GFP2	clone MG9	clone MG15	clone MG18	clone MG21	clone T4			Q128_EV	Q128_mCherry	Q128_Mtf1	Q128_Fbxo34	Q128_Kdm2b	Q128_Kdm5b					Unpaired one-tailed Mann-Whitney U test																			5	9
								rep1	0	1	1.396	2.94076	2.32891	1.09297	4.38949	2.54291		exp1	1.56106	1	3.17422	0.637631	1.36934	3.433							Reference		0.049															6	13
								rep2	0	1	1.36615	3.38422	4.19449	1.02381	3.26396	1.90717		exp2	1.34699	1	2.50048	0.955981	2.02967	1.40159								Reference	0.017															7	16
							Showed in figure	rep3	0	1	1.16383	2.05341	2.48537	0.831775	2.27152	2.70711		exp3	0.514036	1	5.61452	1.03979	2.08119	1.47997																								8	7
																		exp4	/	1	4.45506	/	0.640501	/																								9	10
								mean	0	1	1.30866	2.7928	3.00292	0.982849	3.30832	2.38573		exp5	/	1	1.7074	/	0.667425	/					Exp2		Cadmium	Q15	Q128															10	9
								SD	0	0	0.126312	0.677629	1.03489	0.135327	1.05968	0.422498		Unpaired two-tailed T-test													ng/10^7 cells	2.8	5.2															11	10
																			Reference		0.025	0.51	0.65	0.29							ng/10^7 cells	4.8	6.4															Genotype Weeks of age	5778A R6/2 AAV-GFP
																															ng/10^7 cells	3.6	6.4															4	15
																			Tamoxifen										Unpaired one-tailed Mann-Whitney U test																			5	13
																			Q128_EV	Q128_mCherry	Q128_Mtf1	Q128_Fbxo34	Q128_Kdm2b	Q128_Kdm5b								Reference	0.046															6	17
																		exp1	0.303434	1	2.15401	1.15278	0.652388	3.27338						Cadmium	Fresh medium	Q15 cond medium	Q128 cond medium															7	13
																		exp2	1.08423	1	1.40602	0.70086	0.905021	2.70624						ng/mL	35	14.2	12															8	22
																		exp3	1.16607	1	1.92086	1.34741	2.03777	1.38701						ng/mL	30	19.5	9															9	16
																		exp4	0.629539	1	3.23337	/	0.70869	/						ng/mL	38.3	12.8	10.5															10	22
																		exp5	1.26505	1	1.60277	/	1.62709	/					Unpaired one-tailed Mann-Whitney U test																			11	40
																		Unpaired two-tailed T-test													Reference		0.049															Genotype Weeks of age	5783A R6/2 AAV-Mtf1
																			Reference		0.017	0.53	0.4	0.095								Reference	0.049															4	12
																																																5	8
																		Panel H, left	72 hours	E14_EV	E14_Mtf1																											6	17
																			exp1	47.15	86.725																											7	13
																			exp2	108.375	49.5875																											8	13
																			exp3	35.25	22.95																											9	9
																		Unpaired two-tailed T-test		Reference	0.74																											10	14
																																																11	11
																			96 hours	E14_EV	E14_Mtf1
																			exp1	267.9	290.7																										Two-way repeated measure ANOVA
																			exp2	264	193.5																										WT AAV-GFP vs R6/2 AAV-GFP
																			exp3	224.6	96.5																										WT AAV-Mtf1 vs R6/2 AAV-GFP
																		Unpaired two-tailed T-test		Reference	0.41																										R6/2 AAV-Mtf1 vs R6/2 AAV-GFP	R6/2
																		Panel H, right	72 hours	Q15_EV	Q15_Mtf1																										Panel C, right	WT AAV-GFP	WT AAV-Mtf1
																			exp1	104.8	100																											4	10
																			exp2	45.0667	35.7625																											8	7
																			exp3	18.5	9.22																											4	12
																		Unpaired two-tailed T-test		Reference	0.84																											4	10
																																																6	5
																			96 hours	Q15_EV	Q15_Mtf1																											7	8
																			exp1	271.65	192.9																											5	3
																			exp2	88.5	124.65																											5	5
																			exp3	50.85	18.95
																		Unpaired two-tailed T-test		Reference	0.79
																																																0.001949	0.001997
																																															Unpaired two-tailed Mann-Whitney U test with Bonferroni corrected pvalue
																																															Panel D		WT AAV-GFP
																																															Clasping score (HLT)	Gruppo I (8wks)	ID 2014E
																																																	ID 1999E
																																																	ID 2018E
																																																Gruppo II (7wks)	ID 2107E
																																																	ID 2108E
																																																	ID 2117E
																																															Unpaired two-tailed Wilcoxon test
																																															Panel E		WT AAV-GFP
																																															Brain weight	Gruppo I (8wks)	ID 2014E
																																																	ID 1999E
																																																	ID 2018E
																																																Gruppo II (7wks)	ID 2107E
																																																	ID 2108E
																																																	ID 2117E
																																															Two-way ANOVA with Bonferroni corrected pvalue
																																															95% CI of diff.
																																															Panel G		WT AAV-GFP
																																															DHE (ROS)	Level 1	ID 2014E
																																																Level 2
																																																Level 3
																																																Level 1	ID 1999E
																																																Level 2
																																																Level 3
																																																Level 1	ID 2018E
																																																Level 2
																																																Level 3
																																																Level 1	ID 2107E
																																																Level 2
																																																Level 3
																																															Two-way ANOVA with Bonferroni corrected pvalue
																																															95% CI of diff.
																																															Panel I		Mice ID
																																															HTT aggregates (IHC )	Level 1	ID 2010E
																																																Level 2	ID 2010E
																																																Level 3	ID 2010E
																																																Level 4	ID 2010E
																																																Level 1	ID 2000E
																																																Level 2	ID 2000E
																																																Level 3	ID 2000E
																																																Level 4	ID 2000E
																																																Level 1	ID 2019E
																																																Level 2	ID 2019E
																																																Level 3	ID 2019E
																																																Level 4	ID 2019E
																																																Level 1	ID 2103E
																																																Level 2	ID 2103E
																																																Level 3	ID 2103E
																																																Level 4	ID 2103E
																																																Unpaired two-tailed Mann-Whitney U test
																																																Monte Carlo permutation:	p (same med.):
[truncated: 57 more columns]

## Sheet: Panel 1b, S1b-d uncropped gel
Supplementary Fig 1			Figure 1						Supplementary Fig 1
Panel D			Panel B						Panel B

## Sheet: Panel 2g - uncropped gel
Figure 2
Panel G

## Sheet: Panel 4d - uncropped gel
Figure 4
Panel D

## Sheet: Panel S8a - uncropped gel
Supplementary Fig. 8
Panel A

## Sheet: Panel S8d - uncropped gel
Supplementary Fig. 8
Panel D

## Sheet: Panel S8e-g - uncropped g
Supplementary Fig. 8
Panel E			NT = AAV - GFP; T = AAV-MTF1; CN = negative control					Panel G		NT = AAV - GFP; T = AAV-MTF1; CN = negative control

## Sheet: Panel 8a - uncropped gel
Figure 8
Panel A
